# Supplementary material for: miR-876-3p is a tumor suppressor on 9p21 that is inactivated in melanoma and targets ERK
Source: J Transl Med. 2024 Aug 13;22:758. doi: 10.1186/s12967-024-05527-7 (PMC11321151; doi:10.1186/s12967-024-05527-7)
Supplement: Supplementary file 2 — Supplementary Material 2. [file 12967_2024_5527_MOESM2_ESM.xlsx]

## Sheet: MergedFiles
uid	Mouse 6-Control miR	Mouse 9-Control miR	Mouse 1-Control miR	Mouse 7-miR876	Mouse 8-miR876	Mouse 16-miR876	Definition	Symbol	Putative microRNA binding sites	Select Cellular Compartments	Select Protein Classes	Chromosome	GO-Biological Process	GO-Molecular Function	GO-Cellular Component	WikiPathways	avg-Placebo	avg-miR876	log_fold-miR876_vs_Placebo	fold-miR876_vs_Placebo	rawp-miR876_vs_Placebo	adjp-miR876_vs_Placebo	ANOVA-rawp	ANOVA-adjp	largest fold
ENSG00000187223	0	0	0	0	0	0	late cornified envelope 2D [Source:HGNC Symbol;Acc:16518]	LCE2D	hsa-let-7a(miRanda), hsa-let-7b(miRanda), hsa-let-7c(miRanda), hsa-let-7d(miRanda), hsa-let-7e(miRanda), hsa-let-7f(miRanda), hsa-let-7g(miRanda), hsa-let-7i(miRanda), hsa-miR-129-5p(mirbase), hsa-miR-133a(mirbase), hsa-miR-133b(mirbase), hsa-miR-144(mirbase), hsa-miR-148a*(mirbase), hsa-miR-148b*(mirbase), hsa-miR-181a*(mirbase), hsa-miR-181c*(mirbase), hsa-miR-185(mirbase), hsa-miR-193a-5p(mirb…		protein_coding		keratinization				0	0	Insufficient Expression	Insufficient Expression	1	1	1	1	0
ENSG00000197891	0	0	0	0	0	0	solute carrier family 22 (organic anion/urate transporter), member 12 [Source:HGNC Symbol;Acc:17989]	SLC22A12	hsa-miR-181a(miRanda), hsa-miR-181b(miRanda), hsa-miR-181c(miRanda), hsa-miR-181d(miRanda), hsa-miR-192*(mirbase), hsa-miR-214(mirbase), hsa-miR-219-5p(mirbase), hsa-miR-28-5p(mirbase), hsa-miR-296-3p(miRanda), hsa-miR-320a(miRanda), hsa-miR-320b(miRanda), hsa-miR-320c(miRanda), hsa-miR-320d(miRanda), hsa-miR-324-3p(mirbase), hsa-miR-326(miRanda|mirbase), hsa-miR-330-5p(miRanda|mirbase), hsa-miR-…	transmembrane	protein_coding		urate transport // cellular homeostasis // response to drug // urate metabolic process // transmembrane transport	protein binding // urate transmembrane transporter activity // transmembrane transporter activity // PDZ domain binding	plasma membrane // integral to membrane // apical plasma membrane // brush border membrane		0	0	Insufficient Expression	Insufficient Expression	1	1	1	1	0
ENSG00000211769	0	0	0	0	0	0	T cell receptor beta joining 2-5 [Source:HGNC Symbol;Acc:12173]	TRBJ2-5			TR_J_gene						0	0	Insufficient Expression	Insufficient Expression	1	1	1	1	0
ENSG00000211768	0	0	0	0	0	0	T cell receptor beta joining 2-4 [Source:HGNC Symbol;Acc:12172]	TRBJ2-4			TR_J_gene						0	0	Insufficient Expression	Insufficient Expression	1	1	1	1	0
ENSG00000204228	0.43364	0.380932	0.599628	0.466523	0.508256	0.396842	hydroxysteroid (17-beta) dehydrogenase 8 [Source:HGNC Symbol;Acc:3554]	HSD17B8	hsa-let-7b(RNAhybrid|miRanda), hsa-miR-107(RNAhybrid|miRanda), hsa-miR-154*(RNAhybrid|miRanda|mirbase), hsa-miR-15b*(mirbase), hsa-miR-184(RNAhybrid|miRanda), hsa-miR-188-5p(mirbase), hsa-miR-192(RNAhybrid|miRanda|mirbase), hsa-miR-193a-5p(mirbase), hsa-miR-197(RNAhybrid|miRanda), hsa-miR-198(RNAhybrid), hsa-miR-211(RNAhybrid|miRanda), hsa-miR-214(RNAhybrid|TargetScan|miRanda|mirbase|pictar), hsa…		protein_coding		fatty acid biosynthetic process // estrogen biosynthetic process // metabolic process // androgen metabolic process // estrogen metabolic process	3-hydroxyacyl-CoA dehydrogenase activity // estradiol 17-beta-dehydrogenase activity // protein binding // oxidoreductase activity // testosterone dehydrogenase (NAD+) activity // testosterone 17-beta-dehydrogenase (NAD+) activity	mitochondrion // mitochondrial envelope // mitochondrial matrix // plasma membrane // membrane		0.554354	0.542483	Insufficient Expression	Insufficient Expression	0.87524	1	0.875986	1	0.0118708
ENSG00000211767	0	0	0	0	0	0	T cell receptor beta joining 2-3 [Source:HGNC Symbol;Acc:12171]	TRBJ2-3			TR_J_gene						0	0	Insufficient Expression	Insufficient Expression	1	1	1	1	0
ENSG00000211766	0	0	0	0	0	0	T cell receptor beta joining 2-2P (non-functional) [Source:HGNC Symbol;Acc:12170]	TRBJ2-2P			TR_J_gene						0	0	Insufficient Expression	Insufficient Expression	1	1	1	1	0
ENSG00000211765	0	0	0	0	0	0	T cell receptor beta joining 2-2 [Source:HGNC Symbol;Acc:12169]	TRBJ2-2			TR_J_gene						0	0	Insufficient Expression	Insufficient Expression	1	1	1	1	0
ENSG00000211764	0	0	0	0	0	0	T cell receptor beta joining 2-1 [Source:HGNC Symbol;Acc:12168]	TRBJ2-1			TR_J_gene						0	0	Insufficient Expression	Insufficient Expression	1	1	1	1	0
ENSG00000215869	0.0987447	0.189516	0.0588265	0.144682	0.0313677	0.0398823		RP11-364B6.1			processed_transcript						0.156232	0.098642	Insufficient Expression	Insufficient Expression	0.448577	1	0.451859	1	0.0575904
ENSG00000215864	0.10361	0.285291	0.125999	0.198644	0.136861	0.0730415	neuroblastoma breakpoint family, member 7 [Source:HGNC Symbol;Acc:31989]	NBPF7			unprocessed_pseudogene						0.225177	0.182722	Insufficient Expression	Insufficient Expression	0.621565	1	0.635799	1	0.0424553
ENSG00000215867	0.0320483	0	0	0	0.0303351	0.0379202		RP4-773A18.2			processed_pseudogene						0.0151702	0.0322697	Insufficient Expression	Insufficient Expression	0.691072	1	0.486983	1	0.0170996
ENSG00000215860	0.0677019	0.0529812	0.0515385	0.0751891	0.0539183	0.114905	PDZ domain containing 1 pseudogene 1 [Source:HGNC Symbol;Acc:31974]	PDZK1P1			transcribed_unprocessed_pseudogene						0.0804968	0.112425	Insufficient Expression	Insufficient Expression	0.477599	1	0.266926	1	0.0319281
ENSG00000215861	0.89613	0	0	0	0	0		WI2-1896O14.1	hsa-let-7d*(mirbase), hsa-let-7i*(mirbase), hsa-miR-100*(mirbase), hsa-miR-103(mirbase), hsa-miR-107(mirbase), hsa-miR-10a(mirbase), hsa-miR-10a*(mirbase), hsa-miR-10b(mirbase), hsa-miR-10b*(mirbase), hsa-miR-139-5p(mirbase), hsa-miR-146a*(mirbase), hsa-miR-150(mirbase), hsa-miR-152(mirbase), hsa-miR-15a(mirbase), hsa-miR-16-2*(mirbase), hsa-miR-181a-2*(mirbase), hsa-miR-186(mirbase), hsa-miR-190…		unprocessed_pseudogene						0.307686	0	Insufficient Expression	Insufficient Expression	0.307205	1	0.373901	1	0.307686
ENSG00000185436	0.542071	0.117503	0.308841	0.33077	0.252285	0.316479	interferon, lambda receptor 1 [Source:HGNC Symbol;Acc:18584]	IFNLR1	hsa-let-7(TargetScan), hsa-let-7a(miRanda), hsa-let-7b(miRanda), hsa-let-7c(miRanda), hsa-let-7d(miRanda), hsa-let-7e(miRanda), hsa-let-7f(miRanda), hsa-let-7g(miRanda), hsa-let-7i(miRanda), hsa-miR-105(TargetScan), hsa-miR-106a(TargetScan), hsa-miR-1193-5p(TargetScan), hsa-miR-122(mirbase), hsa-miR-124(miRanda), hsa-miR-125a-5p(mirbase), hsa-miR-129*(mirbase), hsa-miR-129-3p(mirbase), hsa-miR-13…		receptor|protein_coding		negative regulation of cell proliferation // cytokine-mediated signaling pathway // regulation of defense response to virus by host // defense response to virus	cytokine receptor activity // protein binding	integral to membrane // interleukin-28 receptor complex	Type III interferon signaling:WP2113 // Overview of interferons-mediated signaling pathway:WP4558	0.391146	0.377836	Insufficient Expression	Insufficient Expression	0.919225	1	0.927185	1	0.0133092
ENSG00000225108	0	0	0	0	0	0		AC013268.2			processed_pseudogene						0	0	Insufficient Expression	Insufficient Expression	1	1	1	1	0
ENSG00000225109	0.125682	0.0238943	0.0296446	0.0436427	0.0460201	0.0399045	poly(A) binding protein interacting protein 1 pseudogene 1 [Source:HGNC Symbol;Acc:18240]	PAIP1P1			processed_pseudogene						0.0823375	0.0609965	Insufficient Expression	Insufficient Expression	0.701865	1	0.655592	1	0.021341
ENSG00000225100	0.188277	1.21727	0.32863	0.311743	0.355798	0.172197		RP11-479O17.7			processed_pseudogene						0.602532	0.353281	Insufficient Expression	Insufficient Expression	0.365559	1	0.430061	1	0.249251
ENSG00000225101	0.0444117	0	0	0	0	0	olfactory receptor, family 52, subfamily K, member 3 pseudogene [Source:HGNC Symbol;Acc:15224]	OR52K3P			unitary_pseudogene						0.0208968	0	Insufficient Expression	Insufficient Expression	0.623576	1	0.373901	1	0.0208968
ENSG00000225102	0	0	0	0	0	0		RP11-456H18.1			antisense						0	0	Insufficient Expression	Insufficient Expression	1	1	1	1	0
ENSG00000225103	0	0	0	0	0	0	major histocompatibility complex, class II, DQ alpha 2 [Source:HGNC Symbol;Acc:4943]	HLA-DQA2	hsa-miR-125a-5p(miRanda), hsa-miR-125b(miRanda), hsa-miR-129-5p(miRanda), hsa-miR-137(miRanda), hsa-miR-138(miRanda), hsa-miR-143(miRanda), hsa-miR-145(miRanda), hsa-miR-149(miRanda), hsa-miR-186(miRanda), hsa-miR-188-5p(mirbase), hsa-miR-190(miRanda), hsa-miR-190b(miRanda), hsa-miR-194(miRanda), hsa-miR-200a*(mirbase), hsa-miR-203(miRanda), hsa-miR-21*(mirbase), hsa-miR-29b(mirbase), hsa-miR-29c…		protein_coding		immune response // cytokine-mediated signaling pathway // antigen processing and presentation // antigen processing and presentation of exogenous peptide antigen via MHC class II // T cell costimulation // T cell receptor signaling pathway // interferon-gamma-mediated signaling pathway	protein binding // MHC class II receptor activity	Golgi membrane // lysosomal membrane // plasma membrane // integral to plasma membrane // endosome membrane // ER to Golgi transport vesicle membrane // membrane // transport vesicle membrane // endocytic vesicle membrane // clathrin-coated endocytic vesicle membrane // trans-Golgi network membrane // MHC class II protein complex // integral to lumenal side of endoplasmic reticulum membrane		0	0	Insufficient Expression	Insufficient Expression	1	1	1	1	0
ENSG00000225105	0	0	0	0	0	0		RP11-165I9.6			processed_transcript						0	0	Insufficient Expression	Insufficient Expression	1	1	1	1	0
ENSG00000225106	0	0	0.0393749	0	0	0		RP11-429E11.2			antisense						0.018572	0	Insufficient Expression	Insufficient Expression	0.654854	1	0.373901	1	0.018572
ENSG00000226457	0.886445	0.275797	0.259681	0.994385	0.840511	0.520873		RP11-430L17.1			processed_pseudogene						0.533376	0.826983	Insufficient Expression	Insufficient Expression	0.198109	1	0.259481	1	0.293608
ENSG00000226450	0.233503	0.249466	0.168455	0.0931947	0.177829	0.142031	cytochrome P450, family 2, subfamily D, polypeptide 8 pseudogene 1 [Source:HGNC Symbol;Acc:2628]	CYP2D8P1			unprocessed_pseudogene						0.282892	0.185427	Insufficient Expression	Insufficient Expression	0.116839	1	0.0862284	1	0.0974643
ENSG00000141854	0	0	0	0	0	0	Uncharacterized protein LOC113230 [Source:UniProtKB/Swiss-Prot;Acc:Q96FF7]	CTB-55O6.8	hsa-miR-132(mirbase), hsa-miR-141*(mirbase), hsa-miR-146b-3p(mirbase), hsa-miR-155(mirbase), hsa-miR-182*(mirbase), hsa-miR-185*(mirbase), hsa-miR-194*(mirbase), hsa-miR-199a-5p(mirbase), hsa-miR-199b-5p(mirbase), hsa-miR-212(mirbase), hsa-miR-219-2-3p(mirbase), hsa-miR-22*(mirbase), hsa-miR-223(mirbase), hsa-miR-25*(mirbase), hsa-miR-296-3p(mirbase), hsa-miR-30c-1*(mirbase), hsa-miR-30c-2*(mirba…		protein_coding						0	0	Insufficient Expression	Insufficient Expression	1	1	1	1	0
ENSG00000183055	0	0.0648326	0.348482	0	0	0	family with sequence similarity 133, member C, pseudogene [Source:HGNC Symbol;Acc:44190]	FAM133CP	hsa-miR-101*(mirbase), hsa-miR-105*(mirbase), hsa-miR-10a*(mirbase), hsa-miR-10b*(mirbase), hsa-miR-15a(mirbase), hsa-miR-15b(mirbase), hsa-miR-18b*(mirbase), hsa-miR-29a*(mirbase), hsa-miR-31(mirbase), hsa-miR-34b(mirbase), hsa-miR-34c-3p(mirbase), hsa-miR-377(mirbase), hsa-miR-497*(mirbase), hsa-miR-498(mirbase), hsa-miR-503(mirbase), hsa-miR-517b(mirbase), hsa-miR-517c(mirbase), hsa-miR-765(mi…		processed_pseudogene						0.173988	0	Insufficient Expression	Insufficient Expression	0.205906	1	0.255779	1	0.173988
ENSG00000181562	0	0	0	0	0	0	epididymal protein 3A [Source:HGNC Symbol;Acc:16978]	EDDM3A	hsa-miR-141(miRanda|mirbase), hsa-miR-153(miRanda|mirbase), hsa-miR-181a-2*(mirbase), hsa-miR-183*(mirbase), hsa-miR-184(mirbase), hsa-miR-192*(mirbase), hsa-miR-196a(mirbase), hsa-miR-200a(miRanda|mirbase), hsa-miR-200b(mirbase), hsa-miR-200c(mirbase), hsa-miR-210(mirbase), hsa-miR-219-1-3p(mirbase), hsa-miR-27a*(mirbase), hsa-miR-299-3p(miRanda|mirbase), hsa-miR-29c*(mirbase), hsa-miR-331-5p(mi…	extracellular	protein_coding		sperm displacement		extracellular space		0	0	Insufficient Expression	Insufficient Expression	1	1	1	1	0
ENSG00000250566	0	0	0	0	0	0	UDP glucuronosyltransferase 2 family, polypeptide B29 pseudogene [Source:HGNC Symbol;Acc:12552]	UGT2B29P			unprocessed_pseudogene						0	0	Insufficient Expression	Insufficient Expression	1	1	1	1	0
ENSG00000250562	0	0	0	0	0	0		RP11-227H4.4			processed_pseudogene						0	0	Insufficient Expression	Insufficient Expression	1	1	1	1	0
ENSG00000250563	0	0.0275786	0	0.0253601	0.0384252	0.034392		RP11-622O11.1	hsa-let-7b*(mirbase), hsa-let-7i*(mirbase), hsa-miR-132(mirbase), hsa-miR-190(mirbase), hsa-miR-190b(mirbase), hsa-miR-298(mirbase), hsa-miR-31(mirbase), hsa-miR-342-5p(mirbase), hsa-miR-379(mirbase), hsa-miR-380*(mirbase), hsa-miR-431*(mirbase), hsa-miR-450a(mirbase), hsa-miR-532-5p(mirbase), hsa-miR-598(mirbase), hsa-miR-631(mirbase), hsa-miR-765(mirbase)		processed_pseudogene						0.0130829	0.046437	Insufficient Expression	Insufficient Expression	0.415937	1	0.0779634	1	0.0333541
ENSG00000250561	0	0.0830364	0.0386523	0.188652	0.0415696	0.0519082		RP11-740N7.2			processed_pseudogene						0.0565982	0.127031	Insufficient Expression	Insufficient Expression	0.363317	1	0.369513	1	0.0704333
ENSG00000187969	0	0	0	0	0	0	zinc finger, CCHC domain containing 13 [Source:HGNC Symbol;Acc:31749]	ZCCHC13	hsa-let-7b(RNAhybrid|miRanda), hsa-miR-101*(mirbase), hsa-miR-107(RNAhybrid), hsa-miR-125a(RNAhybrid|miRanda), hsa-miR-125b(RNAhybrid|miRanda), hsa-miR-127-5p(mirbase), hsa-miR-129-5p(miRanda), hsa-miR-130b(mirbase), hsa-miR-130b*(mirbase), hsa-miR-149(RNAhybrid|miRanda), hsa-miR-15a(RNAhybrid|miRanda|mirbase), hsa-miR-16(RNAhybrid|miRanda|mirbase), hsa-miR-181a*(mirbase), hsa-miR-185(RNAhybrid),…		protein_coding			nucleic acid binding // zinc ion binding			0	0	Insufficient Expression	Insufficient Expression	1	1	1	1	0
ENSG00000250569	0.719578	1.11672	0.794086	1.14118	0.560483	0.853124	N-terminal asparagine amidase pseudogene 2 [Source:HGNC Symbol;Acc:45262]	NTAN1P2			processed_pseudogene						0.902378	0.876786	Insufficient Expression	Insufficient Expression	0.866638	1	0.881053	1	0.025592
ENSG00000220685	0.659947	0.122859	0.115514	0.176037	0.257914	0.0805825		RP11-530A18.1			processed_pseudogene						0.352008	0.225592	Insufficient Expression	Insufficient Expression	0.509782	1	0.561496	1	0.126416
ENSG00000162843	0.215729	0.0222793	0.0145497	0	0.104869	0.019557	WD repeat domain 64 [Source:HGNC Symbol;Acc:26570]	WDR64	hsa-let-7c*(mirbase), hsa-let-7g*(mirbase), hsa-miR-106a(RNAhybrid|TargetScan|miRanda|mirbase), hsa-miR-106b(miRanda), hsa-miR-125a(RNAhybrid|miRanda), hsa-miR-125a-5p(mirbase), hsa-miR-125b(RNAhybrid|miRanda|mirbase), hsa-miR-125b-1*(mirbase), hsa-miR-129(RNAhybrid|miRanda), hsa-miR-129-5p(miRanda), hsa-miR-132(miRanda), hsa-miR-140(RNAhybrid|TargetScan|miRanda), hsa-miR-140-5p(mirbase), hsa-miR…		protein_coding			protein binding			0.111484	0.0572726	Insufficient Expression	Insufficient Expression	0.577532	1	0.602212	1	0.0542111
ENSG00000168484	0	0	0	0	0	0	surfactant protein C [Source:HGNC Symbol;Acc:10802]	SFTPC	hsa-miR-1(miRanda), hsa-miR-10a(miRanda|mirbase), hsa-miR-10b(miRanda|mirbase), hsa-miR-127-5p(mirbase), hsa-miR-129-5p(mirbase), hsa-miR-181a-2*(mirbase), hsa-miR-193b(mirbase), hsa-miR-19b(mirbase), hsa-miR-206(miRanda), hsa-miR-214*(mirbase), hsa-miR-23a*(mirbase), hsa-miR-23b*(mirbase), hsa-miR-298(mirbase), hsa-miR-320(mirbase), hsa-miR-320a(miRanda), hsa-miR-320b(miRanda), hsa-miR-320c(miRa…	extracellular	protein_coding		respiratory gaseous exchange // circadian rhythm // response to hormone stimulus // response to glucose stimulus // response to organic substance // response to lipopolysaccharide // response to retinoic acid // response to vitamin A // protein homooligomerization // response to glucocorticoid stimulus // response to cAMP // response to hyperoxia // response to interleukin-6 // response to growth…	protein binding // protein homodimerization activity	extracellular region // extracellular space // cytoplasm // multivesicular body	Lung fibrosis:WP3624	0	0	Insufficient Expression	Insufficient Expression	1	1	1	1	0
ENSG00000149243	0.19592	0.248911	0.100904	0.219864	0.185373	0.150151	kelch-like family member 35 [Source:HGNC Symbol;Acc:26597]	KLHL35	hsa-let-7a(RNAhybrid|miRanda|mirbase), hsa-let-7b(RNAhybrid|miRanda|mirbase), hsa-let-7b*(mirbase), hsa-let-7c(RNAhybrid|miRanda), hsa-let-7d(RNAhybrid|miRanda), hsa-let-7e(RNAhybrid|miRanda), hsa-let-7f(RNAhybrid|miRanda|mirbase), hsa-let-7g(RNAhybrid|miRanda|mirbase), hsa-let-7i(RNAhybrid|miRanda), hsa-miR-122(mirbase), hsa-miR-122a(RNAhybrid|miRanda), hsa-miR-147(RNAhybrid|miRanda|mirbase), hs…		protein_coding			protein binding			0.23916	0.244628	Insufficient Expression	Insufficient Expression	0.933662	1	0.930305	1	0.00546842
ENSG00000168481	0.165969	0.206467	0.119589	0.0473754	0.0523559	0.0802384	leucine-rich repeat LGI family, member 3 [Source:HGNC Symbol;Acc:18711]	LGI3	hsa-miR-124*(mirbase), hsa-miR-125a-5p(miRanda), hsa-miR-125b(miRanda), hsa-miR-137(TargetScan|miRanda), hsa-miR-137ab(TargetScan), hsa-miR-183(miRanda), hsa-miR-210(mirbase), hsa-miR-214(pictar), hsa-miR-216b(miRanda), hsa-miR-220b(mirbase), hsa-miR-28-5p(miRanda), hsa-miR-29a(miRanda), hsa-miR-29b(miRanda), hsa-miR-29c(miRanda), hsa-miR-300(mirbase), hsa-miR-30a(miRanda), hsa-miR-30b(miRanda), …	extracellular	protein_coding		exocytosis // regulation of exocytosis	protein binding	extracellular region // synaptic vesicle // cell junction // neuron projection		0.218429	0.083917	Insufficient Expression	Insufficient Expression	0.0325347	1	0.0169032	1	0.134512
ENSG00000184709	0	0	0	0	0	0	leucine rich repeat containing 26 [Source:HGNC Symbol;Acc:31409]	LRRC26	hsa-miR-127-5p(mirbase), hsa-miR-135b*(mirbase), hsa-miR-149*(mirbase), hsa-miR-221*(mirbase), hsa-miR-379(mirbase), hsa-miR-449b(mirbase), hsa-miR-560(mirbase), hsa-miR-597(mirbase), hsa-miR-625(mirbase), hsa-miR-665(mirbase), hsa-miR-939(mirbase)		protein_coding		ion transport	protein binding // potassium channel regulator activity	cytoplasm // cytoskeleton // voltage-gated potassium channel complex		0	0	Insufficient Expression	Insufficient Expression	1	1	1	1	0
ENSG00000163462	1.18415	0.486417	0.757643	0.52994	0.554183	0.731959	tripartite motif containing 46 [Source:HGNC Symbol;Acc:19019]	TRIM46	hsa-let-7b(RNAhybrid|miRanda), hsa-let-7c(RNAhybrid), hsa-let-7d(RNAhybrid), hsa-let-7d*(mirbase), hsa-let-7e(RNAhybrid|miRanda), hsa-let-7i(RNAhybrid|miRanda), hsa-miR-100(RNAhybrid), hsa-miR-103(RNAhybrid|miRanda), hsa-miR-106a(RNAhybrid|TargetScan|miRanda|mirbase), hsa-miR-106b(TargetScan|miRanda|mirbase), hsa-miR-107(RNAhybrid|miRanda), hsa-miR-10b(RNAhybrid|miRanda), hsa-miR-122a(RNAhybrid|T…		protein_coding			protein binding // zinc ion binding	intracellular		0.837517	0.680679	Insufficient Expression	Insufficient Expression	0.351664	1	0.409148	1	0.156839
ENSG00000163464	0	0	0	0	0	0	chemokine (C-X-C motif) receptor 1 [Source:HGNC Symbol;Acc:6026]	CXCR1	hsa-miR-125a-3p(miRanda), hsa-miR-135a(miRanda), hsa-miR-135b(miRanda), hsa-miR-141(miRanda), hsa-miR-149(miRanda), hsa-miR-16(miRanda), hsa-miR-195(miRanda), hsa-miR-200a(miRanda|mirbase), hsa-miR-205(miRanda), hsa-miR-214(miRanda), hsa-miR-24(miRanda), hsa-miR-31(miRanda), hsa-miR-31*(mirbase), hsa-miR-329(miRanda), hsa-miR-346(miRanda), hsa-miR-34a(miRanda), hsa-miR-34c-5p(miRanda), hsa-miR-36…	transmembrane	GPCR(Gq)|protein_coding		dendritic cell chemotaxis // chemotaxis // inflammatory response // cell surface receptor linked signaling pathway // G-protein coupled receptor protein signaling pathway // elevation of cytosolic calcium ion concentration // negative regulation of cAMP biosynthetic process // activation of phospholipase D activity // receptor internalization // chemokine-mediated signaling pathway	interleukin-8 receptor activity // G-protein coupled receptor activity // chemokine receptor activity // interleukin-8 binding // G-protein gamma-subunit binding	plasma membrane // membrane // integral to membrane	GPCRs, class A rhodopsin-like:WP455 // Pluripotent stem cell differentiation pathway:WP2848 // Hepatitis C and hepatocellular carcinoma:WP3646 // Peptide GPCRs:WP24 // Hepatitis C and Hepatocellular Carcinoma:WP3646 // GPCRs, Other:WP117 // GPCRs, Class A Rhodopsin-like:WP455 // Differentiation Pathway:WP2848 // GPCRs, other:WP117	0	0	Insufficient Expression	Insufficient Expression	1	1	1	1	0
ENSG00000162598	0	0	0	0	0.100555	0	chromosome 1 open reading frame 87 [Source:HGNC Symbol;Acc:28547]	C1orf87	hsa-miR-125a-5p(miRanda), hsa-miR-127-5p(mirbase), hsa-miR-129-5p(mirbase), hsa-miR-130a(miRanda), hsa-miR-134(mirbase), hsa-miR-136*(mirbase), hsa-miR-137(miRanda), hsa-miR-139-5p(mirbase), hsa-miR-143(miRanda), hsa-miR-187(miRanda), hsa-miR-190(miRanda), hsa-miR-190b(miRanda), hsa-miR-192(miRanda), hsa-miR-199a-5p(miRanda), hsa-miR-199b-5p(miRanda), hsa-miR-19a(miRanda), hsa-miR-19b(miRanda), h…		protein_coding			calcium ion binding			0	0.0460771	Insufficient Expression	Insufficient Expression	0.429903	1	0.373901	1	0.0460771
ENSG00000162592	0	0	0	0	0	0	coiled-coil domain containing 27 [Source:HGNC Symbol;Acc:26546]	CCDC27	hsa-miR-148b(miRanda), hsa-miR-193b*(mirbase), hsa-miR-296-5p(mirbase), hsa-miR-338-3p(mirbase), hsa-miR-34a(mirbase), hsa-miR-370(mirbase), hsa-miR-371-3p(mirbase), hsa-miR-380*(mirbase), hsa-miR-505(mirbase), hsa-miR-571(mirbase), hsa-miR-593(mirbase), hsa-miR-621(mirbase), hsa-miR-627(mirbase), hsa-miR-629(mirbase), hsa-miR-631(mirbase), hsa-miR-886-3p(mirbase)		protein_coding						0	0	Insufficient Expression	Insufficient Expression	1	1	1	1	0
ENSG00000162595	0.19499	0.477859	0.240593	0.559608	0.158991	0.227282	DIRAS family, GTP-binding RAS-like 3 [Source:HGNC Symbol;Acc:687]	DIRAS3	hsa-miR-149(miRanda), hsa-miR-150(miRanda), hsa-miR-155*(mirbase), hsa-miR-15a(mirbase), hsa-miR-181a(miRanda|mirbase), hsa-miR-181b(miRanda|mirbase), hsa-miR-181c(miRanda), hsa-miR-181d(miRanda|mirbase), hsa-miR-190(miRanda), hsa-miR-190b(miRanda), hsa-miR-195(mirbase), hsa-miR-199b-5p(mirbase), hsa-miR-203(miRanda|mirbase), hsa-miR-217(miRanda), hsa-miR-221(miRanda|mirbase), hsa-miR-222(miRanda…		protein_coding		regulation of cyclin-dependent protein kinase activity // GTP catabolic process // regulation of gene expression by genetic imprinting // signal transduction // small GTPase mediated signal transduction // protein transport	GTPase activity // protein binding // GTP binding	intracellular // plasma membrane // membrane		0.377179	0.383173	Insufficient Expression	Insufficient Expression	0.96879	1	0.972198	1	0.00599426
ENSG00000162594	0.0594315	0.0944188	0.106936	0.0369684	0.0185697	0.0697087	interleukin 23 receptor [Source:HGNC Symbol;Acc:19100]	IL23R	hsa-let-7e(mirbase), hsa-let-7f(mirbase), hsa-let-7i(miRanda), hsa-miR-1(miRanda), hsa-miR-101(miRanda), hsa-miR-103(miRanda), hsa-miR-106a(miRanda), hsa-miR-106b(miRanda), hsa-miR-107(miRanda), hsa-miR-125a-3p(miRanda), hsa-miR-1271(miRanda), hsa-miR-130a(miRanda), hsa-miR-130b(miRanda), hsa-miR-134(miRanda), hsa-miR-135a(miRanda), hsa-miR-135b(miRanda), hsa-miR-137(miRanda), hsa-miR-140-5p(miRa…		receptor|protein_coding		positive regulation of T cell mediated cytotoxicity // positive regulation of defense response to virus by host // positive regulation of T-helper 1 type immune response // inflammatory response // positive regulation of activation of JAK2 kinase activity // response to lipopolysaccharide // negative regulation of interleukin-10 production // positive regulation of granulocyte macrophage colony-s…	interleukin-12 receptor binding // protein binding // interleukin-23 binding // interleukin-23 receptor activity	interleukin-23 receptor complex		0.120009	0.0587115	Insufficient Expression	Insufficient Expression	0.213795	1	0.0940352	1	0.0612975
ENSG00000159961	0	0	0	0	0	0	olfactory receptor, family 3, subfamily A, member 3 [Source:HGNC Symbol;Acc:8284]	OR3A3	hsa-miR-200c*(mirbase), hsa-miR-204(mirbase), hsa-miR-21*(mirbase), hsa-miR-219-5p(mirbase), hsa-miR-26a-1*(mirbase), hsa-miR-302a(mirbase), hsa-miR-302b(mirbase), hsa-miR-302c(mirbase), hsa-miR-365(mirbase), hsa-miR-372(mirbase), hsa-miR-375(mirbase), hsa-miR-376a(mirbase), hsa-miR-376b(mirbase), hsa-miR-518c*(mirbase), hsa-miR-550*(mirbase), hsa-miR-624(mirbase)	transmembrane	GPCR(oderant)|protein_coding		signal transduction // G-protein coupled receptor protein signaling pathway	G-protein coupled receptor activity // olfactory receptor activity	plasma membrane // integral to membrane	GPCRs, class A rhodopsin-like:WP455 // GPCRs, Other:WP117 // GPCRs, Class A Rhodopsin-like:WP455 // GPCRs, other:WP117	0	0	Insufficient Expression	Insufficient Expression	1	1	1	1	0
ENSG00000259169	0	0	0.167353	0	0	0.108636		LOC390483			unprocessed_pseudogene						0.0744136	0.0495953	Insufficient Expression	Insufficient Expression	0.784233	1	0.795127	1	0.0248184
ENSG00000253144	0.902355	0.356658	0.563387	0.026886	0.217189	0.989707		RP11-281O15.7			processed_pseudogene						0.67084	0.438128	Insufficient Expression	Insufficient Expression	0.445189	1	0.506302	1	0.232711
ENSG00000253146	0	0	0	0	0	0.0425083	corepressor interacting with RBPJ, 1 pseudogene 1 [Source:HGNC Symbol;Acc:44011]	CIR1P1			processed_pseudogene						0	0.0200196	Insufficient Expression	Insufficient Expression	0.635033	1	0.373901	1	0.0200196
ENSG00000225589	0.959484	0.959779	0.629514	0.45625	0.8215	0.74836	mediator of DNA-damage checkpoint 1 [Source:HGNC Symbol;Acc:21163]	MDC1	hsa-let-7a(miRanda|mirbase), hsa-let-7b(miRanda|mirbase), hsa-let-7c(miRanda|mirbase), hsa-let-7d(miRanda), hsa-let-7e(miRanda|mirbase), hsa-let-7f(miRanda|mirbase), hsa-let-7g(miRanda), hsa-let-7i(miRanda|mirbase), hsa-miR-106a(miRanda), hsa-miR-106b(miRanda), hsa-miR-124(TargetScan|miRanda|mirbase), hsa-miR-124ab(TargetScan), hsa-miR-125a-5p(miRanda), hsa-miR-125b(miRanda), hsa-miR-132(miRanda)…		protein_coding		double-strand break repair via homologous recombination // DNA repair // double-strand break repair // intra-S DNA damage checkpoint	protein binding // protein C-terminus binding // FHA domain binding	nucleus // nucleoplasm // chromosome // focal adhesion		0.881869	0.737796	Insufficient Expression	Insufficient Expression	0.288567	1	0.340003	1	0.144073
ENSG00000259161	0	0	0	0	0	0		CTD-2017C7.3			processed_pseudogene						0	0	Insufficient Expression	Insufficient Expression	1	1	1	1	0
ENSG00000259160	0	0	0	0	0	0		RP11-973N13.5			processed_pseudogene						0	0	Insufficient Expression	Insufficient Expression	1	1	1	1	0
ENSG00000259163	0.130174	0.06164	0.0573184	0.0576349	0.277234	0.154009		RP11-1078H9.5			processed_transcript						0.114416	0.213506	Insufficient Expression	Insufficient Expression	0.280078	1	0.306381	1	0.0990899
ENSG00000259162	0	0	0	0.122386	0.0449902	0.0561623		RP11-203M5.6			transcribed_unprocessed_pseudogene						0	0.102963	Insufficient Expression	Insufficient Expression	0.0705968	1	0.0326943	1	0.102963
ENSG00000259165	0.135229	0.0366335	0.0340188	0.166925	0.0365389	0.0685835	DEAD (Asp-Glu-Ala-Asp) box polypeptide 18 pseudogene 1 [Source:HGNC Symbol;Acc:20007]	DDX18P1			processed_pseudogene						0.0943839	0.123395	Insufficient Expression	Insufficient Expression	0.691971	1	0.690554	1	0.0290114
ENSG00000259164	0	0	0.142514	0	0	0	Uncharacterized protein [Source:UniProtKB/TrEMBL;Acc:H3BS24]	RP11-463C8.4			nonsense_mediated_decay						0.0640706	0	Insufficient Expression	Insufficient Expression	0.377902	1	0.373901	1	0.0640706
ENSG00000259167	0.145312	0.0915068	0.0852295	0	0.045842	0		RP11-114N19.1			processed_pseudogene						0.146687	0.021555	Insufficient Expression	Insufficient Expression	0.0393342	1	0.0187471	1	0.125132
ENSG00000213851	0.188526	0.178308	0.248917	0.202423	0.10258	0.222853		RP11-324J13.1			processed_pseudogene						0.268856	0.23236	Insufficient Expression	Insufficient Expression	0.560035	1	0.530071	1	0.0364963
ENSG00000213857	0.196378	0.406564	0.274267	0.101212	0.184229	0.0923506		RP11-12M9.4			processed_pseudogene						0.366839	0.170159	Insufficient Expression	Insufficient Expression	0.0483138	1	0.0638941	1	0.19668
ENSG00000213854	0	0	0	0	0	0.0836268	calponin 2 pseudogene 6 [Source:HGNC Symbol;Acc:39531]	CNN2P6			processed_pseudogene						0	0.0386227	Insufficient Expression	Insufficient Expression	0.466302	1	0.373901	1	0.0386227
ENSG00000225816	0	0	0	0	0	0		AC006045.3			processed_pseudogene						0	0	Insufficient Expression	Insufficient Expression	1	1	1	1	0
ENSG00000225814	0	0	0	0	0	0	GrpE-like 2, mitochondrial (E. coli) pseudogene 2 [Source:HGNC Symbol;Acc:41970]	GRPEL2P2			processed_pseudogene						0	0	Insufficient Expression	Insufficient Expression	1	1	1	1	0
ENSG00000225812	0	0	0	0	0	0.256352		RP11-157L3.3			processed_pseudogene						0	0.109747	Insufficient Expression	Insufficient Expression	0.3316	1	0.373901	1	0.109747
ENSG00000225810	0.125956	0	0	0	0.0596687	0		AC006038.4			processed_transcript						0.0570502	0.0278711	Insufficient Expression	Insufficient Expression	0.676524	1	0.669703	1	0.0291791
ENSG00000225811	0	0	0	0	0	0		RP11-547I7.1			antisense						0	0	Insufficient Expression	Insufficient Expression	1	1	1	1	0
ENSG00000225819	0	0	0	0	0	0		AC013269.3			antisense						0	0	Insufficient Expression	Insufficient Expression	1	1	1	1	0
ENSG00000229307	0	0	0	0	0	0	long intergenic non-protein coding RNA 459 [Source:HGNC Symbol;Acc:42808]	LINC00459			processed_transcript						0	0	Insufficient Expression	Insufficient Expression	1	1	1	1	0
ENSG00000229305	0	0	0	0	0	0		RP11-431K24.2			processed_pseudogene						0	0	Insufficient Expression	Insufficient Expression	1	1	1	1	0
ENSG00000229302	0	0	0	0	0	0	TAF9 RNA polymerase II, TATA box binding protein (TBP)-associated factor, 32kDa pseudogene 2 [Source:HGNC Symbol;Acc:31744]	TAF9P2			processed_pseudogene						0	0	Insufficient Expression	Insufficient Expression	1	1	1	1	0
ENSG00000229303	0.090025	0.42019	0.0788238	0.386065	0.256937	0	peptidylprolyl isomerase A (cyclophilin A) pseudogene 25 [Source:HGNC Symbol;Acc:39270]	PPIAP25			processed_pseudogene						0.246635	0.266969	Insufficient Expression	Insufficient Expression	0.909659	1	0.92017	1	0.0203343
ENSG00000227411	0	0	0	0	0	0	bile acid CoA: amino acid N-acyltransferase pseudogene 1 [Source:HGNC Symbol;Acc:34504]	BAATP1			unitary_pseudogene						0	0	Insufficient Expression	Insufficient Expression	1	1	1	1	0
ENSG00000155719	0.015668	0	0	0	0	0	otoancorin [Source:HGNC Symbol;Acc:16378]	OTOA	hsa-miR-107(mirbase), hsa-miR-129-5p(mirbase), hsa-miR-133a(RNAhybrid|miRanda), hsa-miR-133b(RNAhybrid|miRanda), hsa-miR-142-3p(RNAhybrid|miRanda), hsa-miR-149(RNAhybrid|miRanda), hsa-miR-15a(RNAhybrid|miRanda), hsa-miR-181a*(RNAhybrid|miRanda|mirbase), hsa-miR-181c*(mirbase), hsa-miR-182*(mirbase), hsa-miR-187(RNAhybrid|miRanda), hsa-miR-188(RNAhybrid|miRanda), hsa-miR-188-3p(mirbase), hsa-miR-1…	extracellular	protein_coding		sensory perception of sound		proteinaceous extracellular matrix // apical plasma membrane // anchored to membrane		0.0074763	0	Insufficient Expression	Insufficient Expression	0.844464	1	0.373901	1	0.0074763
ENSG00000227413	0	0.303401	0	0	0.154719	0.574621		RP5-1042K10.12			processed_pseudogene						0.127427	0.287515	Insufficient Expression	Insufficient Expression	0.470732	1	0.527265	1	0.160088
ENSG00000227415	0	0	0	0	0	0		RP1-91G5.3			processed_transcript						0	0	Insufficient Expression	Insufficient Expression	1	1	1	1	0
ENSG00000227416	0	0	0	0	0	0		RP11-109P14.2			processed_pseudogene						0	0	Insufficient Expression	Insufficient Expression	1	1	1	1	0
ENSG00000227417	0.0708043	0.133129	0.1244	0.120633	0	0.083388		RP11-397P13.6			processed_pseudogene						0.149387	0.093288	Insufficient Expression	Insufficient Expression	0.390773	1	0.36552	1	0.0560995
ENSG00000227418	0	0	0	0	0	0	PCGEM1, prostate-specific transcript (non-protein coding) [Source:HGNC Symbol;Acc:30145]	PCGEM1	hsa-miR-124(miRanda), hsa-miR-125a-5p(miRanda), hsa-miR-125b(miRanda), hsa-miR-129-5p(miRanda), hsa-miR-1297(miRanda), hsa-miR-136(miRanda), hsa-miR-137(miRanda), hsa-miR-145(miRanda), hsa-miR-148a(miRanda), hsa-miR-148b(miRanda), hsa-miR-150(miRanda), hsa-miR-152(miRanda), hsa-miR-155(miRanda), hsa-miR-182(miRanda), hsa-miR-19a(miRanda), hsa-miR-19b(miRanda), hsa-miR-203(miRanda), hsa-miR-205(mi…		processed_transcript						0	0	Insufficient Expression	Insufficient Expression	1	1	1	1	0
ENSG00000155714	0.344245	0.0363785	0.133772	0.0635792	0.171351	0.0438993	PDZ domain containing 9 [Source:HGNC Symbol;Acc:28740]	PDZD9	hsa-miR-142-5p(mirbase), hsa-miR-186(mirbase), hsa-miR-192(mirbase), hsa-miR-215(mirbase), hsa-miR-216a(miRanda), hsa-miR-30a*(mirbase), hsa-miR-30e*(mirbase), hsa-miR-337-3p(mirbase), hsa-miR-34a*(mirbase), hsa-miR-373*(mirbase), hsa-miR-421(mirbase), hsa-miR-450b-5p(mirbase), hsa-miR-488*(mirbase), hsa-miR-505(mirbase), hsa-miR-509-3p(mirbase), hsa-miR-545(mirbase), hsa-miR-548b-3p(mirbase), hs…		protein_coding			protein binding			0.219826	0.126361	Insufficient Expression	Insufficient Expression	0.441558	1	0.484622	1	0.0934644
ENSG00000244743	0	0	0	0	0	0		RP11-8P13.1			processed_pseudogene						0	0	Insufficient Expression	Insufficient Expression	1	1	1	1	0
ENSG00000244740	0	0	0.130724	0	0	0		RP11-463H24.1			processed_pseudogene						0.0590823	0	Insufficient Expression	Insufficient Expression	0.388766	1	0.373901	1	0.0590823
ENSG00000245293	0.0403218	0.0641862	0.308772	0.261065	0.139425	0.0640785		RP11-286E11.1			antisense						0.178331	0.204184	Insufficient Expression	Insufficient Expression	0.833484	1	0.848812	1	0.0258527
ENSG00000242748	1.08438	0.608253	0.095058	0.640567	1.2307	0.636896		RP3-511B24.4			transcribed_processed_pseudogene						0.625373	0.860885	Insufficient Expression	Insufficient Expression	0.42471	1	0.486875	1	0.235511
ENSG00000242747	0.317248	0.197922	0.278154	0.097925	0.20003	0.248479		RP11-30K9.1			processed_pseudogene						0.337374	0.239341	Insufficient Expression	Insufficient Expression	0.215277	1	0.223441	1	0.0980337
ENSG00000164651	0.261062	0.576222	0.280048	0.271428	0.478683	0.486551	Sp8 transcription factor [Source:HGNC Symbol;Acc:19196]	SP8	hsa-let-7(TargetScan), hsa-let-7a(TargetScan|miRanda|pictar), hsa-let-7b(TargetScan|miRanda|pictar), hsa-let-7c(TargetScan|miRanda|pictar), hsa-let-7d(TargetScan|miRanda|pictar), hsa-let-7e(TargetScan|miRanda|pictar), hsa-let-7f(TargetScan|miRanda|pictar), hsa-let-7g(TargetScan|miRanda|pictar), hsa-let-7i(miRanda|pictar), hsa-miR-103(miRanda), hsa-miR-106ab(TargetScan), hsa-miR-106b(miRanda|picta…	nucleus	transcription regulator|protein_coding		transcription, DNA-dependent // regulation of transcription, DNA-dependent // dorsal/ventral pattern formation // proximal/distal pattern formation // embryonic limb morphogenesis	DNA binding // zinc ion binding	nucleus		0.449103	0.494244	Insufficient Expression	Insufficient Expression	0.71547	1	0.741167	1	0.045141
ENSG00000206113	0	0	0	0	0.0127751	0		RP11-503N18.1	hsa-miR-541(mirbase)		antisense						0	0.00610461	Insufficient Expression	Insufficient Expression	0.871956	1	0.373901	1	0.00610461
ENSG00000256925	0	0	0	0	0	0		RP13-439H18.4			antisense						0	0	Insufficient Expression	Insufficient Expression	1	1	1	1	0
ENSG00000256928	0	0	0	0	0	0		RP11-809N8.2			antisense						0	0	Insufficient Expression	Insufficient Expression	1	1	1	1	0
ENSG00000256929	0	0	0	0	0	0		AC067852.1			pseudogene						0	0	Insufficient Expression	Insufficient Expression	1	1	1	1	0
ENSG00000254696	0	0	0	0	0	0		RP11-72M10.7			unprocessed_pseudogene						0	0	Insufficient Expression	Insufficient Expression	1	1	1	1	0
ENSG00000254697	0	0	0	0	0	0	COP9 signalosome subunit 8 pseudogene 3 [Source:HGNC Symbol;Acc:45271]	COPS8P3			processed_pseudogene						0	0	Insufficient Expression	Insufficient Expression	1	1	1	1	0
ENSG00000254693	0	0	0	0	0	0		RP11-58K22.5			antisense						0	0	Insufficient Expression	Insufficient Expression	1	1	1	1	0
ENSG00000254698	0.120874	0	0.106758	0.203317	0.114305	0.141837		RP11-659G9.3			processed_transcript						0.103655	0.204839	Insufficient Expression	Insufficient Expression	0.175841	1	0.175326	1	0.101185
ENSG00000257343	0	0	0	0	0	0		RP11-641A6.8			unprocessed_pseudogene						0	0	Insufficient Expression	Insufficient Expression	1	1	1	1	0
ENSG00000257342	0.503486	0.910733	1.07497	0	1.28828	0.337156		RP11-571M6.7			antisense						0.858509	0.53781	Insufficient Expression	Insufficient Expression	0.376524	1	0.442403	1	0.320699
ENSG00000257340	0	0	0.237138	0.057328	0	0		CR762481.3			pseudogene						0.102335	0.0268077	Insufficient Expression	Insufficient Expression	0.479918	1	0.514705	1	0.0755278
ENSG00000257346	0.0617117	0.0581604	0.221163	0.20756	0.0583992	0.296235		RP11-386G11.8			antisense						0.152069	0.242769	Insufficient Expression	Insufficient Expression	0.414394	1	0.453887	1	0.0907
ENSG00000228949	0	0	0	0	0	0	UDP glucuronosyltransferase 1 family, polypeptide A12 pseudogene [Source:HGNC Symbol;Acc:12533]	UGT1A12P			unprocessed_pseudogene						0	0	Insufficient Expression	Insufficient Expression	1	1	1	1	0
ENSG00000228948	0	0	0	0	0	0.0558669	solute carrier family 25 (mitochondrial carrier; adenine nucleotide translocator), member 6 pseudogene 5 [Source:HGNC Symbol;Acc:43854]	SLC25A6P5			processed_pseudogene						0	0.0261427	Insufficient Expression	Insufficient Expression	0.563331	1	0.373901	1	0.0261427
ENSG00000228945	0	0	0	0	0	0	clustered mitochondria (cluA/CLU1) homolog pseudogene 2 [Source:HGNC Symbol;Acc:38453]	CLUHP2			unprocessed_pseudogene						0	0	Insufficient Expression	Insufficient Expression	1	1	1	1	0
ENSG00000228944	0	0	0	0	0	0		AC004485.3			antisense						0	0	Insufficient Expression	Insufficient Expression	1	1	1	1	0
ENSG00000228943	0	0	0	0	0	0		RP5-1053E7.2			processed_pseudogene						0	0	Insufficient Expression	Insufficient Expression	1	1	1	1	0
ENSG00000228940	0	0	0	0	0	0		RP11-348A7.1			unprocessed_pseudogene						0	0	Insufficient Expression	Insufficient Expression	1	1	1	1	0
ENSG00000165309	0.57011	0.146315	0.0394505	0.0146779	0.0404241	0.228534	armadillo repeat containing 3 [Source:HGNC Symbol;Acc:30964]	ARMC3	hsa-let-7a(miRanda), hsa-let-7b(miRanda), hsa-let-7c(miRanda), hsa-let-7d(miRanda), hsa-let-7e(miRanda), hsa-let-7f(miRanda), hsa-let-7f-2*(mirbase), hsa-let-7g(miRanda), hsa-let-7i(miRanda), hsa-miR-10a(RNAhybrid|miRanda), hsa-miR-10b(RNAhybrid|miRanda), hsa-miR-122(mirbase), hsa-miR-122a(RNAhybrid), hsa-miR-125a-3p(miRanda), hsa-miR-125b-1*(mirbase), hsa-miR-128(miRanda), hsa-miR-128a(RNAhybrid…		protein_coding			binding // protein binding			0.30123	0.125044	Insufficient Expression	Insufficient Expression	0.3665	1	0.426604	1	0.176187
ENSG00000165300	0.864505	0.192502	0.505848	0.209142	0.306917	0.277153	SLIT and NTRK-like family, member 5 [Source:HGNC Symbol;Acc:20295]	SLITRK5	hsa-let-7b(RNAhybrid|miRanda), hsa-let-7d(RNAhybrid|miRanda), hsa-let-7i(RNAhybrid|miRanda), hsa-miR-1(miRanda), hsa-miR-101*(mirbase), hsa-miR-124(TargetScan|miRanda), hsa-miR-124ab(TargetScan), hsa-miR-129-3p(mirbase), hsa-miR-1297(miRanda), hsa-miR-132(miRanda), hsa-miR-133a(RNAhybrid|miRanda), hsa-miR-133b(RNAhybrid|miRanda), hsa-miR-134(RNAhybrid), hsa-miR-135a(miRanda), hsa-miR-135b(miRanda…	transmembrane	protein_coding		synaptic transmission // axonogenesis // grooming behavior // response to xenobiotic stimulus // striatum development // adult behavior // skin development // dendrite morphogenesis // cardiovascular system development	protein binding	integral to membrane		0.58112	0.337694	Insufficient Expression	Insufficient Expression	0.208194	1	0.267532	1	0.243426
ENSG00000101605	0.032039	0.0252143	0.060836	0.0241214	0.136503	0.0169257	myomesin 1 [Source:HGNC Symbol;Acc:7613]	MYOM1	hsa-let-7d*(mirbase), hsa-let-7e*(mirbase), hsa-let-7f-2*(mirbase), hsa-miR-106a(miRanda), hsa-miR-106b(miRanda), hsa-miR-128a(RNAhybrid|miRanda), hsa-miR-128b(RNAhybrid|miRanda), hsa-miR-1297(miRanda), hsa-miR-132*(mirbase), hsa-miR-135a(RNAhybrid|TargetScan), hsa-miR-135a*(mirbase), hsa-miR-135b(RNAhybrid|TargetScan|mirbase), hsa-miR-136*(mirbase), hsa-miR-139-3p(mirbase), hsa-miR-146a(mirbase)…		protein_coding		muscle contraction	protein binding // structural constituent of muscle // protein homodimerization activity	striated muscle myosin thick filament // sarcomere // M band	Striated muscle contraction pathway:WP383 // Striated Muscle Contraction Pathway:WP383 // Striated Muscle Contraction:WP383	0.0555415	0.0810675	Insufficient Expression	Insufficient Expression	0.683831	1	0.661064	1	0.025526
ENSG00000237026	0	0	0	0	0	0		RP11-328P23.2			processed_pseudogene						0	0	Insufficient Expression	Insufficient Expression	1	1	1	1	0
ENSG00000198794	0.642335	0.000565387	0.402428	0.378373	0.441931	0.351392	secretory carrier membrane protein 5 [Source:HGNC Symbol;Acc:30386]	SCAMP5	hsa-miR-103a(TargetScan), hsa-miR-106ab(TargetScan), hsa-miR-107(TargetScan), hsa-miR-107ab(TargetScan), hsa-miR-153(TargetScan|miRanda), hsa-miR-17(TargetScan), hsa-miR-17-5p(TargetScan), hsa-miR-184(miRanda), hsa-miR-185(miRanda), hsa-miR-20ab(TargetScan), hsa-miR-20b-5p(TargetScan), hsa-miR-218(TargetScan|miRanda|pictar), hsa-miR-218a(TargetScan), hsa-miR-24(TargetScan|miRanda), hsa-miR-24-3p(…	transmembrane	protein_coding		exocytosis // protein transport // response to endoplasmic reticulum stress // negative regulation of endocytosis // positive regulation of calcium ion-dependent exocytosis // positive regulation of cytokine secretion	protein binding	Golgi membrane // plasma membrane // integral to membrane // cell junction // synaptic vesicle membrane // SNARE complex // trans-Golgi network membrane // recycling endosome membrane		0.401497	0.475138	Insufficient Expression	Insufficient Expression	0.713237	1	0.746586	1	0.0736413
ENSG00000198797	0.0418612	0.129662	0.425682	0.292149	0.0143791	0.0539982	family with sequence similarity 5, member B [Source:HGNC Symbol;Acc:13746]	FAM5B	hsa-let-7c(RNAhybrid|miRanda), hsa-let-7f(RNAhybrid|miRanda), hsa-let-7i(RNAhybrid|miRanda), hsa-miR-103(miRanda), hsa-miR-107(TargetScan|miRanda), hsa-miR-10a(TargetScan|miRanda|mirbase), hsa-miR-10b(TargetScan|miRanda|mirbase), hsa-miR-10b*(mirbase), hsa-miR-124(mirbase), hsa-miR-125a-3p(miRanda), hsa-miR-127-3p(mirbase), hsa-miR-1271(TargetScan|miRanda), hsa-miR-128a(RNAhybrid|miRanda), hsa-mi…	extracellular	protein_coding				extracellular region		0.248902	0.155414	Insufficient Expression	Insufficient Expression	0.574615	1	0.618784	1	0.093488
ENSG00000198798	0	0	0	0	0.0156516	0	melanoma antigen family B, 3 [Source:HGNC Symbol;Acc:6810]	MAGEB3	hsa-let-7e*(mirbase), hsa-let-7f-2*(mirbase), hsa-miR-101*(mirbase), hsa-miR-124(mirbase), hsa-miR-128a(mirbase), hsa-miR-130b*(mirbase), hsa-miR-134(miRanda|mirbase), hsa-miR-136(miRanda), hsa-miR-138-2*(mirbase), hsa-miR-154(miRanda), hsa-miR-155(miRanda|mirbase), hsa-miR-16-1*(mirbase), hsa-miR-181a(miRanda), hsa-miR-181b(miRanda), hsa-miR-181c(miRanda), hsa-miR-181d(miRanda), hsa-miR-18a*(mir…		protein_coding						0	0.00746852	Insufficient Expression	Insufficient Expression	0.844618	1	0.373901	1	0.00746852
ENSG00000231421	0	0	0	0	0	0		AC006050.2			processed_transcript|retained_intron|lincRNA						0	0	Insufficient Expression	Insufficient Expression	1	1	1	1	0
ENSG00000179428	0.145878	0.138228	0.256985	0.032598	0.077886	0.241699		AC073072.5	hsa-miR-10b*(mirbase), hsa-miR-139-3p(mirbase), hsa-miR-193a-5p(mirbase), hsa-miR-23b(mirbase), hsa-miR-26b(mirbase), hsa-miR-29b(mirbase), hsa-miR-323-3p(mirbase), hsa-miR-335*(mirbase), hsa-miR-526b(mirbase), hsa-miR-541*(mirbase), hsa-miR-542-5p(mirbase), hsa-miR-597(mirbase), hsa-miR-599(mirbase), hsa-miR-604(mirbase), hsa-miR-659(mirbase), hsa-miR-668(mirbase), hsa-miR-99a*(mirbase)		antisense					TWEAK Signaling Pathway:WP2036 // Adipogenesis:WP236 // Spinal Cord Injury:WP2431 // Regulation of toll-like receptor signaling pathway:WP1449 // Selenium Micronutrient Network:WP15 // TSLP Signaling Pathway:WP2203 // Toll-like receptor signaling pathway:WP75 // TCR Signaling Pathway:WP69 // BCL-XL prevents the binding of truncated BID to BAX. This is prevented by BAD. BAD can displace tBID from …	0.237737	0.1556	Insufficient Expression	Insufficient Expression	0.395332	1	0.425661	1	0.0821372
ENSG00000183862	0	0	0	0	0	0	cyclic nucleotide gated channel alpha 2 [Source:HGNC Symbol;Acc:2149]	CNGA2	hsa-let-7a(RNAhybrid|miRanda), hsa-let-7b(RNAhybrid), hsa-let-7c(RNAhybrid), hsa-let-7d(RNAhybrid|miRanda), hsa-miR-1(RNAhybrid|miRanda), hsa-miR-103(RNAhybrid|miRanda), hsa-miR-105(TargetScan|miRanda), hsa-miR-106a(RNAhybrid|miRanda), hsa-miR-106b(RNAhybrid|miRanda), hsa-miR-107(RNAhybrid), hsa-miR-10a(RNAhybrid|miRanda), hsa-miR-10b(RNAhybrid|miRanda), hsa-miR-125a(RNAhybrid|TargetScan|miRanda)…		protein_coding		ion transport // sensory perception of smell // response to stimulus // transmembrane transport	ion channel activity // intracellular cAMP activated cation channel activity // calmodulin binding // cAMP binding	membrane // intracellular cyclic nucleotide activated cation channel complex	NO/cGMP/PKG mediated neuroprotection:WP4008 // NO/cGMP/PKG mediated Neuroprotection:WP4008	0	0	Insufficient Expression	Insufficient Expression	1	1	1	1	0
ENSG00000124215	0.461247	0.357155	0.245283	0.544661	0.443686	0.0915074	cadherin 26 [Source:HGNC Symbol;Acc:15902]	CDH26	hsa-let-7i(mirbase), hsa-miR-106a(miRanda), hsa-miR-106b(miRanda), hsa-miR-10a*(mirbase), hsa-miR-122(miRanda), hsa-miR-128(miRanda), hsa-miR-1297(miRanda), hsa-miR-138-2*(mirbase), hsa-miR-139-3p(mirbase), hsa-miR-139-5p(miRanda), hsa-miR-140-5p(miRanda|mirbase), hsa-miR-141(miRanda), hsa-miR-141*(mirbase), hsa-miR-142-3p(mirbase), hsa-miR-144(miRanda), hsa-miR-144*(mirbase), hsa-miR-146a*(mirba…	transmembrane	protein_coding		homophilic cell adhesion	calcium ion binding	plasma membrane // membrane // integral to membrane		0.434753	0.42779	Insufficient Expression	Insufficient Expression	0.964882	1	0.968778	1	0.0069632
ENSG00000124212	0.130311	0.113483	0.0906748	0.0405236	0.11239	0.351279	prostaglandin I2 (prostacyclin) synthase [Source:HGNC Symbol;Acc:9603]	PTGIS	hsa-miR-103(miRanda), hsa-miR-107(miRanda), hsa-miR-125a-3p(TargetScan), hsa-miR-141(miRanda), hsa-miR-149(TargetScan|miRanda|pictar), hsa-miR-150(TargetScan|miRanda), hsa-miR-1554(TargetScan), hsa-miR-1698(TargetScan), hsa-miR-1703(TargetScan), hsa-miR-194(TargetScan|miRanda), hsa-miR-1962(TargetScan), hsa-miR-200a(miRanda), hsa-miR-203(miRanda), hsa-miR-204(TargetScan), hsa-miR-204b(TargetScan)…	extracellular|transmembrane|nucleus	protein_coding		prostaglandin biosynthetic process // icosanoid metabolic process // xenobiotic metabolic process // arachidonic acid metabolic process // cyclooxygenase pathway // negative regulation of NF-kappaB transcription factor activity // positive regulation of peroxisome proliferator activated receptor signaling pathway // small molecule metabolic process // negative regulation of nitric oxide biosynthe…	monooxygenase activity // iron ion binding // protein binding // prostaglandin-I synthase activity // electron carrier activity // oxidoreductase activity, acting on paired donors, with incorporation or reduction of molecular oxygen // heme binding	extracellular space // nucleus // endoplasmic reticulum // endoplasmic reticulum membrane // caveola // integral to membrane	Adipogenesis:WP236 // Eicosanoid metabolism via cyclooxygenases (COX):WP4719 // Prostaglandin and leukotriene metabolism in senescence :WP5122 // Prostaglandin Synthesis and Regulation:WP98 // Eicosanoid metabolism via Cyclo Oxygenases (COX):WP4719 // Prostaglandin synthesis and regulation:WP98 // Eicosanoid Synthesis:WP167 // Eicosanoid synthesis:WP167	0.15234	0.215099	Insufficient Expression	Insufficient Expression	0.57895	1	0.611468	1	0.0627593
ENSG00000161973	0	0.0356555	0	0.0324256	0	0	coiled-coil domain containing 42 [Source:HGNC Symbol;Acc:26528]	CCDC42	hsa-miR-103(RNAhybrid|miRanda), hsa-miR-107(RNAhybrid|miRanda), hsa-miR-124(miRanda|mirbase), hsa-miR-124a(RNAhybrid|miRanda), hsa-miR-127(RNAhybrid|miRanda), hsa-miR-128a(RNAhybrid|miRanda), hsa-miR-128b(RNAhybrid|miRanda), hsa-miR-133a(RNAhybrid|miRanda), hsa-miR-133b(RNAhybrid|miRanda), hsa-miR-134(RNAhybrid), hsa-miR-146a(miRanda), hsa-miR-146b-5p(miRanda), hsa-miR-149(RNAhybrid|miRanda), hsa…		protein_coding						0.0168481	0.0153459	Insufficient Expression	Insufficient Expression	0.97205	1	0.95061	1	0.00150212
ENSG00000255275	0.0176101	0.0505082	0.0138303	0.0140106	0.0143286	0		RP13-279N23.2			nonsense_mediated_decay						0.0386962	0.0135326	Insufficient Expression	Insufficient Expression	0.54475	1	0.226466	1	0.0251636
ENSG00000255274	0	0	0	0	0	0	TMPRSS4 antisense RNA 1 [Source:HGNC Symbol;Acc:44179]	TMPRSS4-AS1			processed_transcript						0	0	Insufficient Expression	Insufficient Expression	1	1	1	1	0
ENSG00000255277	0	0.102928	0	0	0	0.148175	ATP-binding cassette, sub-family C, member 6 pseudogene 2 [Source:HGNC Symbol;Acc:33353]	ABCC6P2	hsa-miR-10a(miRanda), hsa-miR-122(miRanda), hsa-miR-137(miRanda), hsa-miR-153(miRanda), hsa-miR-154(miRanda), hsa-miR-199a-5p(miRanda), hsa-miR-199b-5p(miRanda), hsa-miR-23a(miRanda), hsa-miR-23b(miRanda), hsa-miR-328(miRanda), hsa-miR-329(miRanda), hsa-miR-362-3p(miRanda), hsa-miR-374a(miRanda), hsa-miR-374b(miRanda), hsa-miR-448(miRanda), hsa-miR-450a(miRanda), hsa-miR-455-5p(miRanda), hsa-miR-…		unprocessed_pseudogene						0.0471129	0.0664475	Insufficient Expression	Insufficient Expression	0.817762	1	0.824034	1	0.0193346
ENSG00000255273	0	0	0	0	0	0		AF238378.7			processed_pseudogene						0	0	Insufficient Expression	Insufficient Expression	1	1	1	1	0
ENSG00000255272	0	0	0	0	0	0		RP11-646J21.6			antisense						0	0	Insufficient Expression	Insufficient Expression	1	1	1	1	0
ENSG00000228349	0	0	0	0	0	0	ribosomal protein S26 pseudogene 4 [Source:HGNC Symbol;Acc:23775]	RPS26P4			processed_pseudogene						0	0	Insufficient Expression	Insufficient Expression	1	1	1	1	0
ENSG00000002587	0.60654	0.594206	0.356303	0.341919	0.478122	1.57006	heparan sulfate (glucosamine) 3-O-sulfotransferase 1 [Source:HGNC Symbol;Acc:5194]	HS3ST1	hsa-let-7a*(mirbase), hsa-let-7b*(mirbase), hsa-let-7f-1*(mirbase), hsa-let-7g(mirbase), hsa-let-7g*(mirbase), hsa-miR-106a(mirbase), hsa-miR-128(miRanda), hsa-miR-129-5p(miRanda), hsa-miR-1297(miRanda), hsa-miR-130a(miRanda), hsa-miR-136(miRanda|mirbase), hsa-miR-137(miRanda), hsa-miR-144(miRanda), hsa-miR-147b(mirbase), hsa-miR-155(miRanda), hsa-miR-17(mirbase), hsa-miR-182(miRanda|mirbase), hs…	transmembrane	protein_coding		carbohydrate metabolic process // glycosaminoglycan biosynthetic process // glycosaminoglycan metabolic process // small molecule metabolic process	sulfotransferase activity // [heparan sulfate]-glucosamine 3-sulfotransferase 1 activity	cytoplasm // Golgi lumen // integral to membrane	Metapathway biotransformation Phase I and II:WP702 // Metapathway biotransformation:WP702 // metapathway biotransformation:WP702	0.598825	0.783289	Insufficient Expression	Insufficient Expression	0.520108	1	0.57519	1	0.184464
ENSG00000237868	0	0	0	0	0	0		AC097533.1			processed_pseudogene						0	0	Insufficient Expression	Insufficient Expression	1	1	1	1	0
ENSG00000237869	0	0	0	0	0	0		RP11-459O16.1			processed_pseudogene						0	0	Insufficient Expression	Insufficient Expression	1	1	1	1	0
ENSG00000237861	0	0	0.0351774	0.0343413	0	0.0945312		RP11-332L8.1			processed_pseudogene						0.016626	0.0596751	Insufficient Expression	Insufficient Expression	0.435014	1	0.358091	1	0.0430491
ENSG00000237863	0	0	0	0	0	0		RP6-24A23.3			processed_transcript						0	0	Insufficient Expression	Insufficient Expression	1	1	1	1	0
ENSG00000237864	0	0	0	0	0	0	long intergenic non-protein coding RNA 322 [Source:HGNC Symbol;Acc:33698]	LINC00322			processed_transcript						0	0	Insufficient Expression	Insufficient Expression	1	1	1	1	0
ENSG00000237865	0	0.00476877	0.00438855	0.00439665	0	0.0166163	succinate-CoA ligase, ADP-forming, beta subunit pseudogene 1 [Source:HGNC Symbol;Acc:21632]	SUCLA2P1			pseudogene|processed_pseudogene						0.00439367	0.0100348	Insufficient Expression	Insufficient Expression	0.882202	1	0.49067	1	0.00564113
ENSG00000135917	0.382972	0.26879	0.219436	0.435797	0.299556	0.127717	solute carrier family 19, member 3 [Source:HGNC Symbol;Acc:16266]	SLC19A3	hsa-let-7a(miRanda), hsa-let-7b(miRanda), hsa-let-7c(miRanda), hsa-let-7d(miRanda), hsa-let-7e(miRanda), hsa-let-7f(miRanda), hsa-let-7g(miRanda), hsa-let-7i(miRanda), hsa-miR-1271(miRanda), hsa-miR-139-5p(miRanda), hsa-miR-141(miRanda), hsa-miR-145(miRanda), hsa-miR-146a(miRanda), hsa-miR-146b-5p(miRanda), hsa-miR-155(miRanda), hsa-miR-181a(miRanda), hsa-miR-181c(miRanda), hsa-miR-181d(miRanda),…	transmembrane	protein_coding		vitamin metabolic process // water-soluble vitamin metabolic process // transport // thiamine-containing compound metabolic process // small molecule metabolic process // transmembrane transport	folic acid binding // reduced folate carrier activity // thiamine uptake transmembrane transporter activity	plasma membrane // membrane // integral to membrane	Thiamine metabolic pathways:WP4297	0.365813	0.357758	Insufficient Expression	Insufficient Expression	0.94248	1	0.947259	1	0.00805463
ENSG00000135914	0.0225526	0.0214681	0.0198897	0.156831	0.0427199	0.0267627	5-hydroxytryptamine (serotonin) receptor 2B, G protein-coupled [Source:HGNC Symbol;Acc:5294]	HTR2B	hsa-miR-126*(mirbase), hsa-miR-1271(miRanda), hsa-miR-136(RNAhybrid|miRanda), hsa-miR-143(miRanda|mirbase), hsa-miR-154(miRanda), hsa-miR-155(mirbase), hsa-miR-182(RNAhybrid|miRanda), hsa-miR-183(miRanda), hsa-miR-190(mirbase), hsa-miR-190b(mirbase), hsa-miR-198(RNAhybrid|miRanda|mirbase), hsa-miR-200a*(mirbase), hsa-miR-200b(miRanda), hsa-miR-200b*(mirbase), hsa-miR-200c(miRanda), hsa-miR-200c*(…		GPCR(Gq)|protein_coding		neural crest cell migration // positive regulation of cytokine production // positive regulation of endothelial cell proliferation // G-protein coupled receptor internalization // heart morphogenesis // cardiac muscle hypertrophy // cGMP biosynthetic process // phosphatidylinositol biosynthetic process // G-protein coupled receptor protein signaling pathway // activation of protein kinase C activ…	G-protein alpha-subunit binding // phosphatidylinositol phospholipase C activity // G-protein coupled receptor activity // serotonin receptor activity // Ras GTPase activator activity // calcium channel activity // drug binding // serotonin binding	cytoplasm // plasma membrane // integral to plasma membrane // integral to membrane	Serotonin Receptor 2 and ELK-SRF/GATA4 signaling:WP732 // GPCRs, class A rhodopsin-like:WP455 // GPCRs, Class A Rhodopsin-like:WP455 // Serotonin receptor 2 and ELK-SRF/GATA4 signaling:WP732 // Monoamine GPCRs:WP58	0.0304108	0.102878	Insufficient Expression	Insufficient Expression	0.273923	1	0.251043	1	0.0724667
ENSG00000175077	0.0172118	0.0163411	0.0151715	0	0	0	receptor (chemosensory) transporter protein 1 [Source:HGNC Symbol;Acc:28580]	RTP1	hsa-let-7a(miRanda), hsa-let-7b(miRanda), hsa-let-7c(miRanda), hsa-let-7d(miRanda), hsa-let-7e(miRanda), hsa-let-7f(miRanda), hsa-let-7g(miRanda), hsa-let-7i(miRanda), hsa-miR-106a(miRanda), hsa-miR-106b(miRanda), hsa-miR-10a(miRanda), hsa-miR-10b(miRanda), hsa-miR-125a-5p(miRanda), hsa-miR-125b(miRanda|mirbase), hsa-miR-129-5p(miRanda), hsa-miR-136(miRanda), hsa-miR-138(miRanda), hsa-miR-139-5p(…	transmembrane	protein_coding		protein insertion into membrane	olfactory receptor binding	plasma membrane // cell surface // integral to membrane		0.0232427	0	Insufficient Expression	Insufficient Expression	0.542321	1	1.01083e-05	0.0341102	0.0232427
ENSG00000176395	0	0	0	0.0312411	0	0	carcinoembryonic antigen-related cell adhesion molecule 20 [Source:HGNC Symbol;Acc:24879]	CEACAM20	hsa-miR-1(mirbase), hsa-miR-101*(mirbase), hsa-miR-10b*(mirbase), hsa-miR-130b(mirbase), hsa-miR-188-5p(mirbase), hsa-miR-206(mirbase), hsa-miR-20b*(mirbase), hsa-miR-25(mirbase), hsa-miR-30b*(mirbase), hsa-miR-30c-2*(mirbase), hsa-miR-320(mirbase), hsa-miR-367(mirbase), hsa-miR-425*(mirbase), hsa-miR-494(mirbase), hsa-miR-500(mirbase), hsa-miR-501-5p(mirbase), hsa-miR-542-3p(mirbase), hsa-miR-57…	transmembrane	processed_transcript						0	0.0147939	Insufficient Expression	Insufficient Expression	0.712067	1	0.373901	1	0.0147939
ENSG00000230484	0	0	0	0	0	0	olfactory receptor, family 51, subfamily A, member 10 pseudogene [Source:HGNC Symbol;Acc:15185]	OR51A10P	hsa-miR-100(mirbase), hsa-miR-10b*(mirbase), hsa-miR-138-1*(mirbase), hsa-miR-155(mirbase), hsa-miR-181a(mirbase), hsa-miR-181b(mirbase), hsa-miR-181d(mirbase), hsa-miR-193b*(mirbase), hsa-miR-411(mirbase), hsa-miR-512-3p(mirbase), hsa-miR-556-3p(mirbase), hsa-miR-576-5p(mirbase), hsa-miR-589(mirbase), hsa-miR-635(mirbase), hsa-miR-758(mirbase), hsa-miR-885-5p(mirbase), hsa-miR-890(mirbase), hsa-…		unprocessed_pseudogene						0	0	Insufficient Expression	Insufficient Expression	1	1	1	1	0
ENSG00000230482	0.124217	0	0	0	0	0	ATP synthase, H+ transporting, mitochondrial Fo complex, subunit C2 (subunit 9) pseudogene 3 [Source:HGNC Symbol;Acc:42187]	ATP5G2P3			processed_pseudogene						0.0563068	0	Insufficient Expression	Insufficient Expression	0.395794	1	0.373901	1	0.0563068
ENSG00000230481	0	0	0	0	0	0	immunoglobulin kappa variable 1/OR22-5 (pseudogene) [Source:HGNC Symbol;Acc:5773]	IGKV1OR22-5			IG_V_pseudogene						0	0	Insufficient Expression	Insufficient Expression	1	1	1	1	0
ENSG00000176399	0	0	0	0	0	0	DMRT-like family A1 [Source:HGNC Symbol;Acc:13826]	DMRTA1	hsa-miR-103(miRanda), hsa-miR-105(mirbase), hsa-miR-107(miRanda), hsa-miR-124(TargetScan|miRanda|mirbase), hsa-miR-124ab(TargetScan), hsa-miR-135a(mirbase), hsa-miR-135b(mirbase), hsa-miR-137(miRanda|mirbase), hsa-miR-155(miRanda), hsa-miR-15b*(mirbase), hsa-miR-18a(mirbase), hsa-miR-18b(mirbase), hsa-miR-192(mirbase), hsa-miR-200b(miRanda), hsa-miR-200c(miRanda), hsa-miR-202*(mirbase), hsa-miR-2…	nucleus	transcription regulator|protein_coding		transcription, DNA-dependent // regulation of transcription, DNA-dependent // sex differentiation	protein binding // sequence-specific DNA binding // metal ion binding	nucleus		0	0	Insufficient Expression	Insufficient Expression	1	1	1	1	0
ENSG00000230489	0.148509	0.349188	0	0.25303	0.140523	0	VAV3 antisense RNA 1 [Source:HGNC Symbol;Acc:40608]	VAV3-AS1			antisense						0.210618	0.171705	Insufficient Expression	Insufficient Expression	0.794145	1	0.815888	1	0.0389124
ENSG00000243904	0.0962074	0	0.0847003	0	0	0.0567554		RP11-600F24.1			processed_pseudogene						0.0832724	0.0265472	Insufficient Expression	Insufficient Expression	0.357355	1	0.316343	1	0.0567253
ENSG00000248027	0.0627629	0.0400828	0.0375295	0.0778248	0.118903	0.102113		CTD-2383M3.1			processed_transcript						0.0658902	0.136827	Insufficient Expression	Insufficient Expression	0.129435	1	0.0207746	1	0.0709364
ENSG00000063515	0	0	0	0	0	0	goosecoid homeobox 2 [Source:HGNC Symbol;Acc:4613]	GSC2	hsa-miR-106a*(mirbase), hsa-miR-139-3p(mirbase), hsa-miR-18b*(mirbase), hsa-miR-192*(mirbase), hsa-miR-200b*(mirbase), hsa-miR-21*(mirbase), hsa-miR-27a(mirbase), hsa-miR-27b(mirbase), hsa-miR-339-3p(mirbase), hsa-miR-370(mirbase), hsa-miR-488*(mirbase), hsa-miR-516a-5p(mirbase), hsa-miR-578(mirbase), hsa-miR-615-3p(mirbase), hsa-miR-675(mirbase), hsa-miR-920(mirbase)	nucleus	transcription regulator|protein_coding		regulation of transcription, DNA-dependent // regulation of transcription from RNA polymerase II promoter // anatomical structure morphogenesis	DNA binding // sequence-specific DNA binding transcription factor activity // protein binding // sequence-specific DNA binding	nucleus	22q11.2 Deletion Syndrome:WP4657 // 22q11.2 copy number variation syndrome:WP4657	0	0	Insufficient Expression	Insufficient Expression	1	1	1	1	0
ENSG00000247624	0.119891	0.04548	0.170121	0.103562	0.136187	0.246877		AC006296.3			processed_transcript						0.151394	0.214896	Insufficient Expression	Insufficient Expression	0.415355	1	0.422358	1	0.0635017
ENSG00000247627	0.25998	0.164277	0.299942	0.417285	0.546988	0.273621	MT-ND4 pseudogene 12 [Source:HGNC Symbol;Acc:42199]	MTND4P12			processed_pseudogene						0.310427	0.493843	Insufficient Expression	Insufficient Expression	0.0939199	1	0.122512	1	0.183415
ENSG00000167531	0	0	0	0	0	0	lactalbumin, alpha- [Source:HGNC Symbol;Acc:6480]	LALBA	hsa-let-7b(mirbase), hsa-miR-106a(miRanda|mirbase), hsa-miR-106b(miRanda|mirbase), hsa-miR-122(miRanda|mirbase), hsa-miR-124(miRanda|mirbase), hsa-miR-125a-3p(mirbase), hsa-miR-135b*(mirbase), hsa-miR-139-5p(mirbase), hsa-miR-145*(mirbase), hsa-miR-148a(miRanda|mirbase), hsa-miR-148b(miRanda|mirbase), hsa-miR-151-3p(mirbase), hsa-miR-152(miRanda|mirbase), hsa-miR-17(miRanda|mirbase), hsa-miR-181a…	extracellular	protein_coding		lactose biosynthetic process // induction of apoptosis // signal transduction // cell-cell signaling // defense response to bacterium	lactose synthase activity // calcium ion binding // protein binding	extracellular space		0	0	Insufficient Expression	Insufficient Expression	1	1	1	1	0
ENSG00000188886	0	0	0	0	0	0	astacin-like metallo-endopeptidase (M12 family) [Source:HGNC Symbol;Acc:31704]	ASTL	hsa-miR-185(mirbase), hsa-miR-192(mirbase), hsa-miR-214(mirbase), hsa-miR-215(mirbase), hsa-miR-220c(mirbase), hsa-miR-331-3p(mirbase), hsa-miR-486-3p(mirbase), hsa-miR-505*(mirbase), hsa-miR-548b-3p(mirbase), hsa-miR-744(mirbase), hsa-miR-877*(mirbase), hsa-miR-920(mirbase), hsa-miR-938(mirbase)		protein_coding		proteolysis // cell adhesion // fertilization // positive regulation of protein maturation by peptide bond cleavage // prevention of polyspermy // negative regulation of binding of sperm to zona pellucida	metalloendopeptidase activity // protein binding // peptidase activity // metallopeptidase activity // zinc ion binding // aspartic-type peptidase activity // glutamic-type peptidase activity	cytoplasm // plasma membrane // transport vesicle // cortical granule		0	0	Insufficient Expression	Insufficient Expression	1	1	1	1	0
ENSG00000188883	0	0	0	0	0.0329036	0	killer cell lectin-like receptor subfamily G, member 2 [Source:HGNC Symbol;Acc:24778]	KLRG2	hsa-miR-1271(miRanda), hsa-miR-135a(mirbase), hsa-miR-135b(mirbase), hsa-miR-143(miRanda), hsa-miR-186(mirbase), hsa-miR-188-3p(mirbase), hsa-miR-193a-3p(miRanda|mirbase), hsa-miR-193b(miRanda), hsa-miR-204(miRanda), hsa-miR-22(mirbase), hsa-miR-29a*(mirbase), hsa-miR-29c*(mirbase), hsa-miR-328(mirbase), hsa-miR-340(mirbase), hsa-miR-342-5p(mirbase), hsa-miR-367(mirbase), hsa-miR-376a*(mirbase), …	transmembrane	protein_coding			carbohydrate binding	integral to membrane		0	0.0155685	Insufficient Expression	Insufficient Expression	0.699688	1	0.373901	1	0.0155685
ENSG00000241506	0.2645	0	0.52168	0.393212	0.589339	0	proteasome (prosome, macropain) 26S subunit, ATPase, 1 pseudogene 1 [Source:HGNC Symbol;Acc:30147]	PSMC1P1			processed_pseudogene						0.314744	0.382281	Insufficient Expression	Insufficient Expression	0.784846	1	0.81144	1	0.0675365
ENSG00000188888	0	0.00434298	0	0	0.00216092	0	G protein-coupled receptor 179 [Source:HGNC Symbol;Acc:31371]	GPR179	hsa-miR-135a(mirbase), hsa-miR-135b(mirbase), hsa-miR-141(miRanda), hsa-miR-186(mirbase), hsa-miR-298(mirbase), hsa-miR-299-5p(mirbase), hsa-miR-335(miRanda), hsa-miR-371-5p(miRanda|mirbase), hsa-miR-378(miRanda|mirbase), hsa-miR-422a(miRanda), hsa-miR-491-5p(miRanda), hsa-miR-492(mirbase), hsa-miR-505(mirbase), hsa-miR-516a-5p(mirbase), hsa-miR-516b(mirbase), hsa-miR-518c*(mirbase), hsa-miR-520a…	transmembrane	GPCR(orphan|vision)|protein_coding		G-protein coupled receptor protein signaling pathway // visual perception // protein localization in plasma membrane	G-protein coupled receptor activity // protein binding	plasma membrane // integral to membrane // dendrite terminus		0.00208401	0.00103806	Insufficient Expression	Insufficient Expression	0.97773	1	0.676521	1	0.00104595
ENSG00000233774	0	0	0	0	0	0	mediator complex subunit 14 pseudogene 1 [Source:HGNC Symbol;Acc:2371]	MED14P1			unprocessed_pseudogene						0	0	Insufficient Expression	Insufficient Expression	1	1	1	1	0
ENSG00000241505	0	0	0	0	0	0		RP11-161I10.1			processed_transcript						0	0	Insufficient Expression	Insufficient Expression	1	1	1	1	0
ENSG00000094796	0.0575304	0	0	0	0	0	keratin 31 [Source:HGNC Symbol;Acc:6448]	KRT31	hsa-miR-125a(RNAhybrid|miRanda), hsa-miR-125a-3p(mirbase), hsa-miR-125b-1*(mirbase), hsa-miR-127(RNAhybrid|miRanda), hsa-miR-132(miRanda), hsa-miR-136(RNAhybrid|miRanda), hsa-miR-147b(mirbase), hsa-miR-149(RNAhybrid|miRanda), hsa-miR-183(RNAhybrid|miRanda|mirbase), hsa-miR-184(RNAhybrid|miRanda), hsa-miR-185(miRanda), hsa-miR-189(RNAhybrid|miRanda), hsa-miR-18a*(RNAhybrid), hsa-miR-193b(RNAhybrid…		protein_coding		epidermis development	structural constituent of cytoskeleton	intermediate filament	IL-18 signaling pathway:WP4754	0.0268997	0	Insufficient Expression	Insufficient Expression	0.555732	1	0.373901	1	0.0268997
ENSG00000237289	0.0878546	0	0	0	0.148527	0	creatine kinase, mitochondrial 1B [Source:HGNC Symbol;Acc:1995]	CKMT1B	hsa-let-7b(RNAhybrid|miRanda), hsa-let-7d(RNAhybrid|miRanda), hsa-let-7e(RNAhybrid|miRanda), hsa-miR-101*(mirbase), hsa-miR-103(RNAhybrid|miRanda|mirbase), hsa-miR-107(miRanda|mirbase), hsa-miR-10a(miRanda), hsa-miR-125a-3p(miRanda), hsa-miR-130a(RNAhybrid|miRanda), hsa-miR-138(RNAhybrid|miRanda|mirbase), hsa-miR-140-5p(miRanda), hsa-miR-143(miRanda), hsa-miR-144(RNAhybrid|miRanda), hsa-miR-146a(…		protein_coding		creatine metabolic process // cellular nitrogen compound metabolic process // small molecule metabolic process	creatine kinase activity // ATP binding // kinase activity // transferase activity, transferring phosphorus-containing groups	mitochondrion // mitochondrial inner membrane		0.0404953	0.0665949	Insufficient Expression	Insufficient Expression	0.747998	1	0.75455	1	0.0260997
ENSG00000237284	0	0	0	0	0	0	MAS1 oncogene-like [Source:HGNC Symbol;Acc:13961]	MAS1L	hsa-let-7c*(mirbase), hsa-miR-27a*(mirbase), hsa-miR-580(mirbase), hsa-miR-603(mirbase)	transmembrane|nucleus	GPCR()|protein_coding		G-protein coupled receptor protein signaling pathway	G-protein coupled receptor activity	nucleus // cytoplasm // plasma membrane // integral to membrane		0	0	Insufficient Expression	Insufficient Expression	1	1	1	1	0
ENSG00000237285	0.00570501	0.00541118	0.00491392	0.00488097	0.0211417	0	heterogeneous nuclear ribonucleoprotein A1 pseudogene 2 [Source:HGNC Symbol;Acc:13958]	HNRNPA1P2			processed_pseudogene						0.00768825	0.0124026	Insufficient Expression	Insufficient Expression	0.902201	1	0.632646	1	0.00471431
ENSG00000237286	0.0548756	0.181379	0.192346	0	0	0		AC004906.3			antisense						0.190449	0	Insufficient Expression	Insufficient Expression	0.0251237	1	0.028519	1	0.190449
ENSG00000237281	0.180361	0.507753	0.158233	0.2288	0.510574	0.105817		AC021016.8			antisense						0.347851	0.34582	Insufficient Expression	Insufficient Expression	0.990454	1	0.991546	1	0.00203138
ENSG00000237282	0	0	0	0	0	0	long intergenic non-protein coding RNA 851 [Source:HGNC Symbol;Acc:43424]	LINC00851			antisense						0	0	Insufficient Expression	Insufficient Expression	1	1	1	1	0
ENSG00000198366	0	0.100776	0.377958	0	0.407806	0.37986	histone cluster 1, H3a [Source:HGNC Symbol;Acc:4766]	HIST1H3A	hsa-let-7c*(mirbase), hsa-miR-100*(mirbase), hsa-miR-101(mirbase), hsa-miR-106a(mirbase), hsa-miR-106b(mirbase), hsa-miR-10a*(mirbase), hsa-miR-125b-1*(mirbase), hsa-miR-125b-2*(mirbase), hsa-miR-126(mirbase), hsa-miR-126*(mirbase), hsa-miR-128a(mirbase), hsa-miR-139-5p(mirbase), hsa-miR-140-3p(mirbase), hsa-miR-141(mirbase), hsa-miR-141*(mirbase), hsa-miR-142-3p(mirbase), hsa-miR-145*(mirbase), …	extracellular	protein_coding		nucleosome assembly // blood coagulation // S phase // regulation of gene silencing	DNA binding // protein binding // protein heterodimerization activity	nucleosome // extracellular region // nucleoplasm		0.200351	0.319323	Insufficient Expression	Insufficient Expression	0.553398	1	0.602277	1	0.118973
ENSG00000237136	0.0504863	0	0.044412	0.0865827	0.383572	0	chromosome 4 open reading frame 51 [Source:HGNC Symbol;Acc:37264]	C4orf51	hsa-miR-205(miRanda), hsa-miR-340(miRanda), hsa-miR-374a(miRanda), hsa-miR-382(miRanda), hsa-miR-875-5p(miRanda)		protein_coding						0.0445828	0.196065	Insufficient Expression	Insufficient Expression	0.293296	1	0.346984	1	0.151482
ENSG00000237135	0.298999	0.132415	0.298647	0.293042	0.245303	0.188886	DEAD (Asp-Glu-Ala-Asp) box polypeptide 10 pseudogene 1 [Source:HGNC Symbol;Acc:44960]	DDX10P1			processed_pseudogene						0.311271	0.312292	Insufficient Expression	Insufficient Expression	0.989573	1	0.989742	1	0.00102131
ENSG00000177047	0.0519957	0	0	0	0	0.0307768	interferon, omega 1 [Source:HGNC Symbol;Acc:5448]	IFNW1	hsa-miR-100(mirbase), hsa-miR-106a*(mirbase), hsa-miR-142-3p(mirbase), hsa-miR-144(miRanda), hsa-miR-146a*(mirbase), hsa-miR-181b(mirbase), hsa-miR-186(miRanda), hsa-miR-193a-3p(miRanda), hsa-miR-193b(miRanda), hsa-miR-19a(miRanda), hsa-miR-19b(miRanda), hsa-miR-203(miRanda), hsa-miR-23a(miRanda), hsa-miR-23b(miRanda), hsa-miR-300(miRanda), hsa-miR-302b*(mirbase), hsa-miR-302d*(mirbase), hsa-miR-…	extracellular	protein_coding		defense response // cell cycle arrest // response to virus // defense response to virus	cytokine activity // cytokine receptor binding	extracellular region // extracellular space	Overview of proinflammatory and profibrotic mediators:WP5095 // Overview of interferons-mediated signaling pathway:WP4558	0.0243763	0.0145773	Insufficient Expression	Insufficient Expression	0.830296	1	0.74747	1	0.00979895
ENSG00000237131	0	0	0	0	0	0		RP1-69E11.3			processed_pseudogene						0	0	Insufficient Expression	Insufficient Expression	1	1	1	1	0
ENSG00000237138	0	0	0	0	0	0		AP000260.4			antisense						0	0	Insufficient Expression	Insufficient Expression	1	1	1	1	0
ENSG00000237139	0.479484	0	0	0	0	0		RP11-137L10.5			processed_pseudogene						0.188365	0	Insufficient Expression	Insufficient Expression	0.313369	1	0.373901	1	0.188365
ENSG00000172673	0.0386961	0	0.00851302	0.016764	0.00891907	0.0128362	thymocyte selection associated [Source:HGNC Symbol;Acc:21569]	THEMIS	hsa-miR-107(mirbase), hsa-miR-129-5p(miRanda), hsa-miR-135a(miRanda), hsa-miR-135b(miRanda), hsa-miR-137(miRanda), hsa-miR-141*(mirbase), hsa-miR-144(miRanda), hsa-miR-154(miRanda), hsa-miR-181a(miRanda), hsa-miR-181b(miRanda), hsa-miR-181c(miRanda), hsa-miR-181c*(mirbase), hsa-miR-181d(miRanda), hsa-miR-186(miRanda), hsa-miR-19a(miRanda), hsa-miR-19b(miRanda), hsa-miR-203(miRanda), hsa-miR-20a*(…		protein_coding		positive T cell selection // negative T cell selection // T cell receptor signaling pathway	protein binding	nucleus // cytoplasm // signalosome		0.0223344	0.0183987	Insufficient Expression	Insufficient Expression	0.922633	1	0.827383	1	0.00393571
ENSG00000236429	0	0	0	0	0	0	glycoprotein M6B pseudogene 2 [Source:HGNC Symbol;Acc:38781]	GPM6BP2			unprocessed_pseudogene						0	0	Insufficient Expression	Insufficient Expression	1	1	1	1	0
ENSG00000223764	0.0285931	0	0	0	0	0		RP11-54O7.3			retained_intron|lincRNA						0.0135575	0	Insufficient Expression	Insufficient Expression	0.732513	1	0.373901	1	0.0135575
ENSG00000236422	0	0	0	0	0	0	HLA complex group 19 pseudogene [Source:HGNC Symbol;Acc:31336]	HCG19P			processed_pseudogene						0	0	Insufficient Expression	Insufficient Expression	1	1	1	1	0
ENSG00000223769	0	0	0	0	0	0	ribosomal protein S17 pseudogene 1 [Source:HGNC Symbol;Acc:13982]	RPS17P1			pseudogene|processed_pseudogene						0	0	Insufficient Expression	Insufficient Expression	1	1	1	1	0
ENSG00000236427	0.137526	0	0	0	0	0		RP11-107M16.2			antisense						0.0619665	0	Insufficient Expression	Insufficient Expression	0.382232	1	0.373901	1	0.0619665
ENSG00000236426	0.251617	0.0592728	0.110589	0	0.0595272	0.296848		RP11-79M19.2			antisense						0.186064	0.15281	Insufficient Expression	Insufficient Expression	0.797274	1	0.816711	1	0.0332541
ENSG00000236425	0	0	0	0	0	0.182545		AC090018.1			processed_pseudogene						0	0.0806317	Insufficient Expression	Insufficient Expression	0.353201	1	0.373901	1	0.0806317
ENSG00000236424	0	0	0	0	0	0	testis specific protein, Y-linked 10 [Source:HGNC Symbol;Acc:37473]	TSPY10			protein_coding		nucleosome assembly // spermatogenesis // gonadal mesoderm development // cell differentiation		nucleus // cytoplasm		0	0	Insufficient Expression	Insufficient Expression	1	1	1	1	0
ENSG00000136750	0.187743	0.1369	0.165597	0.287923	0.0710971	0.185553	glutamate decarboxylase 2 (pancreatic islets and brain, 65kDa) [Source:HGNC Symbol;Acc:4093]	GAD2	hsa-let-7a(RNAhybrid|miRanda), hsa-let-7c(miRanda), hsa-let-7d(RNAhybrid|miRanda), hsa-let-7e(RNAhybrid|miRanda), hsa-miR-1(RNAhybrid|TargetScan|miRanda), hsa-miR-100(RNAhybrid|miRanda), hsa-miR-10a(RNAhybrid), hsa-miR-1192(TargetScan), hsa-miR-124(miRanda), hsa-miR-124*(mirbase), hsa-miR-1271(miRanda), hsa-miR-128(miRanda), hsa-miR-128a(pictar), hsa-miR-128b(pictar), hsa-miR-129-5p(miRanda), hsa…		protein_coding		glutamate decarboxylation to succinate // synaptic transmission // neurotransmitter secretion // carboxylic acid metabolic process // neurotransmitter biosynthetic process // response to drug	glutamate decarboxylase activity // protein binding // glutamate binding // carboxy-lyase activity // pyridoxal phosphate binding // protein heterodimerization activity	Golgi membrane // cytosol // plasma membrane // cell junction // axon // synaptic vesicle membrane // anchored to membrane // cytoplasmic vesicle // presynaptic membrane // synapse // perinuclear region of cytoplasm // clathrin sculpted gamma-aminobutyric acid transport vesicle membrane	Alanine and aspartate metabolism:WP106 // One carbon metabolism and related pathways:WP3940 // One-carbon metabolism and related pathways:WP3940 // Biogenic amine synthesis:WP550 // Biogenic Amine Synthesis:WP550	0.218132	0.236565	Insufficient Expression	Insufficient Expression	0.821974	1	0.827067	1	0.0184329
ENSG00000232508	0	0	0	0	0	0	mitochondrial ribosomal protein L45 pseudogene 1 [Source:HGNC Symbol;Acc:29715]	MRPL45P1			processed_pseudogene						0	0	Insufficient Expression	Insufficient Expression	1	1	1	1	0
ENSG00000232502	0.0865623	0	0.151183	0.0718781	0	0		AC073464.7			processed_pseudogene						0.107629	0.0333803	Insufficient Expression	Insufficient Expression	0.330716	1	0.334622	1	0.0742491
ENSG00000232503	0	0	0	0	0	0		AC140481.9			processed_pseudogene						0	0	Insufficient Expression	Insufficient Expression	1	1	1	1	0
ENSG00000232504	0.0554085	0.209116	0	0.0948954	0.104874	0.0654143		AC105053.4			processed_transcript						0.117251	0.12203	Insufficient Expression	Insufficient Expression	0.955158	1	0.95686	1	0.00477843
ENSG00000232505	0	0	0	0	0	0		XXbac-BPG308J9.3			processed_transcript						0	0	Insufficient Expression	Insufficient Expression	1	1	1	1	0
ENSG00000116014	0.0232013	0.022006	0.0204435	0.0200457	0.0439251	0	KISS1 receptor [Source:HGNC Symbol;Acc:4510]	KISS1R	hsa-miR-1(miRanda), hsa-miR-126(mirbase), hsa-miR-128a(mirbase), hsa-miR-148b*(mirbase), hsa-miR-16-2*(mirbase), hsa-miR-181a*(mirbase), hsa-miR-190b(mirbase), hsa-miR-191(mirbase), hsa-miR-198(mirbase), hsa-miR-199a-3p(mirbase), hsa-miR-208(mirbase), hsa-miR-208b(mirbase), hsa-miR-217(mirbase), hsa-miR-219-1-3p(mirbase), hsa-miR-220(mirbase), hsa-miR-222*(mirbase), hsa-miR-27a(miRanda), hsa-miR-…	transmembrane	GPCR(Gq)|protein_coding		activation of MAPKK activity // signal transduction // G-protein coupled receptor protein signaling pathway // neuropeptide signaling pathway // behavior // negative regulation of cell proliferation // calcium-mediated signaling // positive regulation of hormone secretion // arachidonic acid secretion // positive regulation of synaptic transmission // positive regulation of stress fiber assembly	G-protein coupled receptor activity // protein binding // neuropeptide receptor activity // peptide receptor activity, G-protein coupled // neuropeptide binding	plasma membrane // cell surface // membrane // integral to membrane	Kisspeptin/kisspeptin receptor system in the ovary:WP4871 // Kisspeptin/Kisspeptin Receptor System in the Ovary:WP4871	0.03123	0.0302173	Insufficient Expression	Insufficient Expression	0.98024	1	0.957731	1	0.00101266
ENSG00000249081	0	0	0	0	0	0	olfactory receptor, family 5, subfamily M, member 14 pseudogene [Source:HGNC Symbol;Acc:15057]	OR5M14P			processed_pseudogene						0	0	Insufficient Expression	Insufficient Expression	1	1	1	1	0
ENSG00000249089	0	0	0	0	0	0	androgen-induced 1 pseudogene 1 [Source:HGNC Symbol;Acc:43926]	AIG1P1			unprocessed_pseudogene						0	0	Insufficient Expression	Insufficient Expression	1	1	1	1	0
ENSG00000187243	0	0	0	0	0	0	melanoma antigen family D, 4B [Source:HGNC Symbol;Acc:22880]	MAGED4B	hsa-miR-124(mirbase), hsa-miR-129-5p(miRanda), hsa-miR-141(TargetScan|miRanda|mirbase), hsa-miR-194(miRanda), hsa-miR-194*(mirbase), hsa-miR-19b-1*(mirbase), hsa-miR-19b-2*(mirbase), hsa-miR-200a(TargetScan|miRanda|mirbase), hsa-miR-200c(mirbase), hsa-miR-300(mirbase), hsa-miR-330-3p(mirbase), hsa-miR-373*(mirbase), hsa-miR-379*(mirbase), hsa-miR-380(mirbase), hsa-miR-381(mirbase), hsa-miR-410(mi…		protein_coding						0	0	Insufficient Expression	Insufficient Expression	1	1	1	1	0
ENSG00000120440	0.0141283	0.0536155	0	0.036669	0.0400507	0.0334813	tubulin tyrosine ligase-like family, member 2 [Source:HGNC Symbol;Acc:21211]	TTLL2	hsa-let-7e(mirbase), hsa-let-7g(mirbase), hsa-let-7i(mirbase), hsa-miR-1(miRanda), hsa-miR-129-5p(miRanda), hsa-miR-1297(miRanda), hsa-miR-132(miRanda), hsa-miR-135a*(mirbase), hsa-miR-137(miRanda|mirbase), hsa-miR-138(miRanda|mirbase), hsa-miR-141(miRanda), hsa-miR-142-3p(miRanda), hsa-miR-150*(mirbase), hsa-miR-153(miRanda), hsa-miR-181a(miRanda), hsa-miR-181b(miRanda), hsa-miR-181c(miRanda), h…		protein_coding		protein modification process	tubulin-tyrosine ligase activity			0.0318629	0.0520405	Insufficient Expression	Insufficient Expression	0.641234	1	0.423699	1	0.0201776
ENSG00000249156	0	0	0	0	0	0		RP11-432M8.9			processed_pseudogene						0	0	Insufficient Expression	Insufficient Expression	1	1	1	1	0
ENSG00000250560	0	0	0	0	0	0		RP11-598G2.1			processed_pseudogene						0	0	Insufficient Expression	Insufficient Expression	1	1	1	1	0
ENSG00000242866	0.526243	0.393599	0.159944	0.40302	0.533629	0.234984	stereocilin [Source:HGNC Symbol;Acc:16035]	STRC	hsa-let-7a(mirbase), hsa-let-7b(mirbase), hsa-let-7c(mirbase), hsa-let-7d(mirbase), hsa-let-7e(mirbase), hsa-let-7f(mirbase), hsa-miR-100(mirbase), hsa-miR-135a(mirbase), hsa-miR-135b(mirbase), hsa-miR-137(miRanda), hsa-miR-141(mirbase), hsa-miR-194*(mirbase), hsa-miR-216a(miRanda), hsa-miR-218(miRanda), hsa-miR-24(miRanda), hsa-miR-25(miRanda|mirbase), hsa-miR-32(miRanda), hsa-miR-331-5p(mirbase…		protein_coding		detection of mechanical stimulus involved in sensory perception of sound // auditory receptor cell stereocilium organization		cell surface // stereocilium // stereocilium bundle tip // kinocilium		0.434285	0.469992	Insufficient Expression	Insufficient Expression	0.80029	1	0.820719	1	0.0357073
ENSG00000224230	0	0	0	0	0	0		DASS-397D15.5			unprocessed_pseudogene						0	0	Insufficient Expression	Insufficient Expression	1	1	1	1	0
ENSG00000224233	0	0	0	0	0	0	olfactory receptor, family 2, subfamily J, member 4 pseudogene [Source:HGNC Symbol;Acc:8262]	OR2J4P			unprocessed_pseudogene						0	0	Insufficient Expression	Insufficient Expression	1	1	1	1	0
ENSG00000224232	0.0662872	0	0	0.0564863	0.0626055	0.0780281		AC110299.5			processed_pseudogene						0.0308654	0.0917583	Insufficient Expression	Insufficient Expression	0.23529	1	0.13031	1	0.060893
ENSG00000224234	0	0	0	0	0	0	olfactory receptor, family 10, subfamily C, member 1 [Source:HGNC Symbol;Acc:8165]	OR10C1	hsa-miR-146a(mirbase), hsa-miR-146b-5p(mirbase), hsa-miR-224(mirbase), hsa-miR-26a-2*(mirbase), hsa-miR-374a*(mirbase), hsa-miR-410(mirbase), hsa-miR-455-5p(mirbase), hsa-miR-499-5p(mirbase), hsa-miR-532-5p(mirbase), hsa-miR-556-3p(mirbase), hsa-miR-587(mirbase), hsa-miR-801(mirbase), hsa-miR-875-3p(mirbase), hsa-miR-876-5p(mirbase)	transmembrane	GPCR(oderant)|protein_coding		G-protein coupled receptor protein signaling pathway	G-protein coupled receptor activity // olfactory receptor activity	plasma membrane // integral to membrane		0	0	Insufficient Expression	Insufficient Expression	1	1	1	1	0
ENSG00000224236	0	0	0	0	0	0	mitochondrial ribosome recycling factor pseudogene 1 [Source:HGNC Symbol;Acc:35238]	MRRFP1			processed_pseudogene						0	0	Insufficient Expression	Insufficient Expression	1	1	1	1	0
ENSG00000235193	1.28468	0.688394	0.402606	0.855703	0.347267	0.971718		AC006987.4			unprocessed_pseudogene						0.811918	0.767152	Insufficient Expression	Insufficient Expression	0.856944	1	0.874844	1	0.0447662
ENSG00000235197	0	0	0	0	0	0	zinc finger protein 33A pseudogene 1 [Source:HGNC Symbol;Acc:30957]	ZNF33AP1			processed_pseudogene						0	0	Insufficient Expression	Insufficient Expression	1	1	1	1	0
ENSG00000235195	0	0	0	0	0	0	olfactory receptor, family 2, subfamily P, member 1 pseudogene [Source:HGNC Symbol;Acc:8272]	OR2P1P			unprocessed_pseudogene						0	0	Insufficient Expression	Insufficient Expression	1	1	1	1	0
ENSG00000162840	0	0	0	0	0	0	metallothionein 2 pseudogene 1 [Source:HGNC Symbol;Acc:7407]	MT2P1	hsa-miR-134(mirbase), hsa-miR-135a(mirbase), hsa-miR-138-2*(mirbase), hsa-miR-145*(mirbase), hsa-miR-154*(mirbase), hsa-miR-191*(mirbase), hsa-miR-195*(mirbase), hsa-miR-200a*(mirbase), hsa-miR-200b*(mirbase), hsa-miR-205(mirbase), hsa-miR-206(mirbase), hsa-miR-219-5p(mirbase), hsa-miR-22*(mirbase), hsa-miR-25(mirbase), hsa-miR-27a(mirbase), hsa-miR-27b(mirbase), hsa-miR-29a*(mirbase), hsa-miR-29…		processed_pseudogene						0	0	Insufficient Expression	Insufficient Expression	1	1	1	1	0
ENSG00000044012	0	0	0	0	0	0	guanylate cyclase activator 2B (uroguanylin) [Source:HGNC Symbol;Acc:4683]	GUCA2B	hsa-miR-10b*(mirbase), hsa-miR-127-3p(mirbase), hsa-miR-185*(mirbase), hsa-miR-204(mirbase), hsa-miR-24(mirbase), hsa-miR-28-3p(mirbase), hsa-miR-28-5p(miRanda|mirbase), hsa-miR-296-5p(mirbase), hsa-miR-30b*(mirbase), hsa-miR-323-5p(mirbase), hsa-miR-326(mirbase), hsa-miR-370(mirbase), hsa-miR-541(mirbase), hsa-miR-542-5p(mirbase), hsa-miR-551a(mirbase), hsa-miR-551b(mirbase), hsa-miR-590-3p(miRa…	extracellular	protein_coding		cGMP biosynthetic process // excretion // body fluid secretion // regulation of cyclic nucleotide biosynthetic process // negative regulation of blood pressure	enzyme activator activity // calcium sensitive guanylate cyclase activator activity	extracellular region	Myometrial relaxation and contraction pathways:WP289 // Myometrial Relaxation and Contraction Pathways:WP289	0	0	Insufficient Expression	Insufficient Expression	1	1	1	1	0
ENSG00000231857	0	0.0821361	0.0382313	0.0373233	0.0411158	0.0513437	mortality factor 4 like 1 pseudogene 5 [Source:HGNC Symbol;Acc:35425]	MORF4L1P5			processed_pseudogene						0.0560033	0.0610768	Insufficient Expression	Insufficient Expression	0.916531	1	0.886592	1	0.00507356
ENSG00000231856	0.497071	0.855887	0.436411	0.492871	0.940621	0.29267		RP11-327P2.5			antisense						0.665573	0.634987	Insufficient Expression	Insufficient Expression	0.874403	1	0.889322	1	0.0305861
ENSG00000175946	0	0	0	0	0	0	kelch-like family member 38 [Source:HGNC Symbol;Acc:34435]	KLHL38	hsa-miR-10a(mirbase), hsa-miR-125b-1*(mirbase), hsa-miR-129-3p(mirbase), hsa-miR-130a(mirbase), hsa-miR-147(mirbase), hsa-miR-182*(mirbase), hsa-miR-193a-3p(mirbase), hsa-miR-193b*(mirbase), hsa-miR-196a*(mirbase), hsa-miR-202(mirbase), hsa-miR-20b*(mirbase), hsa-miR-216a(mirbase), hsa-miR-25(mirbase), hsa-miR-29a(mirbase), hsa-miR-29b(mirbase), hsa-miR-29c(mirbase), hsa-miR-30b*(mirbase), hsa-mi…		protein_coding			protein binding			0	0	Insufficient Expression	Insufficient Expression	1	1	1	1	0
ENSG00000231854	2.00603e-05	8.20255e-07	0	0	0	2.23136e-05		XXbac-BPG27H4.8			processed_transcript						1.00413e-05	1.07305e-05	Insufficient Expression	Insufficient Expression	0.999985	1	0.96388	1	6.89126e-07
ENSG00000231852	0	0.0260523	0	0.0696842	0.0776034	0.454768	cytochrome P450, family 21, subfamily A, polypeptide 2 [Source:HGNC Symbol;Acc:2600]	CYP21A2	hsa-miR-126(mirbase), hsa-miR-127-5p(mirbase), hsa-miR-134(miRanda|mirbase), hsa-miR-138(pictar), hsa-miR-143(miRanda), hsa-miR-146a(miRanda), hsa-miR-149*(mirbase), hsa-miR-150(miRanda), hsa-miR-188-5p(mirbase), hsa-miR-18a(miRanda), hsa-miR-18b(miRanda), hsa-miR-193b(miRanda), hsa-miR-197(miRanda|mirbase), hsa-miR-216b(miRanda), hsa-miR-296-3p(mirbase), hsa-miR-328(miRanda), hsa-miR-330-5p(miRa…		protein_coding		oxidation-reduction process	monooxygenase activity // iron ion binding // electron carrier activity // oxidoreductase activity, acting on paired donors, with incorporation or reduction of molecular oxygen // heme binding			0.0123681	0.2486	Insufficient Expression	Insufficient Expression	0.134286	1	0.182499	1	0.236232
ENSG00000231851	0.721413	0.355221	0.758941	0.557523	0.865878	0.328695		AC104655.2			antisense						0.678943	0.649706	Insufficient Expression	Insufficient Expression	0.867405	1	0.882641	1	0.0292368
ENSG00000231850	0.192402	0	0.084393	0	0	0	G antigen 2B [Source:HGNC Symbol;Acc:31957]	GAGE2B	hsa-miR-28-5p(miRanda), hsa-miR-302c*(mirbase), hsa-miR-30c-1*(mirbase), hsa-miR-30c-2*(mirbase), hsa-miR-455-5p(mirbase), hsa-miR-513-3p(mirbase), hsa-miR-517b(mirbase), hsa-miR-517c(mirbase), hsa-miR-590-3p(miRanda|mirbase), hsa-miR-596(mirbase), hsa-miR-7-2*(mirbase), hsa-miR-708(miRanda)		protein_coding		biological_process	molecular_function	cellular_component		0.123586	0	Insufficient Expression	Insufficient Expression	0.151161	1	0.167351	1	0.123586
ENSG00000130751	0.359502	0.349598	0.461539	0.223955	0.219421	0.0863088	neuronal PAS domain protein 1 [Source:HGNC Symbol;Acc:7894]	NPAS1	hsa-miR-24-1*(mirbase), hsa-miR-24-2*(mirbase), hsa-miR-25*(mirbase), hsa-miR-370(mirbase), hsa-miR-371-3p(mirbase), hsa-miR-371-5p(mirbase), hsa-miR-453(mirbase), hsa-miR-497*(mirbase), hsa-miR-509-3-5p(mirbase), hsa-miR-509-5p(mirbase), hsa-miR-554(mirbase), hsa-miR-606(mirbase), hsa-miR-615-5p(mirbase), hsa-miR-637(mirbase), hsa-miR-639(mirbase), hsa-miR-652(mirbase), hsa-miR-874(miRanda), hsa…	nucleus	transcription regulator|protein_coding		negative regulation of transcription from RNA polymerase II promoter // transcription, DNA-dependent // regulation of transcription, DNA-dependent // signal transduction // central nervous system development // behavior	DNA binding // sequence-specific DNA binding transcription factor activity // signal transducer activity // protein binding // protein dimerization activity	nucleus		0.474365	0.232394	Insufficient Expression	Insufficient Expression	0.015996	1	0.0229245	1	0.241972
ENSG00000231859	0	0	0.121722	0.232913	0.394593	0		AC007875.2			processed_pseudogene						0.0552384	0.260638	Insufficient Expression	Insufficient Expression	0.190796	1	0.244205	1	0.2054
ENSG00000186115	0	0.173248	0	0	0	0.0516068	cytochrome P450, family 4, subfamily F, polypeptide 2 [Source:HGNC Symbol;Acc:2645]	CYP4F2	hsa-let-7a(miRanda|mirbase), hsa-let-7b(miRanda), hsa-let-7c(miRanda), hsa-let-7d(miRanda|mirbase), hsa-let-7e(miRanda|mirbase), hsa-let-7f(miRanda|mirbase), hsa-let-7g(miRanda|mirbase), hsa-let-7i(miRanda|mirbase), hsa-miR-101(miRanda), hsa-miR-106a(miRanda), hsa-miR-106b(miRanda), hsa-miR-128(miRanda), hsa-miR-128a(mirbase), hsa-miR-129-5p(miRanda), hsa-miR-135a(miRanda), hsa-miR-135b(miRanda),…		protein_coding		very long-chain fatty acid metabolic process // long-chain fatty acid metabolic process // renal water homeostasis // pressure natriuresis // icosanoid metabolic process // leukotriene metabolic process // xenobiotic metabolic process // regulation of blood pressure // drug metabolic process // arachidonic acid metabolic process // epoxygenase P450 pathway // negative regulation of blood coagulat…	monooxygenase activity // iron ion binding // protein binding // arachidonic acid epoxygenase activity // electron carrier activity // oxidoreductase activity, acting on paired donors, with incorporation or reduction of molecular oxygen // alkane 1-monooxygenase activity // heme binding // vitamin-K-epoxide reductase (warfarin-sensitive) activity // leukotriene-B4 20-monooxygenase activity	cytoplasm // endoplasmic reticulum membrane // apical plasma membrane // intracellular membrane-bounded organelle	Metapathway biotransformation Phase I and II:WP702 // Eicosanoid metabolism via cyclooxygenases (COX):WP4719 // Oxidation by Cytochrome P450:WP43 // Eicosanoid metabolism via Lipo Oxygenases (LOX):WP4721 // Eicosanoid metabolism via Cytochrome P450 Mono-Oxygenases (CYP) pathway:WP4720 // Eicosanoid metabolism via Cyclo Oxygenases (COX):WP4719 // Metapathway biotransformation:WP702 // Eicosanoid m…	0.076836	0.0241985	Insufficient Expression	Insufficient Expression	0.533967	1	0.549139	1	0.0526375
ENSG00000197670	0.75296	0.762273	0.352028	0.791271	0.356871	0.565506		RP4-724E16.2	hsa-miR-154(mirbase), hsa-miR-19a*(mirbase), hsa-miR-19b-1*(mirbase), hsa-miR-19b-2*(mirbase), hsa-miR-222*(mirbase), hsa-miR-27a*(mirbase), hsa-miR-374a*(mirbase), hsa-miR-377*(mirbase), hsa-miR-378*(mirbase), hsa-miR-507(mirbase), hsa-miR-518a-5p(mirbase), hsa-miR-542-3p(mirbase), hsa-miR-601(mirbase), hsa-miR-758(mirbase)		antisense						0.687452	0.642632	Insufficient Expression	Insufficient Expression	0.782481	1	0.806395	1	0.0448198
ENSG00000248840	0	0.526959	0	0	0	0.222205		RP11-357G3.2			processed_transcript|transcribed_processed_pseudogene						0.203554	0.0964954	Insufficient Expression	Insufficient Expression	0.615462	1	0.659397	1	0.107058
ENSG00000248843	0	0	0	0	0	0		RP11-357G3.1			processed_pseudogene						0	0	Insufficient Expression	Insufficient Expression	1	1	1	1	0
ENSG00000248847	0	0	0	0	0	0		RP11-26C10.1			processed_pseudogene						0	0	Insufficient Expression	Insufficient Expression	1	1	1	1	0
ENSG00000248848	0	0	0	0	0	0	pro-platelet basic protein pseudogene 2 [Source:HGNC Symbol;Acc:16981]	PPBPP2			transcribed_unprocessed_pseudogene						0	0	Insufficient Expression	Insufficient Expression	1	1	1	1	0
ENSG00000230813	0	0	0	0	0.120812	0		RP11-690C23.5			unprocessed_pseudogene						0	0.0548481	Insufficient Expression	Insufficient Expression	0.399814	1	0.373901	1	0.0548481
ENSG00000230814	0	0	0	0	0	0	ubiquitin specific peptidase 9, Y-linked pseudogene 24 [Source:HGNC Symbol;Acc:38760]	USP9YP24			unprocessed_pseudogene						0	0	Insufficient Expression	Insufficient Expression	1	1	1	1	0
ENSG00000230816	0	0	0	0	0	0	collagen, type XI, alpha 2 pseudogene 1 [Source:HGNC Symbol;Acc:13947]	COL11A2P1			unprocessed_pseudogene						0	0	Insufficient Expression	Insufficient Expression	1	1	1	1	0
ENSG00000230818	0	0	0	0	0	0	MT-ND2 pseudogene 16 [Source:HGNC Symbol;Acc:42117]	MTND2P16			processed_pseudogene						0	0	Insufficient Expression	Insufficient Expression	1	1	1	1	0
ENSG00000230819	0	0	0	0	0	0	zinc finger protein 736 pseudogene 5, Y-linked [Source:HGNC Symbol;Acc:38597]	ZNF736P5Y			processed_pseudogene						0	0	Insufficient Expression	Insufficient Expression	1	1	1	1	0
ENSG00000217791	0	0	0	0	0.0623551	0	argininosuccinate synthetase 1 pseudogene 9 [Source:HGNC Symbol;Acc:772]	ASS1P9			processed_pseudogene						0	0.0290887	Insufficient Expression	Insufficient Expression	0.535174	1	0.373901	1	0.0290887
ENSG00000134183	0.297823	0.423266	0.472175	0.282531	0.732961	0.422934	guanine nucleotide binding protein (G protein), alpha transducing activity polypeptide 2 [Source:HGNC Symbol;Acc:4394]	GNAT2	hsa-miR-100*(mirbase), hsa-miR-101*(mirbase), hsa-miR-106a*(mirbase), hsa-miR-107(RNAhybrid), hsa-miR-10a(mirbase), hsa-miR-10b*(mirbase), hsa-miR-135b(RNAhybrid), hsa-miR-136(RNAhybrid|miRanda|mirbase), hsa-miR-186(RNAhybrid|TargetScan|mirbase), hsa-miR-18a*(RNAhybrid|miRanda), hsa-miR-193a(RNAhybrid|TargetScan|miRanda), hsa-miR-193a-3p(mirbase), hsa-miR-193b(RNAhybrid|TargetScan|miRanda|mirbase…		protein_coding		detection of chemical stimulus involved in sensory perception of bitter taste // signal transduction // G-protein coupled receptor protein signaling pathway // G-protein signaling, coupled to cAMP nucleotide second messenger // elevation of cytosolic calcium ion concentration // visual perception // phototransduction // response to light intensity // retinal cone cell development // detection of …	G-protein-coupled receptor binding // GTPase activity // signal transducer activity // GTP binding // G-protein coupled photoreceptor activity // guanyl nucleotide binding // G-protein beta/gamma-subunit complex binding // metal ion binding	photoreceptor outer segment // photoreceptor inner segment // heterotrimeric G-protein complex // plasma membrane // extrinsic to internal side of plasma membrane // photoreceptor outer segment membrane	Purinergic signaling:WP4900	0.481083	0.553701	Insufficient Expression	Insufficient Expression	0.589653	1	0.627666	1	0.0726178
ENSG00000145192	0	0.0958853	0	0.0218307	0	0	alpha-2-HS-glycoprotein [Source:HGNC Symbol;Acc:349]	AHSG	hsa-let-7d(mirbase), hsa-let-7e(mirbase), hsa-miR-101(miRanda), hsa-miR-124(miRanda), hsa-miR-126(mirbase), hsa-miR-135a*(mirbase), hsa-miR-135b*(mirbase), hsa-miR-15b*(mirbase), hsa-miR-181c*(mirbase), hsa-miR-182(mirbase), hsa-miR-197(mirbase), hsa-miR-19a(miRanda), hsa-miR-214(mirbase), hsa-miR-219-1-3p(mirbase), hsa-miR-220b(mirbase), hsa-miR-224(miRanda|mirbase), hsa-miR-24(miRanda), hsa-miR…	extracellular	protein_coding		skeletal system development // ossification // pinocytosis // acute-phase response // regulation of bone mineralization // negative regulation of bone mineralization // negative regulation of phosphorylation // negative regulation of insulin receptor signaling pathway // regulation of inflammatory response // positive regulation of phagocytosis	cysteine-type endopeptidase inhibitor activity // kinase inhibitor activity	extracellular region // extracellular space		0.0440323	0.0103854	Insufficient Expression	Insufficient Expression	0.554658	1	0.49835	1	0.0336469
ENSG00000183542	0.0668627	0	0	0	0.0648747	0	killer cell lectin-like receptor subfamily C, member 4 [Source:HGNC Symbol;Acc:6377]	KLRC4	hsa-let-7e(mirbase), hsa-let-7e*(mirbase), hsa-miR-101(miRanda), hsa-miR-106a(miRanda), hsa-miR-106b(miRanda), hsa-miR-132(miRanda), hsa-miR-135a(mirbase), hsa-miR-135b(mirbase), hsa-miR-138(mirbase), hsa-miR-144(miRanda|mirbase), hsa-miR-153(mirbase), hsa-miR-17(miRanda), hsa-miR-190(miRanda), hsa-miR-190b(miRanda), hsa-miR-194(mirbase), hsa-miR-200b(mirbase), hsa-miR-200c(mirbase), hsa-miR-200c…	transmembrane	protein_coding		cellular defense response		integral to membrane		0.0311248	0.0302279	Insufficient Expression	Insufficient Expression	0.98691	1	0.984497	1	0.000896946
ENSG00000079689	0	0	0	0	0	0	secretagogin, EF-hand calcium binding protein [Source:HGNC Symbol;Acc:16941]	SCGN	hsa-miR-10b*(mirbase), hsa-miR-124(mirbase), hsa-miR-134(mirbase), hsa-miR-135a*(mirbase), hsa-miR-143(mirbase), hsa-miR-145(mirbase), hsa-miR-146b-3p(mirbase), hsa-miR-147b(mirbase), hsa-miR-148a(mirbase), hsa-miR-148b(mirbase), hsa-miR-152(mirbase), hsa-miR-153(mirbase), hsa-miR-16-2*(mirbase), hsa-miR-193a-5p(mirbase), hsa-miR-193b*(mirbase), hsa-miR-196a*(mirbase), hsa-miR-214(mirbase), hsa-m…	extracellular	protein_coding		biological_process	calcium ion binding	extracellular region // cytoplasm // transport vesicle membrane		0	0	Insufficient Expression	Insufficient Expression	1	1	1	1	0
ENSG00000105852	0	0.120523	0	0	0.236962	0	paraoxonase 3 [Source:HGNC Symbol;Acc:9206]	PON3	hsa-miR-105*(mirbase), hsa-miR-128(miRanda), hsa-miR-137(miRanda), hsa-miR-139-5p(miRanda), hsa-miR-140-5p(miRanda), hsa-miR-142-3p(miRanda), hsa-miR-144*(mirbase), hsa-miR-148a(miRanda), hsa-miR-148b(miRanda), hsa-miR-152(miRanda), hsa-miR-18a*(mirbase), hsa-miR-18b*(mirbase), hsa-miR-190b(mirbase), hsa-miR-223(miRanda), hsa-miR-27a(mirbase), hsa-miR-300(miRanda), hsa-miR-335(miRanda), hsa-miR-3…	extracellular	protein_coding		biosynthetic process // response to external stimulus // phenylacetate catabolic process // aromatic compound catabolic process // coumarin catabolic process // carboxylic acid catabolic process	aryldialkylphosphatase activity // arylesterase activity // strictosidine synthase activity // 3,4-dihydrocoumarin hydrolase activity // protein homodimerization activity // metal ion binding // dihydrocoumarin hydrolase activity	extracellular region // extracellular space // intracellular membrane-bounded organelle	Phase I biotransformations, non P450:WP136 // Phase I, non P450:WP136	0.0547241	0.102267	Insufficient Expression	Insufficient Expression	0.676607	1	0.702885	1	0.047543
ENSG00000131002	0.0225391	0.00956869	0.00886676	0.00870421	0.0106693	0.00598456	taxilin gamma 2, pseudogene [Source:HGNC Symbol;Acc:18473]	TXLNG2P	hsa-let-7a(mirbase), hsa-let-7b(mirbase), hsa-let-7c(mirbase), hsa-let-7d(mirbase), hsa-let-7f(mirbase), hsa-miR-1(mirbase), hsa-miR-101(mirbase), hsa-miR-106a(mirbase), hsa-miR-106a*(mirbase), hsa-miR-106b(mirbase), hsa-miR-1193-5p(TargetScan), hsa-miR-126*(mirbase), hsa-miR-1271(miRanda), hsa-miR-128(miRanda), hsa-miR-133a(miRanda), hsa-miR-133b(miRanda), hsa-miR-139-5p(miRanda|mirbase), hsa-mi…		transcribed_unprocessed_pseudogene						0.0195436	0.0121408	Insufficient Expression	Insufficient Expression	0.845423	1	0.325134	1	0.0074028
ENSG00000220446	0	0	0	0	0	0		RP3-520B18.1			processed_pseudogene						0	0	Insufficient Expression	Insufficient Expression	1	1	1	1	0
ENSG00000220447	0	0	0	0	0	0		RP1-276J11.2			processed_pseudogene						0	0	Insufficient Expression	Insufficient Expression	1	1	1	1	0
ENSG00000131007	0	0	0	0	0	0	testis-specific transcript, Y-linked 9B (non-protein coding) [Source:HGNC Symbol;Acc:32425]	TTTY9B	hsa-miR-101(miRanda), hsa-miR-122(miRanda), hsa-miR-124(miRanda), hsa-miR-135b(mirbase), hsa-miR-145(miRanda), hsa-miR-146a(miRanda), hsa-miR-146b-5p(miRanda), hsa-miR-150(miRanda), hsa-miR-154(miRanda), hsa-miR-183(miRanda), hsa-miR-183*(mirbase), hsa-miR-196a(miRanda), hsa-miR-196b(miRanda), hsa-miR-19b-1*(mirbase), hsa-miR-200a(mirbase), hsa-miR-200b(mirbase), hsa-miR-20b(miRanda), hsa-miR-210…		antisense						0	0	Insufficient Expression	Insufficient Expression	1	1	1	1	0
ENSG00000131009	0	0	0	0	0	0	testis-specific transcript, Y-linked 9A (non-protein coding) [Source:HGNC Symbol;Acc:18490]	TTTY9A	hsa-miR-135b(mirbase), hsa-miR-183*(mirbase), hsa-miR-19b-1*(mirbase), hsa-miR-200a(mirbase), hsa-miR-200b(mirbase), hsa-miR-217(mirbase), hsa-miR-593(mirbase), hsa-miR-626(mirbase), hsa-miR-642(mirbase), hsa-miR-9(mirbase)		processed_transcript						0	0	Insufficient Expression	Insufficient Expression	1	1	1	1	0
ENSG00000084710	0.456371	0.398682	0.884981	1.31044	0.490227	0.947249	EFR3 homolog B (S. cerevisiae) [Source:HGNC Symbol;Acc:29155]	EFR3B	hsa-let-7a(TargetScan|miRanda), hsa-let-7b(TargetScan|miRanda), hsa-let-7c(TargetScan|miRanda), hsa-let-7d(RNAhybrid|TargetScan|miRanda), hsa-let-7e(RNAhybrid|TargetScan|miRanda), hsa-let-7f(miRanda), hsa-let-7g(miRanda), hsa-miR-101(RNAhybrid|miRanda), hsa-miR-103(RNAhybrid|miRanda), hsa-miR-10a(RNAhybrid|TargetScan|miRanda|mirbase), hsa-miR-10b(RNAhybrid|TargetScan|miRanda), hsa-miR-125a(RNAhyb…		protein_coding			binding			0.646998	0.915046	Insufficient Expression	Insufficient Expression	0.241873	1	0.30528	1	0.268047
ENSG00000196099	0	0	0	0	0	0	olfactory receptor, family 6, subfamily M, member 1 [Source:HGNC Symbol;Acc:14711]	OR6M1	hsa-miR-106a(mirbase), hsa-miR-106b(mirbase), hsa-miR-140-5p(mirbase), hsa-miR-155*(mirbase), hsa-miR-17(mirbase), hsa-miR-183(mirbase), hsa-miR-200a*(mirbase), hsa-miR-200b*(mirbase), hsa-miR-20a(mirbase), hsa-miR-20a*(mirbase), hsa-miR-20b(mirbase), hsa-miR-30a*(mirbase), hsa-miR-30e*(mirbase), hsa-miR-380(mirbase), hsa-miR-382(mirbase), hsa-miR-411(mirbase), hsa-miR-411*(mirbase), hsa-miR-450a…	transmembrane	GPCR(oderant)|protein_coding		G-protein coupled receptor protein signaling pathway	G-protein coupled receptor activity // olfactory receptor activity	plasma membrane // integral to membrane		0	0	Insufficient Expression	Insufficient Expression	1	1	1	1	0
ENSG00000240021	0.740522	0.352287	0.215536	0.776051	0.629532	0.618154	testis expressed 35 [Source:HGNC Symbol;Acc:25366]	TEX35	hsa-let-7c*(mirbase), hsa-miR-1(miRanda|mirbase), hsa-miR-122(mirbase), hsa-miR-138(mirbase), hsa-miR-141(miRanda|mirbase), hsa-miR-142-5p(mirbase), hsa-miR-143(miRanda|mirbase), hsa-miR-150*(mirbase), hsa-miR-152(mirbase), hsa-miR-154*(mirbase), hsa-miR-183*(mirbase), hsa-miR-185*(mirbase), hsa-miR-186(miRanda|mirbase), hsa-miR-200a(miRanda|mirbase), hsa-miR-206(miRanda|mirbase), hsa-miR-21(mirb…	nucleus	protein_coding				nucleus // microtubule cytoskeleton		0.505505	0.742493	Insufficient Expression	Insufficient Expression	0.158938	1	0.211571	1	0.236989
ENSG00000196098	0	0	0	0	0	0	olfactory receptor, family 5, subfamily K, member 4 [Source:HGNC Symbol;Acc:31291]	OR5K4	hsa-miR-153(mirbase), hsa-miR-224(mirbase), hsa-miR-369-3p(mirbase), hsa-miR-373*(mirbase), hsa-miR-374a(mirbase), hsa-miR-374b(mirbase), hsa-miR-411(mirbase), hsa-miR-429(mirbase), hsa-miR-495(mirbase), hsa-miR-511(mirbase), hsa-miR-548a-3p(mirbase), hsa-miR-577(mirbase), hsa-miR-651(mirbase), hsa-miR-655(mirbase), hsa-miR-888(mirbase), hsa-miR-9*(mirbase)	transmembrane	GPCR(oderant)|protein_coding		G-protein coupled receptor protein signaling pathway	G-protein coupled receptor activity // olfactory receptor activity	plasma membrane // integral to membrane		0	0	Insufficient Expression	Insufficient Expression	1	1	1	1	0
ENSG00000139780	0.0752829	0.0712366	0	0.0323918	0.0356277	0	methyltransferase like 21C [Source:HGNC Symbol;Acc:33717]	METTL21C	hsa-let-7a*(mirbase), hsa-let-7b*(mirbase), hsa-let-7d*(mirbase), hsa-let-7f-1*(mirbase), hsa-miR-124(miRanda), hsa-miR-129-5p(mirbase), hsa-miR-137(mirbase), hsa-miR-139-3p(mirbase), hsa-miR-144(miRanda), hsa-miR-17*(mirbase), hsa-miR-196a(mirbase), hsa-miR-196b(mirbase), hsa-miR-202*(mirbase), hsa-miR-20b*(mirbase), hsa-miR-23a(mirbase), hsa-miR-23b(mirbase), hsa-miR-26a(miRanda|mirbase), hsa-m…		protein_coding		protein methylation // peptidyl-lysine methylation	protein-lysine N-methyltransferase activity			0.0679978	0.0321653	Insufficient Expression	Insufficient Expression	0.492701	1	0.395314	1	0.0358325
ENSG00000180660	0.865953	0.491178	0.615359	0.503945	0.648487	0.382979	mab-21-like 1 (C. elegans) [Source:HGNC Symbol;Acc:6757]	MAB21L1	hsa-let-7b(RNAhybrid|miRanda|mirbase), hsa-let-7c(RNAhybrid|miRanda|mirbase), hsa-let-7e(RNAhybrid|miRanda|mirbase), hsa-let-7f(RNAhybrid|miRanda|mirbase), hsa-let-7i(RNAhybrid|miRanda), hsa-miR-1(RNAhybrid|TargetScan|miRanda|mirbase|pictar), hsa-miR-106a(miRanda), hsa-miR-106b(RNAhybrid|miRanda), hsa-miR-122(miRanda|mirbase), hsa-miR-122a(RNAhybrid|TargetScan|miRanda), hsa-miR-1297(TargetScan|mi…	nucleus	protein_coding		positive regulation of cell proliferation // anatomical structure morphogenesis // camera-type eye development // embryonic organ development		nucleus		0.72274	0.592558	Insufficient Expression	Insufficient Expression	0.290552	1	0.337666	1	0.130182
ENSG00000135638	0.391927	0.658676	0.498213	1.08498	0.577021	1.02936	empty spiracles homeobox 1 [Source:HGNC Symbol;Acc:3340]	EMX1	hsa-let-7a(miRanda), hsa-let-7b(miRanda), hsa-let-7c(miRanda), hsa-let-7d(miRanda), hsa-let-7e(miRanda), hsa-let-7f(miRanda), hsa-let-7g(miRanda), hsa-let-7i(miRanda), hsa-miR-133a(mirbase), hsa-miR-133b(mirbase), hsa-miR-135a*(mirbase), hsa-miR-139-3p(mirbase), hsa-miR-139-5p(miRanda|mirbase), hsa-miR-146b-3p(mirbase), hsa-miR-146b-5p(miRanda), hsa-miR-151-5p(mirbase), hsa-miR-15a(mirbase), hsa-…	nucleus	transcription regulator|protein_coding		regulation of transcription, DNA-dependent // multicellular organismal development // brain development // post-embryonic development // cerebral cortex regionalization // cerebral cortex development // neuron differentiation // response to drug	DNA binding // sequence-specific DNA binding transcription factor activity // protein binding // sequence-specific DNA binding	nucleus // cytoplasm		0.596786	0.912753	Insufficient Expression	Insufficient Expression	0.0632297	1	0.0992583	1	0.315967
ENSG00000180662	0	0	0.0789352	0.0762785	0	0	ribosomal protein L21 pseudogene 8 [Source:HGNC Symbol;Acc:19779]	RPL21P8	hsa-miR-101(RNAhybrid|TargetScan), hsa-miR-103(RNAhybrid|miRanda), hsa-miR-106a(RNAhybrid|miRanda), hsa-miR-107(RNAhybrid|miRanda), hsa-miR-125a(RNAhybrid|miRanda), hsa-miR-127(RNAhybrid|miRanda), hsa-miR-137(miRanda), hsa-miR-138(RNAhybrid|miRanda), hsa-miR-139(RNAhybrid|miRanda), hsa-miR-141(RNAhybrid|miRanda), hsa-miR-145(TargetScan|miRanda), hsa-miR-149(RNAhybrid), hsa-miR-155(RNAhybrid), hsa…		processed_pseudogene						0.0365361	0.0353505	Insufficient Expression	Insufficient Expression	0.984195	1	0.982511	1	0.00118559
ENSG00000112539	0.021373	0.020278	0	0	0.170027	0.101251	chromosome 6 open reading frame 118 [Source:HGNC Symbol;Acc:21233]	C6orf118	hsa-miR-1(miRanda), hsa-miR-100*(mirbase), hsa-miR-105*(mirbase), hsa-miR-124*(mirbase), hsa-miR-1271(miRanda), hsa-miR-138(mirbase), hsa-miR-146a(miRanda), hsa-miR-146b-5p(miRanda), hsa-miR-153(miRanda), hsa-miR-182(miRanda|mirbase), hsa-miR-186*(mirbase), hsa-miR-190(mirbase), hsa-miR-190b(mirbase), hsa-miR-191(mirbase), hsa-miR-193a-3p(miRanda), hsa-miR-193b(miRanda|mirbase), hsa-miR-194(mirba…		protein_coding			RNA binding // ribonuclease activity			0.019824	0.121895	Insufficient Expression	Insufficient Expression	0.19388	1	0.200716	1	0.102071
ENSG00000259765	0	0	0	0	0	0											0	0	Insufficient Expression	Insufficient Expression	1	1	1	1	0
ENSG00000169836	0	0	0.0062493	0	0	0	tachykinin receptor 3 [Source:HGNC Symbol;Acc:11528]	TACR3	hsa-miR-130a*(mirbase), hsa-miR-132*(mirbase), hsa-miR-134(RNAhybrid|miRanda), hsa-miR-137(RNAhybrid|TargetScan), hsa-miR-149(RNAhybrid|miRanda), hsa-miR-151(RNAhybrid|TargetScan|miRanda), hsa-miR-151-3p(mirbase), hsa-miR-182*(RNAhybrid|miRanda|mirbase), hsa-miR-183(RNAhybrid|miRanda), hsa-miR-184(RNAhybrid|miRanda), hsa-miR-187(miRanda|mirbase), hsa-miR-193a-5p(mirbase), hsa-miR-193b(RNAhybrid|m…	nucleus	GPCR(Gq)|protein_coding		G-protein coupled receptor protein signaling pathway // tachykinin receptor signaling pathway // aging // positive regulation of heart rate // response to estradiol stimulus // regulation of dopamine metabolic process // response to cocaine // hyperosmotic salinity response // response to morphine // positive regulation of blood pressure // regulation of feeding behavior // positive regulation of…	G-protein coupled receptor activity // tachykinin receptor activity	nucleus // plasma membrane // integral to plasma membrane // membrane // integral to membrane	Peptide GPCRs:WP24	0.00299593	0	Insufficient Expression	Insufficient Expression	0.936358	1	0.373901	1	0.00299593
ENSG00000259762	0.305058	0.187717	0.263747	0.0847816	0	0		RP11-158M2.4			antisense						0.323338	0.0391349	Insufficient Expression	Insufficient Expression	0.00483661	1	0.00705207	1	0.284203
ENSG00000259760	0.995368	0.447403	0.428506	0.671848	0.464702	1.1467		RP11-20G13.2			antisense						0.681543	0.798057	Insufficient Expression	Insufficient Expression	0.58639	1	0.633116	1	0.116514
ENSG00000259769	0	0	0	0	0	0		RP11-1360M22.2			processed_pseudogene						0	0	Insufficient Expression	Insufficient Expression	1	1	1	1	0
ENSG00000250038	0.192706	0.182036	0.21193	0.28936	0.182382	0.170744	Uncharacterized protein [Source:UniProtKB/TrEMBL;Acc:D6RB52]	RP11-180C1.1			protein_coding						0.257606	0.278592	Insufficient Expression	Insufficient Expression	0.710214	1	0.668341	1	0.0209861
ENSG00000258624	0	0	0	0	0	0		AC145436.1			processed_pseudogene						0	0	Insufficient Expression	Insufficient Expression	1	1	1	1	0
ENSG00000112530	0.18595	0.697953	0.338435	0.544383	0.349277	0.136813	PARK2 co-regulated [Source:HGNC Symbol;Acc:19152]	PACRG	hsa-let-7a*(mirbase), hsa-let-7b*(mirbase), hsa-let-7d*(mirbase), hsa-let-7f-1*(mirbase), hsa-miR-1(miRanda), hsa-miR-101(RNAhybrid|TargetScan|miRanda|mirbase|pictar), hsa-miR-101ab(TargetScan), hsa-miR-106a(RNAhybrid|miRanda), hsa-miR-124a(miRanda), hsa-miR-127(RNAhybrid|miRanda), hsa-miR-128(miRanda), hsa-miR-128b(RNAhybrid|miRanda), hsa-miR-132(RNAhybrid|TargetScan|miRanda|mirbase), hsa-miR-13…		protein_coding		spermatid development	binding	mitochondrion // cilium // cell body	Male infertility:WP4673 // Genes involved in male infertility:WP4673	0.476796	0.414738	Insufficient Expression	Insufficient Expression	0.740615	1	0.770421	1	0.0620581
ENSG00000162591	0.289138	0.115531	0.0578834	0.0569426	0.0296802	0.0291845	multiple EGF-like-domains 6 [Source:HGNC Symbol;Acc:3232]	MEGF6	hsa-let-7e*(mirbase), hsa-miR-10a(mirbase), hsa-miR-128(miRanda), hsa-miR-134(miRanda), hsa-miR-135a(miRanda), hsa-miR-135b(miRanda), hsa-miR-138(miRanda), hsa-miR-141(miRanda), hsa-miR-145(mirbase), hsa-miR-149(miRanda), hsa-miR-187(miRanda), hsa-miR-196b(mirbase), hsa-miR-200a(miRanda), hsa-miR-203(miRanda), hsa-miR-210(mirbase), hsa-miR-218(mirbase), hsa-miR-220(mirbase), hsa-miR-27a(miRanda),…	extracellular	protein_coding		biological_process	calcium ion binding // protein binding	cellular_component // extracellular region		0.201773	0.0545317	Insufficient Expression	Insufficient Expression	0.135734	1	0.162684	1	0.147241
ENSG00000125255	0.00983568	0	0	0	0.0186231	0	solute carrier family 10 (sodium/bile acid cotransporter family), member 2 [Source:HGNC Symbol;Acc:10906]	SLC10A2	hsa-let-7a(miRanda), hsa-let-7b(miRanda), hsa-let-7c(miRanda), hsa-let-7d(miRanda|mirbase), hsa-let-7e(miRanda), hsa-let-7f(miRanda), hsa-let-7g(miRanda), hsa-let-7i(miRanda), hsa-miR-10a(miRanda), hsa-miR-126(miRanda), hsa-miR-129-3p(mirbase), hsa-miR-140-5p(miRanda), hsa-miR-141(miRanda), hsa-miR-155(miRanda), hsa-miR-186(miRanda), hsa-miR-200a(miRanda), hsa-miR-200b(miRanda), hsa-miR-200c(miRa…	nucleus	protein_coding		transport // sodium ion transport // bile acid metabolic process // organic anion transport // bile acid and bile salt transport // small molecule metabolic process	bile acid	proteasome complex // nucleus // plasma membrane // integral to plasma membrane // membrane // integral to membrane // apical plasma membrane		0.00470685	0.00887345	Insufficient Expression	Insufficient Expression	0.913934	1	0.699562	1	0.00416659
ENSG00000227258	0.889715	1.21302	0.433546	1.08736	0.56114	1.15621	SMIM2 antisense RNA 1 [Source:HGNC Symbol;Acc:42674]	SMIM2-AS1			antisense						0.861257	0.937592	Insufficient Expression	Insufficient Expression	0.729741	1	0.762048	1	0.0763352
ENSG00000227259	0	0	0	0	0	0	high mobility group nucleosomal binding domain 2 pseudogene 22 [Source:HGNC Symbol;Acc:39387]	HMGN2P22			processed_pseudogene						0	0	Insufficient Expression	Insufficient Expression	1	1	1	1	0
ENSG00000227256	0.113271	0	0.100629	0.106182	0.249686	0	MIS18A antisense RNA 1 [Source:HGNC Symbol;Acc:40106]	MIS18A-AS1			antisense						0.097711	0.155718	Insufficient Expression	Insufficient Expression	0.581536	1	0.610481	1	0.0580071
ENSG00000227257	0	0	0	0	0	0		RP11-330M2.3			processed_pseudogene						0	0	Insufficient Expression	Insufficient Expression	1	1	1	1	0
ENSG00000227254	0	0	0	0	0	0	voltage-dependent anion channel 1 pseudogene 12 [Source:HGNC Symbol;Acc:39680]	VDAC1P12			processed_pseudogene						0	0	Insufficient Expression	Insufficient Expression	1	1	1	1	0
ENSG00000227255	0	0	0	0	0	0	CMT1A duplicated region transcript 15 pseudogene 2 [Source:HGNC Symbol;Acc:34074]	CDRT15P2			unprocessed_pseudogene						0	0	Insufficient Expression	Insufficient Expression	1	1	1	1	0
ENSG00000227253	0.24297	0	0.455809	0.748657	0.544799	0.21195		RP11-166N17.1			antisense						0.285204	0.570332	Insufficient Expression	Insufficient Expression	0.204758	1	0.266336	1	0.285128
ENSG00000227251	0	0	0	0	0	0	tripartite motif containing 60 pseudogene 9, Y-linked [Source:HGNC Symbol;Acc:38459]	TRIM60P9Y			processed_pseudogene						0	0	Insufficient Expression	Insufficient Expression	1	1	1	1	0
ENSG00000105143	0	0	0	0	0	0	solute carrier family 1 (high affinity aspartate/glutamate transporter), member 6 [Source:HGNC Symbol;Acc:10944]	SLC1A6	hsa-miR-106a(mirbase), hsa-miR-106b(mirbase), hsa-miR-129-5p(miRanda), hsa-miR-135a(miRanda), hsa-miR-135b(miRanda), hsa-miR-139-5p(miRanda), hsa-miR-149(miRanda), hsa-miR-150(miRanda), hsa-miR-153(miRanda), hsa-miR-17(mirbase), hsa-miR-182(miRanda), hsa-miR-186(miRanda), hsa-miR-199b-5p(miRanda), hsa-miR-19a(miRanda), hsa-miR-19b(miRanda), hsa-miR-20a(mirbase), hsa-miR-20b(mirbase), hsa-miR-214*…		protein_coding		ion transport // dicarboxylic acid transport // synaptic transmission // aspartate transport // L-glutamate transport // regulation of membrane potential // transmembrane transport	L-glutamate transmembrane transporter activity // L-aspartate transmembrane transporter activity // sodium	Golgi apparatus // plasma membrane // integral to plasma membrane // membrane	Neuroinflammation and glutamatergic signaling:WP5083	0	0	Insufficient Expression	Insufficient Expression	1	1	1	1	0
ENSG00000105141	0.0611838	0.0328974	0.0454981	0.0540694	0.0115118	0.0303709	caspase 14, apoptosis-related cysteine peptidase [Source:HGNC Symbol;Acc:1502]	CASP14	hsa-miR-140-3p(mirbase), hsa-miR-185(TargetScan|mirbase), hsa-miR-193b*(mirbase), hsa-miR-200c*(mirbase), hsa-miR-30c-2*(mirbase), hsa-miR-3473(TargetScan), hsa-miR-374b*(mirbase), hsa-miR-4306(TargetScan), hsa-miR-4644(TargetScan), hsa-miR-483-5p(mirbase), hsa-miR-492(mirbase), hsa-miR-521(mirbase), hsa-miR-523(mirbase), hsa-miR-532-5p(mirbase), hsa-miR-626(mirbase), hsa-miR-628-3p(mirbase), hsa…	nucleus	protein_coding		proteolysis // apoptosis // induction of apoptosis // epidermis development // cell differentiation	cysteine-type endopeptidase activity // cysteine-type peptidase activity	nucleus // cytoplasm // keratin filament	Vitamin D receptor pathway:WP2877 // Vitamin D Receptor Pathway:WP2877	0.0655207	0.0452156	Insufficient Expression	Insufficient Expression	0.632094	1	0.379246	1	0.0203051
ENSG00000105146	0.324209	0.200703	0	0	0.378177	0.115193	aurora kinase C [Source:HGNC Symbol;Acc:11391]	AURKC	hsa-miR-125a-3p(mirbase), hsa-miR-125a-5p(mirbase), hsa-miR-125b(mirbase), hsa-miR-135a*(mirbase), hsa-miR-200a*(mirbase), hsa-miR-200b*(mirbase), hsa-miR-203(miRanda|mirbase), hsa-miR-339-3p(mirbase), hsa-miR-376c(mirbase), hsa-miR-377(mirbase), hsa-miR-505*(mirbase), hsa-miR-520d-5p(mirbase), hsa-miR-522(mirbase), hsa-miR-524-5p(mirbase), hsa-miR-539(miRanda), hsa-miR-550*(mirbase), hsa-miR-583…	nucleus	kinase|protein_coding		cytokinesis // protein phosphorylation // meiosis // attachment of spindle microtubules to kinetochore // histone modification // positive regulation of cytokinesis // spindle midzone assembly involved in mitosis	protein kinase activity // protein serine/threonine kinase activity // protein serine/threonine/tyrosine kinase activity // protein tyrosine kinase activity // ATP binding // transferase activity, transferring phosphorus-containing groups	chromosome, centromeric region // condensed chromosome // nucleus // cytoplasm // spindle // midbody // chromosome passenger complex // spindle midzone		0.223003	0.206685	Insufficient Expression	Insufficient Expression	0.923546	1	0.932279	1	0.0163185
ENSG00000186543	0	0	0	0	0	0	ciliary rootlet coiled-coil, rootletin pseudogene 5 [Source:HGNC Symbol;Acc:43865]	CROCCP5			unprocessed_pseudogene						0	0	Insufficient Expression	Insufficient Expression	1	1	1	1	0
ENSG00000235949	0	0	0	0	0	0		AC061961.2			antisense						0	0	Insufficient Expression	Insufficient Expression	1	1	1	1	0
ENSG00000235940	0	0	0	0	0	0	MT-ND1 pseudogene 21 [Source:HGNC Symbol;Acc:42070]	MTND1P21			processed_pseudogene						0	0	Insufficient Expression	Insufficient Expression	1	1	1	1	0
ENSG00000235942	0	0	0	0	0	0	late cornified envelope 6A [Source:HGNC Symbol;Acc:31824]	LCE6A	hsa-miR-185(miRanda), hsa-miR-24(miRanda), hsa-miR-503(miRanda)		protein_coding		keratinization				0	0	Insufficient Expression	Insufficient Expression	1	1	1	1	0
ENSG00000235945	0	0	0.0173647	0	0.0186515	0.0318835		AC002543.2	hsa-miR-103(RNAhybrid|miRanda), hsa-miR-106a(RNAhybrid|miRanda), hsa-miR-107(RNAhybrid), hsa-miR-124(mirbase), hsa-miR-124a(RNAhybrid|miRanda), hsa-miR-127(RNAhybrid|miRanda), hsa-miR-130a(TargetScan|miRanda), hsa-miR-130b(TargetScan|miRanda), hsa-miR-135a(TargetScan|miRanda), hsa-miR-135b(TargetScan|miRanda), hsa-miR-140(RNAhybrid), hsa-miR-141(RNAhybrid|miRanda), hsa-miR-143(RNAhybrid|miRanda),…		processed_pseudogene						0.00827898	0.0239802	Insufficient Expression	Insufficient Expression	0.697203	1	0.369206	1	0.0157012
ENSG00000235944	0.813733	0.613361	0.595167	0.706059	0.415304	0.616826	zinc finger protein 815, pseudogene [Source:HGNC Symbol;Acc:22029]	ZNF815P			transcribed_unprocessed_pseudogene						0.740913	0.654981	Insufficient Expression	Insufficient Expression	0.402309	1	0.437042	1	0.0859315
ENSG00000164418	0.598839	0.527404	0.466914	0.587358	0.516582	0.320219	glutamate receptor, ionotropic, kainate 2 [Source:HGNC Symbol;Acc:4580]	GRIK2	hsa-let-7(TargetScan), hsa-let-7a(miRanda|pictar), hsa-let-7a*(mirbase), hsa-let-7b(miRanda|pictar), hsa-let-7c(RNAhybrid|miRanda|pictar), hsa-let-7d(RNAhybrid|miRanda), hsa-let-7d*(mirbase), hsa-let-7e(miRanda|pictar), hsa-let-7f(miRanda|pictar), hsa-let-7g(RNAhybrid|miRanda|pictar), hsa-let-7i(miRanda|pictar), hsa-miR-1(miRanda), hsa-miR-100*(mirbase), hsa-miR-101(miRanda), hsa-miR-106a(miRanda…	extracellular	protein_coding		behavioral fear response // transport // cellular calcium ion homeostasis // intracellular protein transport // glutamate signaling pathway // synaptic transmission // regulation of action potential in neuron // ionotropic glutamate receptor signaling pathway // synaptic transmission, glutamatergic // regulation of membrane potential // negative regulation of neuron apoptosis // regulation of lon…	ionotropic glutamate receptor activity // transporter activity // extracellular-glutamate-gated ion channel activity // protein binding // kainate selective glutamate receptor activity	intracellular // plasma membrane // integral to plasma membrane // membrane // cell junction // kainate selective glutamate receptor complex // presynaptic membrane // neuronal cell body // postsynaptic membrane	Neuroinflammation and glutamatergic signaling:WP5083 // Splicing factor NOVA regulated synaptic proteins:WP4148	0.61363	0.556076	Insufficient Expression	Insufficient Expression	0.525599	1	0.547168	1	0.0575539
ENSG00000164411	0.154002	0.0627652	0	0	0.0630715	0	gap junction protein, beta 7, 25kDa [Source:HGNC Symbol;Acc:16690]	GJB7	hsa-miR-122(miRanda), hsa-miR-125a-5p(miRanda), hsa-miR-125b(miRanda), hsa-miR-129-5p(miRanda), hsa-miR-135a(miRanda), hsa-miR-135a*(mirbase), hsa-miR-135b(miRanda), hsa-miR-144(miRanda|mirbase), hsa-miR-145(TargetScan|miRanda), hsa-miR-150(miRanda), hsa-miR-181c(mirbase), hsa-miR-184(mirbase), hsa-miR-185(mirbase), hsa-miR-186(miRanda), hsa-miR-197(miRanda), hsa-miR-203(miRanda), hsa-miR-205(miR…	transmembrane	protein_coding		cell communication		connexon complex // integral to membrane	Hypothetical Network for Drug Addiction:WP666	0.0981561	0.0294129	Insufficient Expression	Insufficient Expression	0.359697	1	0.36102	1	0.0687432
ENSG00000242500	0.24759	0.189967	0.067951	0.669862	0.233689	0		RP11-24O6.2			processed_transcript						0.221637	0.347569	Insufficient Expression	Insufficient Expression	0.555677	1	0.605126	1	0.125933
ENSG00000259168	0.16989	0	0	0	0	0		RP11-100M12.3			antisense						0.0754576	0	Insufficient Expression	Insufficient Expression	0.359463	1	0.373901	1	0.0754576
ENSG00000212658	0	0	0	0	0	0	keratin associated protein 29-1 [Source:HGNC Symbol;Acc:34211]	KRTAP29-1			protein_coding				intermediate filament		0	0	Insufficient Expression	Insufficient Expression	1	1	1	1	0
ENSG00000212659	0	0.0145687	0.0135268	0	0	0.0181693	keratin associated protein 9-6 [Source:HGNC Symbol;Acc:18914]	KRTAP9-6			protein_coding				keratin filament		0.0134169	0.00865916	Insufficient Expression	Insufficient Expression	0.902329	1	0.686658	1	0.00475777
ENSG00000169154	0	0	0	0	0	0	glutamic-oxaloacetic transaminase 1-like 1 [Source:HGNC Symbol;Acc:28487]	GOT1L1	hsa-let-7a*(mirbase), hsa-let-7b*(mirbase), hsa-let-7d*(mirbase), hsa-let-7f-1*(mirbase), hsa-let-7f-2*(mirbase), hsa-miR-124(mirbase), hsa-miR-129-5p(miRanda), hsa-miR-147(mirbase), hsa-miR-151-3p(mirbase), hsa-miR-192(mirbase), hsa-miR-19a(miRanda), hsa-miR-19b(miRanda), hsa-miR-208b(mirbase), hsa-miR-22(mirbase), hsa-miR-26a-1*(mirbase), hsa-miR-26a-2*(mirbase), hsa-miR-28-3p(mirbase), hsa-miR…		protein_coding		cellular amino acid metabolic process // biosynthetic process	transaminase activity // pyridoxal phosphate binding	cytoplasm		0	0	Insufficient Expression	Insufficient Expression	1	1	1	1	0
ENSG00000212657	0	0	0	0	0	0	keratin associated protein 16-1 [Source:HGNC Symbol;Acc:18916]	KRTAP16-1			protein_coding				keratin filament		0	0	Insufficient Expression	Insufficient Expression	1	1	1	1	0
ENSG00000100399	0.0747099	0.0543578	0.0658628	0.197308	0.145201	0.0680329	chondroadherin-like [Source:HGNC Symbol;Acc:25165]	CHADL	hsa-miR-106a(mirbase), hsa-miR-106b(mirbase), hsa-miR-122*(mirbase), hsa-miR-143*(mirbase), hsa-miR-17(mirbase), hsa-miR-186(miRanda), hsa-miR-208a(miRanda), hsa-miR-208b(miRanda), hsa-miR-20a(mirbase), hsa-miR-20b(mirbase), hsa-miR-220b(mirbase), hsa-miR-29b-2*(mirbase), hsa-miR-29c*(mirbase), hsa-miR-331-3p(mirbase), hsa-miR-339-3p(mirbase), hsa-miR-362-5p(mirbase), hsa-miR-372(mirbase), hsa-mi…	extracellular	protein_coding			protein binding	proteinaceous extracellular matrix // extracellular matrix		0.0907779	0.18345	Insufficient Expression	Insufficient Expression	0.153844	1	0.129398	1	0.0926726
ENSG00000216378	0	0	0	0	0	0		RP3-344J20.1			processed_pseudogene						0	0	Insufficient Expression	Insufficient Expression	1	1	1	1	0
ENSG00000253148	0	0	0	0	0	0	regulator of G-protein signaling 21 [Source:HGNC Symbol;Acc:26839]	RGS21	hsa-let-7a(miRanda), hsa-let-7d(miRanda), hsa-let-7f(miRanda), hsa-let-7g(miRanda), hsa-miR-129-5p(miRanda), hsa-miR-132(miRanda), hsa-miR-133a(miRanda), hsa-miR-133b(miRanda), hsa-miR-136(miRanda), hsa-miR-181a(miRanda), hsa-miR-181b(miRanda), hsa-miR-181d(miRanda), hsa-miR-183(miRanda), hsa-miR-186(miRanda), hsa-miR-190(miRanda), hsa-miR-190b(miRanda), hsa-miR-19a(miRanda), hsa-miR-19ab(TargetS…		protein_coding		positive regulation of GTPase activity	GTPase activator activity	cytoplasm // plasma membrane		0	0	Insufficient Expression	Insufficient Expression	1	1	1	1	0
ENSG00000196553	0.0356193	0	0.101796	0	0	0	long intergenic non-protein coding RNA 238 [Source:HGNC Symbol;Acc:20100]	LINC00238	hsa-let-7a(mirbase), hsa-let-7b(mirbase), hsa-let-7c(mirbase), hsa-let-7d(mirbase), hsa-let-7e(mirbase), hsa-let-7f(mirbase), hsa-let-7g(mirbase), hsa-let-7i(mirbase), hsa-miR-101(mirbase), hsa-miR-10b*(mirbase), hsa-miR-124*(mirbase), hsa-miR-130a*(mirbase), hsa-miR-136*(mirbase), hsa-miR-181a(mirbase), hsa-miR-181c(mirbase), hsa-miR-181d(mirbase), hsa-miR-182(mirbase), hsa-miR-188-5p(mirbase), …		retained_intron|lincRNA						0.0634503	0	Insufficient Expression	Insufficient Expression	0.26276	1	0.195672	1	0.0634503
ENSG00000196557	0	0	0	0	0	0	calcium channel, voltage-dependent, T type, alpha 1H subunit [Source:HGNC Symbol;Acc:1395]	CACNA1H	hsa-miR-137(TargetScan|mirbase), hsa-miR-137ab(TargetScan), hsa-miR-184(mirbase), hsa-miR-188-3p(mirbase), hsa-miR-192(mirbase), hsa-miR-25(TargetScan), hsa-miR-32(TargetScan|miRanda), hsa-miR-363(TargetScan), hsa-miR-363-3p(TargetScan), hsa-miR-365(mirbase), hsa-miR-367(TargetScan), hsa-miR-423-3p(mirbase), hsa-miR-483-3p(mirbase), hsa-miR-485-5p(mirbase), hsa-miR-488(mirbase), hsa-miR-490-3p(Ta…		protein_coding		transport // ion transport // muscle contraction // axon guidance // muscle organ development // myoblast fusion // regulation of heart contraction // aldosterone biosynthetic process // cellular response to hormone stimulus // cortisol biosynthetic process // cellular response to potassium ion // regulation of membrane potential // transmembrane transport // calcium ion import // positive regula…	ion channel activity // protein binding // low voltage-gated calcium channel activity // metal ion binding	voltage-gated calcium channel complex // caveola // membrane // integral to membrane // sarcolemma	MAPK signaling pathway:WP382 // Corticotropin-releasing hormone:WP2355 // MAPK Signaling Pathway:WP382 // Corticotropin-releasing hormone signaling pathway:WP2355	0	0	Insufficient Expression	Insufficient Expression	1	1	1	1	0
ENSG00000186260	0.842656	0.0618217	0.388385	0.0225625	0.408491	0.370131	MKL/myocardin-like 2 [Source:HGNC Symbol;Acc:29819]	MKL2	hsa-let-7a*(mirbase), hsa-let-7b*(mirbase), hsa-let-7d*(mirbase), hsa-let-7f-2*(mirbase), hsa-miR-1(miRanda), hsa-miR-101(TargetScan|miRanda), hsa-miR-101ab(TargetScan), hsa-miR-106a(miRanda), hsa-miR-106ab(TargetScan), hsa-miR-106b(miRanda), hsa-miR-10b*(mirbase), hsa-miR-124*(mirbase), hsa-miR-125a-3p(miRanda), hsa-miR-1271(TargetScan), hsa-miR-129-5p(TargetScan), hsa-miR-129ab-5p(TargetScan), …	nucleus	transcription regulator|protein_coding		in utero embryonic development // liver development // heart morphogenesis // transcription, DNA-dependent // heart development // muscle organ development // gene expression // regulation of gene expression // positive regulation of striated muscle tissue development // positive regulation of transcription, DNA-dependent // positive regulation of transcription from RNA polymerase II promoter // …	nucleic acid binding // sequence-specific DNA binding transcription factor activity // transcription coactivator activity // actin binding // protein binding	nucleus // cytoplasm		0.480579	0.326884	Insufficient Expression	Insufficient Expression	0.552003	1	0.603573	1	0.153694
ENSG00000239463	0.385775	0.200776	0.425691	0.120779	0.273556	0.220066	major histocompatibility complex, class II, DM alpha [Source:HGNC Symbol;Acc:4934]	HLA-DMA	hsa-let-7d*(mirbase), hsa-miR-10b(mirbase), hsa-miR-10b*(mirbase), hsa-miR-125a-5p(mirbase), hsa-miR-125b(mirbase), hsa-miR-127-3p(mirbase), hsa-miR-127-5p(mirbase), hsa-miR-134(mirbase), hsa-miR-137(miRanda|mirbase), hsa-miR-145*(mirbase), hsa-miR-149(mirbase), hsa-miR-15a*(mirbase), hsa-miR-15b*(mirbase), hsa-miR-186(miRanda), hsa-miR-18a*(mirbase), hsa-miR-18b*(mirbase), hsa-miR-203(miRanda), …	transmembrane	protein_coding		antigen processing and presentation of peptide or polysaccharide antigen via MHC class II // protein complex assembly // immune response // protein transport // immunoglobulin mediated immune response // antigen processing and presentation // antigen processing and presentation of exogenous peptide antigen via MHC class II // positive thymic T cell selection // positive regulation of T cell diffe…	protein binding	lysosomal membrane // multivesicular body // endosome membrane // membrane // integral to membrane // late endosome membrane // MHC class II protein complex		0.41544	0.266775	Insufficient Expression	Insufficient Expression	0.155732	1	0.188396	1	0.148666
ENSG00000239465	0	0	0	0	0.0994104	0		RP11-330L19.2			processed_pseudogene						0	0.0455767	Insufficient Expression	Insufficient Expression	0.431986	1	0.373901	1	0.0455767
ENSG00000217686	0.239663	0.300266	0	0.47566	0.302354	0.188199	nuclear undecaprenyl pyrophosphate synthase 1 homolog (S. cerevisiae) pseudogene 4 [Source:HGNC Symbol;Acc:38474]	NUS1P4			processed_pseudogene						0.229585	0.397086	Insufficient Expression	Insufficient Expression	0.264889	1	0.319767	1	0.167501
ENSG00000217684	0.179865	0.113042	0.316267	0.0512767	0.113475	0.212255		RP11-65C6.1			processed_pseudogene						0.263194	0.168302	Insufficient Expression	Insufficient Expression	0.331758	1	0.363878	1	0.0948924
ENSG00000217680	0	0	0	0	0	0		RP11-415D17.1			processed_pseudogene						0	0	Insufficient Expression	Insufficient Expression	1	1	1	1	0
ENSG00000205955	0.22648	0.181986	0.322547	0.437282	0.478354	0.495456	heat shock protein 90kDa alpha (cytosolic), class A member 5, pseudogene [Source:HGNC Symbol;Acc:32535]	HSP90AA5P	hsa-miR-106a(mirbase), hsa-miR-106b(mirbase), hsa-miR-17(mirbase), hsa-miR-200a*(mirbase), hsa-miR-200b*(mirbase), hsa-miR-20a(mirbase), hsa-miR-20b(mirbase), hsa-miR-220b(mirbase), hsa-miR-24-2*(mirbase), hsa-miR-301a(mirbase), hsa-miR-301b(mirbase), hsa-miR-323-3p(mirbase), hsa-miR-323-5p(mirbase), hsa-miR-372(mirbase), hsa-miR-373(mirbase), hsa-miR-378*(mirbase), hsa-miR-512-3p(mirbase), hsa-m…		transcribed_processed_pseudogene|processed_pseudogene						0.313019	0.555973	Insufficient Expression	Insufficient Expression	0.00725217	1	0.00866336	1	0.242955
ENSG00000211945	0	0	0	0	0	0	immunoglobulin heavy variable 1-18 [Source:HGNC Symbol;Acc:5549]	IGHV1-18	hsa-miR-125b-1*(mirbase), hsa-miR-203(mirbase), hsa-miR-296-3p(mirbase), hsa-miR-31*(mirbase), hsa-miR-624(mirbase), hsa-miR-649(mirbase)		IG_V_gene			protein binding			0	0	Insufficient Expression	Insufficient Expression	1	1	1	1	0
ENSG00000205959	0.0844745	0.233957	0.106203	0.141139	0.314267	0.097781		RP11-689P11.2	hsa-miR-339-3p(mirbase), hsa-miR-345(mirbase), hsa-miR-34c-3p(mirbase), hsa-miR-519b-3p(mirbase), hsa-miR-888*(mirbase), hsa-miR-937(mirbase)		processed_transcript						0.188635	0.239774	Insufficient Expression	Insufficient Expression	0.604683	1	0.628958	1	0.0511397
ENSG00000185158	0.698925	0.564023	0.489651	0.51891	0.398495	0	leucine rich repeat containing 37B [Source:HGNC Symbol;Acc:29070]	LRRC37B	hsa-miR-154(mirbase), hsa-miR-15a*(mirbase), hsa-miR-16-2*(mirbase), hsa-miR-186(miRanda), hsa-miR-195*(mirbase), hsa-miR-302b*(mirbase), hsa-miR-302d*(mirbase), hsa-miR-424*(mirbase), hsa-miR-539(miRanda), hsa-miR-548d-3p(mirbase), hsa-miR-590-3p(miRanda|mirbase), hsa-miR-641(mirbase), hsa-miR-653(miRanda), hsa-miR-873(miRanda)	transmembrane	protein_coding			protein binding	cytoplasm // integral to membrane		0.66162	0.362304	Insufficient Expression	Insufficient Expression	0.140674	1	0.194982	1	0.299315
ENSG00000211681	0	0	0	0	0	0	immunoglobulin lambda joining 5 (non-functional) [Source:HGNC Symbol;Acc:5867]	IGLJ5			IG_J_gene						0	0	Insufficient Expression	Insufficient Expression	1	1	1	1	0
ENSG00000211682	0	0	0	0	0	0	immunoglobulin lambda joining 6 [Source:HGNC Symbol;Acc:5868]	IGLJ6			IG_J_gene						0	0	Insufficient Expression	Insufficient Expression	1	1	1	1	0
ENSG00000211683	0	0.0691512	0	0	0.0807877	0		AP000346.2	hsa-miR-181a-2*(mirbase), hsa-miR-188-3p(mirbase), hsa-miR-188-5p(mirbase), hsa-miR-219-1-3p(mirbase), hsa-miR-297(mirbase), hsa-miR-299-3p(mirbase), hsa-miR-299-5p(mirbase), hsa-miR-330-3p(mirbase), hsa-miR-330-5p(mirbase), hsa-miR-453(mirbase), hsa-miR-563(mirbase), hsa-miR-652(mirbase), hsa-miR-671-3p(mirbase)		processed_transcript						0.0321553	0.0373611	Insufficient Expression	Insufficient Expression	0.929416	1	0.920977	1	0.00520576
ENSG00000211684	0	0	0	0	0	0	immunoglobulin lambda joining 7 [Source:HGNC Symbol;Acc:5869]	IGLJ7			IG_J_gene						0	0	Insufficient Expression	Insufficient Expression	1	1	1	1	0
ENSG00000211685	0	0	0	0	0	0	immunoglobulin lambda constant 7 [Source:HGNC Symbol;Acc:5861]	IGLC7	hsa-miR-210(mirbase), hsa-miR-432(mirbase), hsa-miR-593(mirbase), hsa-miR-616(mirbase)	extracellular	IG_C_gene			protein binding			0	0	Insufficient Expression	Insufficient Expression	1	1	1	1	0
ENSG00000211687	0	0	0	0	0	0	T cell receptor gamma joining 2 [Source:HGNC Symbol;Acc:12278]	TRGJ2			TR_J_gene						0	0	Insufficient Expression	Insufficient Expression	1	1	1	1	0
ENSG00000211688	0	0	0	0	0	0	T cell receptor gamma joining P2 [Source:HGNC Symbol;Acc:12281]	TRGJP2			TR_J_gene						0	0	Insufficient Expression	Insufficient Expression	1	1	1	1	0
ENSG00000211689	0	0	0	0	0	0	T cell receptor gamma constant 1 [Source:HGNC Symbol;Acc:12275]	TRGC1	hsa-miR-129*(mirbase), hsa-miR-129-3p(mirbase), hsa-miR-132*(mirbase), hsa-miR-145*(mirbase), hsa-miR-146a(mirbase), hsa-miR-146b-5p(mirbase), hsa-miR-183(mirbase), hsa-miR-196b(mirbase), hsa-miR-23b*(mirbase), hsa-miR-24-1*(mirbase), hsa-miR-24-2*(mirbase), hsa-miR-30c-1*(mirbase), hsa-miR-30c-2*(mirbase), hsa-miR-342-3p(mirbase), hsa-miR-34c-3p(mirbase), hsa-miR-451(mirbase), hsa-miR-490-3p(mir…		TR_C_gene			protein binding			0	0	Insufficient Expression	Insufficient Expression	1	1	1	1	0
ENSG00000185155	0.0428659	0.0600525	0	0.142126	0	0	Mix paired-like homeobox [Source:HGNC Symbol;Acc:13363]	MIXL1	hsa-miR-135a*(mirbase), hsa-miR-136*(mirbase), hsa-miR-144(mirbase), hsa-miR-148b*(mirbase), hsa-miR-181c*(mirbase), hsa-miR-185(mirbase), hsa-miR-198(mirbase), hsa-miR-221*(mirbase), hsa-miR-27a*(mirbase), hsa-miR-27b*(mirbase), hsa-miR-296-3p(mirbase), hsa-miR-300(mirbase), hsa-miR-371-3p(mirbase), hsa-miR-371-5p(mirbase), hsa-miR-381(mirbase), hsa-miR-432(mirbase), hsa-miR-453(mirbase), hsa-mi…		transcription regulator|protein_coding		endoderm formation // hemopoietic progenitor cell differentiation // regulation of transcription, DNA-dependent // gastrulation // endoderm development // heart development // hemopoiesis // cell migration involved in gastrulation // positive regulation of transcription from RNA polymerase II promoter // digestive tract development // positive regulation of mesoderm development	RNA polymerase II core promoter proximal region sequence-specific DNA binding // RNA polymerase II enhancer sequence-specific DNA binding // core promoter proximal region sequence-specific DNA binding // nucleic acid binding transcription factor activity // RNA polymerase II core promoter proximal region sequence-specific DNA binding transcription factor activity involved in positive regulation o…	nuclear chromatin // nucleus	Endoderm Differentiation:WP2853 // Adipogenesis:WP236 // Mesodermal commitment pathway:WP2857 // Cardiac progenitor differentiation:WP2406 // Cardiac Progenitor Differentiation:WP2406 // Endoderm differentiation:WP2853 // Mesodermal Commitment Pathway:WP2857	0.0482298	0.0639074	Insufficient Expression	Insufficient Expression	0.831115	1	0.830545	1	0.0156776
ENSG00000185156	0	0	0	0	0	0	major facilitator superfamily domain containing 6-like [Source:HGNC Symbol;Acc:26656]	MFSD6L	hsa-miR-106a(mirbase), hsa-miR-106b(mirbase), hsa-miR-136(TargetScan|miRanda), hsa-miR-143(miRanda), hsa-miR-17(mirbase), hsa-miR-186(miRanda), hsa-miR-20a(mirbase), hsa-miR-20b(mirbase), hsa-miR-214(miRanda), hsa-miR-216a(miRanda), hsa-miR-216b(miRanda), hsa-miR-26a-1*(mirbase), hsa-miR-302a*(mirbase), hsa-miR-30e(mirbase), hsa-miR-372(mirbase), hsa-miR-373(mirbase), hsa-miR-375(mirbase), hsa-mi…	transmembrane	protein_coding				integral to membrane		0	0	Insufficient Expression	Insufficient Expression	1	1	1	1	0
ENSG00000229567	1.43915	0	0	0.574066	0	0		RP4-717I23.2			processed_pseudogene						0.428793	0.218165	Insufficient Expression	Insufficient Expression	0.638842	1	0.684133	1	0.210627
ENSG00000229562	0.135842	0.0864406	0.161299	0.258247	0.0433409	0.0277335	zinc finger, FYVE domain containing 9 pseudogene 1 [Source:HGNC Symbol;Acc:33359]	ZFYVE9P1			processed_pseudogene						0.173037	0.144031	Insufficient Expression	Insufficient Expression	0.767275	1	0.78211	1	0.0290063
ENSG00000229563	0.416031	1.02339	0.877223	1.04935	0.843156	1.01011		RP11-245M24.1			processed_transcript						0.809075	0.974873	Insufficient Expression	Insufficient Expression	0.310842	1	0.368326	1	0.165798
ENSG00000229560	0.183719	0.0995246	0.0462435	0.113284	0.099375	0.124277		AC105761.1			processed_pseudogene						0.148475	0.153501	Insufficient Expression	Insufficient Expression	0.934471	1	0.928447	1	0.00502587
ENSG00000225192	0	0	0	0.0182374	0.03994	0	zinc finger protein 33B pseudogene 1 [Source:HGNC Symbol;Acc:44975]	ZNF33BP1			processed_pseudogene						0	0.0275248	Insufficient Expression	Insufficient Expression	0.504615	1	0.167093	1	0.0275248
ENSG00000225191	0.584191	0.401602	0.515036	0.559777	0.64512	0		RP11-97C18.1			processed_pseudogene						0.583392	0.453178	Insufficient Expression	Insufficient Expression	0.556999	1	0.606736	1	0.130214
ENSG00000229568	0	0	0	0	0	0		AC010146.1			unprocessed_pseudogene						0	0	Insufficient Expression	Insufficient Expression	1	1	1	1	0
ENSG00000213260	0.124507	0.476264	0.329271	0	0.295995	0.220644	tyrosine 3-monooxygenase/tryptophan 5-monooxygenase activation protein, zeta pseudogene 5 [Source:HGNC Symbol;Acc:30564]	YWHAZP5			processed_pseudogene						0.380626	0.220568	Insufficient Expression	Insufficient Expression	0.319	1	0.375899	1	0.160059
ENSG00000213264	0	0.0825166	0	0	0	0	NIP7, nucleolar pre-rRNA processing protein pseudogene 2 [Source:HGNC Symbol;Acc:45181]	NIP7P2			processed_pseudogene						0.0381297	0	Insufficient Expression	Insufficient Expression	0.46917	1	0.373901	1	0.0381297
ENSG00000213265	0.0377886	0.0186544	0	0	0	0	testis specific, 13 [Source:HGNC Symbol;Acc:12369]	TSGA13	hsa-let-7i*(mirbase), hsa-miR-1(miRanda), hsa-miR-103(mirbase), hsa-miR-107(mirbase), hsa-miR-122(mirbase), hsa-miR-125b-2*(mirbase), hsa-miR-127-3p(mirbase), hsa-miR-133a(mirbase), hsa-miR-133b(mirbase), hsa-miR-136*(mirbase), hsa-miR-138-1*(mirbase), hsa-miR-141*(mirbase), hsa-miR-142-3p(mirbase), hsa-miR-143(mirbase), hsa-miR-149(mirbase), hsa-miR-15a(mirbase), hsa-miR-15b(mirbase), hsa-miR-18…		protein_coding						0.0267258	0	Insufficient Expression	Insufficient Expression	0.513586	1	0.15867	1	0.0267258
ENSG00000106633	0.659581	0.215879	0.151034	0.026292	0.24419	0.202554	glucokinase (hexokinase 4) [Source:HGNC Symbol;Acc:4195]	GCK	hsa-miR-135b*(mirbase), hsa-miR-185(miRanda), hsa-miR-214(miRanda), hsa-miR-31(miRanda|mirbase), hsa-miR-320(mirbase), hsa-miR-324-5p(mirbase), hsa-miR-326(miRanda), hsa-miR-328(mirbase), hsa-miR-330-5p(miRanda), hsa-miR-448(miRanda), hsa-miR-491-5p(mirbase), hsa-miR-500*(mirbase), hsa-miR-518d-3p(mirbase), hsa-miR-518d-5p(mirbase), hsa-miR-518e*(mirbase), hsa-miR-518f*(mirbase), hsa-miR-520a-5p(…		protein_coding		cellular glucose homeostasis // carbohydrate metabolic process // glycogen biosynthetic process // fructose 2,6-bisphosphate metabolic process // glucose metabolic process // glycolysis // regulation of glycolysis // NADP metabolic process // elevation of cytosolic calcium ion concentration // hexose transport // response to glucose stimulus // regulation of glucose transport // glucose transport…	magnesium ion binding // glucokinase activity // hexokinase activity // protein binding // ATP binding // glucose binding // kinase activity // phosphotransferase activity, alcohol group as acceptor // protein phosphatase binding // ADP binding	nucleus // nucleoplasm // cytoplasm // mitochondrion // cytosol // cell cortex // stored secretory granule // cell cortex part	Glycolysis and gluconeogenesis:WP534 // MAPK Signaling Pathway:WP382 // Sudden infant death syndrome (SIDS) susceptibility pathways:WP706 // SIDS Susceptibility Pathways:WP706 // Glycolysis and Gluconeogenesis:WP534 // Sudden Infant Death Syndrome (SIDS) Susceptibility Pathways:WP706	0.40525	0.20625	Insufficient Expression	Insufficient Expression	0.282882	1	0.343375	1	0.199
ENSG00000213269	0	0.0540991	0	0.0535612	0.108574	0.135415		AC004386.4			processed_pseudogene						0.0253368	0.135733	Insufficient Expression	Insufficient Expression	0.0779552	1	0.0533373	1	0.110396
ENSG00000225196	0	0.183019	0	0.164019	0.187579	0		RP5-1118D24.2			processed_pseudogene						0.0808244	0.155713	Insufficient Expression	Insufficient Expression	0.505776	1	0.542157	1	0.0748883
ENSG00000123584	0	0	0	0	0	0	melanoma antigen family A, 9B [Source:HGNC Symbol;Acc:31909]	MAGEA9B	hsa-let-7e*(mirbase), hsa-let-7f-2*(mirbase), hsa-miR-143(mirbase), hsa-miR-181a-2*(mirbase), hsa-miR-181b(mirbase), hsa-miR-181d(mirbase), hsa-miR-193b(mirbase), hsa-miR-200b*(mirbase), hsa-miR-202(mirbase), hsa-miR-24-2*(mirbase), hsa-miR-373*(mirbase), hsa-miR-432*(mirbase), hsa-miR-486-3p(mirbase), hsa-miR-493*(mirbase), hsa-miR-505*(mirbase), hsa-miR-542-5p(mirbase), hsa-miR-550*(mirbase), h…		protein_coding		biological_process	molecular_function	cellular_component		0	0	Insufficient Expression	Insufficient Expression	1	1	1	1	0
ENSG00000152670	0	0.0815298	0	0	0	0	DEAD (Asp-Glu-Ala-Asp) box polypeptide 4 [Source:HGNC Symbol;Acc:18700]	DDX4	hsa-miR-1(miRanda|mirbase), hsa-miR-106a*(mirbase), hsa-miR-122(miRanda), hsa-miR-122*(mirbase), hsa-miR-122a(RNAhybrid|miRanda), hsa-miR-1271(miRanda), hsa-miR-1297(miRanda), hsa-miR-130a(RNAhybrid|miRanda|mirbase), hsa-miR-130b(mirbase), hsa-miR-132(miRanda), hsa-miR-135a*(mirbase), hsa-miR-135b*(mirbase), hsa-miR-136(RNAhybrid|miRanda|mirbase), hsa-miR-140-3p(mirbase), hsa-miR-141(miRanda), hs…	nucleus	protein_coding		leptotene // male meiosis I // multicellular organismal development // spermatogenesis // sperm motility // regulation of protein localization	nucleic acid binding // helicase activity // ATP binding // ATP-dependent helicase activity	nucleus // cytoplasm // ribonucleoprotein complex // chromatoid body // cell part // perinuclear region of cytoplasm // pi-body // piP-body	Male infertility:WP4673 // Genes involved in male infertility:WP4673	0.0376911	0	Insufficient Expression	Insufficient Expression	0.471776	1	0.373901	1	0.0376911
ENSG00000152672	0.0153126	0	0	0.0660617	0	0	C-type lectin domain family 4, member F [Source:HGNC Symbol;Acc:25357]	CLEC4F	hsa-miR-103(miRanda), hsa-miR-107(miRanda), hsa-miR-125a-5p(miRanda), hsa-miR-125b(miRanda), hsa-miR-148b*(mirbase), hsa-miR-151-5p(mirbase), hsa-miR-182(miRanda|mirbase), hsa-miR-188-5p(mirbase), hsa-miR-18a*(mirbase), hsa-miR-191(mirbase), hsa-miR-199a-5p(miRanda), hsa-miR-199b-5p(miRanda), hsa-miR-205(miRanda|mirbase), hsa-miR-212(mirbase), hsa-miR-22(mirbase), hsa-miR-222(mirbase), hsa-miR-22…	transmembrane	protein_coding		endocytosis	carbohydrate binding	integral to membrane		0.00730799	0.0307636	Insufficient Expression	Insufficient Expression	0.624789	1	0.499398	1	0.0234557
ENSG00000178928	0.0190872	0.0179733	0.0334568	0.0323383	0.0361046	0.0226441	tetra-peptide repeat homeobox 1 [Source:HGNC Symbol;Acc:32174]	TPRX1	hsa-miR-103(miRanda|mirbase), hsa-miR-107(miRanda|mirbase), hsa-miR-125b-2*(mirbase), hsa-miR-128(miRanda), hsa-miR-139-3p(mirbase), hsa-miR-140-3p(mirbase), hsa-miR-153(mirbase), hsa-miR-15a(miRanda), hsa-miR-15b(miRanda), hsa-miR-16(miRanda), hsa-miR-181a(miRanda|mirbase), hsa-miR-181b(miRanda|mirbase), hsa-miR-181c(miRanda|mirbase), hsa-miR-181d(miRanda|mirbase), hsa-miR-195(miRanda), hsa-miR-…	nucleus	transcription regulator|protein_coding		regulation of transcription, DNA-dependent	DNA binding // sequence-specific DNA binding transcription factor activity // sequence-specific DNA binding	nucleus	Preimplantation Embryo:WP3527 // Pre-implantation embryo:WP3527	0.0334851	0.0431299	Insufficient Expression	Insufficient Expression	0.801851	1	0.343593	1	0.00964477
ENSG00000168314	0.0583756	0.210514	0.10757	0.0888346	0.0677455	0.0757091	myelin-associated oligodendrocyte basic protein [Source:HGNC Symbol;Acc:7189]	MOBP	hsa-let-7b(miRanda), hsa-let-7d*(mirbase), hsa-let-7e(miRanda), hsa-let-7e*(mirbase), hsa-let-7f(miRanda), hsa-miR-1(miRanda), hsa-miR-10b*(mirbase), hsa-miR-122(miRanda), hsa-miR-124(miRanda), hsa-miR-125a-3p(miRanda|mirbase), hsa-miR-125a-5p(miRanda), hsa-miR-125b(miRanda), hsa-miR-129-5p(miRanda), hsa-miR-1297(miRanda), hsa-miR-130b(miRanda), hsa-miR-133a(mirbase), hsa-miR-133b(mirbase), hsa-m…		protein_coding		nervous system development	structural constituent of myelin sheath	nucleus // nucleolus // cytoplasm // mitochondrion // intracellular membrane-bounded organelle // perinuclear region of cytoplasm		0.16829	0.107547	Insufficient Expression	Insufficient Expression	0.368492	1	0.350321	1	0.060743
ENSG00000241073	0.418563	0	0	0	0	0		RP4-714D9.2			processed_transcript						0.168143	0	Insufficient Expression	Insufficient Expression	0.315839	1	0.373901	1	0.168143
ENSG00000204709	0	0.0508389	0	0.0229448	0	0	chromosome 6 open reading frame 100 [Source:HGNC Symbol;Acc:21195]	C6orf100	hsa-let-7e*(mirbase), hsa-miR-127-5p(mirbase), hsa-miR-145*(mirbase), hsa-miR-146a*(mirbase), hsa-miR-150*(mirbase), hsa-miR-155*(mirbase), hsa-miR-182*(mirbase), hsa-miR-183*(mirbase), hsa-miR-188-3p(mirbase), hsa-miR-192*(mirbase), hsa-miR-19a*(mirbase), hsa-miR-21(mirbase), hsa-miR-218-2*(mirbase), hsa-miR-219-1-3p(mirbase), hsa-miR-24-1*(mirbase), hsa-miR-24-2*(mirbase), hsa-miR-337-3p(mirbas…		protein_coding						0.0238472	0.0109094	Insufficient Expression	Insufficient Expression	0.772203	1	0.647622	1	0.0129377
ENSG00000224098	0.016381	0	0	0	0	0	ribosomal protein L32 pseudogene 1 [Source:HGNC Symbol;Acc:10339]	RPL32P1			processed_pseudogene						0.00781377	0	Insufficient Expression	Insufficient Expression	0.837809	1	0.373901	1	0.00781377
ENSG00000204703	0	0	0	0	0	0	olfactory receptor, family 2, subfamily B, member 3 [Source:HGNC Symbol;Acc:8238]	OR2B3	hsa-miR-181c*(mirbase), hsa-miR-185(mirbase), hsa-miR-18a(mirbase), hsa-miR-18b(mirbase), hsa-miR-300(mirbase), hsa-miR-377(miRanda), hsa-miR-378*(mirbase), hsa-miR-381(mirbase), hsa-miR-383(mirbase), hsa-miR-448(mirbase), hsa-miR-499-5p(miRanda), hsa-miR-516a-3p(mirbase), hsa-miR-516a-5p(mirbase), hsa-miR-575(mirbase), hsa-miR-582-3p(mirbase), hsa-miR-624(mirbase), hsa-miR-633(mirbase), hsa-miR-…	transmembrane	GPCR(oderant)|protein_coding		G-protein coupled receptor protein signaling pathway	G-protein coupled receptor activity // olfactory receptor activity	plasma membrane // integral to membrane		0	0	Insufficient Expression	Insufficient Expression	1	1	1	1	0
ENSG00000204702	0	0	0	0	0	0	olfactory receptor, family 2, subfamily J, member 1 (gene/pseudogene) [Source:HGNC Symbol;Acc:8259]	OR2J1	hsa-miR-184(mirbase), hsa-miR-202*(mirbase), hsa-miR-219-2-3p(mirbase), hsa-miR-223(mirbase), hsa-miR-374a*(mirbase), hsa-miR-450b-5p(mirbase), hsa-miR-569(mirbase), hsa-miR-620(mirbase), hsa-miR-653(mirbase)	transmembrane	GPCR(oderant)|protein_coding		G-protein coupled receptor protein signaling pathway	G-protein coupled receptor activity // olfactory receptor activity	plasma membrane // integral to membrane		0	0	Insufficient Expression	Insufficient Expression	1	1	1	1	0
ENSG00000204701	0	0	0	0	0	0	olfactory receptor, family 2, subfamily J, member 3 [Source:HGNC Symbol;Acc:8261]	OR2J3	hsa-miR-125a-3p(miRanda), hsa-miR-130a(miRanda), hsa-miR-130b(miRanda), hsa-miR-138(miRanda), hsa-miR-140-5p(miRanda), hsa-miR-144(miRanda), hsa-miR-146a(miRanda), hsa-miR-146b-5p(miRanda), hsa-miR-148a(miRanda), hsa-miR-148b(miRanda), hsa-miR-152(miRanda), hsa-miR-183(miRanda), hsa-miR-196a(miRanda), hsa-miR-196b(miRanda), hsa-miR-197(miRanda), hsa-miR-19a(miRanda), hsa-miR-19b(miRanda), hsa-miR…	transmembrane	GPCR(oderant)|protein_coding		G-protein coupled receptor protein signaling pathway	G-protein coupled receptor activity // olfactory receptor activity	plasma membrane // integral to membrane		0	0	Insufficient Expression	Insufficient Expression	1	1	1	1	0
ENSG00000204700	0	0	0	0	0	0	olfactory receptor, family 2, subfamily J, member 2 [Source:HGNC Symbol;Acc:8260]	OR2J2	hsa-miR-106b(mirbase), hsa-miR-17(mirbase), hsa-miR-20b(mirbase), hsa-miR-450b-5p(mirbase), hsa-miR-520g(mirbase), hsa-miR-520h(mirbase), hsa-miR-569(mirbase), hsa-miR-626(mirbase), hsa-miR-891a(mirbase), hsa-miR-93(mirbase)	transmembrane	GPCR(oderant)|protein_coding		G-protein coupled receptor protein signaling pathway	G-protein coupled receptor activity // olfactory receptor activity	plasma membrane // integral to membrane		0	0	Insufficient Expression	Insufficient Expression	1	1	1	1	0
ENSG00000204706	0.411991	0.291442	0.169391	0.13768	0.0560552	0.093004		RP11-195E11.2	hsa-miR-181b(mirbase), hsa-miR-195(mirbase), hsa-miR-20a*(mirbase), hsa-miR-23b(mirbase), hsa-miR-510(mirbase), hsa-miR-517*(mirbase), hsa-miR-519e(mirbase), hsa-miR-595(mirbase), hsa-miR-616(mirbase), hsa-miR-96(mirbase)		antisense						0.364157	0.131026	Insufficient Expression	Insufficient Expression	0.0346691	1	0.0508339	1	0.233131
ENSG00000204705	0.0132022	0.00209104	0	0.00383173	0.00208035	0.0105037	upstream binding transcription factor, RNA polymerase I-like 5 (pseudogene) [Source:HGNC Symbol;Acc:35405]	UBTFL5	hsa-miR-668(mirbase)		unprocessed_pseudogene						0.0073119	0.00786342	Insufficient Expression	Insufficient Expression	0.988403	1	0.940366	1	0.000551518
ENSG00000204704	0	0	0	0	0	0	olfactory receptor, family 2, subfamily W, member 1 [Source:HGNC Symbol;Acc:8281]	OR2W1	hsa-miR-192(mirbase), hsa-miR-202(mirbase), hsa-miR-215(mirbase), hsa-miR-23a(mirbase), hsa-miR-23b(mirbase), hsa-miR-29b-1*(mirbase), hsa-miR-363(mirbase), hsa-miR-448(mirbase), hsa-miR-452(mirbase), hsa-miR-498(mirbase), hsa-miR-499-5p(mirbase), hsa-miR-548a-5p(mirbase), hsa-miR-548b-5p(mirbase), hsa-miR-548c-5p(mirbase), hsa-miR-548d-5p(mirbase), hsa-miR-556-3p(mirbase), hsa-miR-582-3p(mirbase…	transmembrane	GPCR(oderant)|protein_coding		G-protein coupled receptor protein signaling pathway	G-protein coupled receptor activity // olfactory receptor activity	plasma membrane // integral to membrane		0	0	Insufficient Expression	Insufficient Expression	1	1	1	1	0
ENSG00000228779	0.271079	0.127561	0.183183	0.1523	0.0541222	0		Z69666.2			antisense						0.253977	0.0935195	Insufficient Expression	Insufficient Expression	0.0896062	1	0.108795	1	0.160458
ENSG00000228775	0.356008	0.329781	0.347567	0.359877	0.714324	0.397997		RP5-894A10.5			processed_transcript|antisense|retained_intron						0.426971	0.568159	Insufficient Expression	Insufficient Expression	0.211812	1	0.252561	1	0.141189
ENSG00000228776	0	0	0.0989276	0	0	0		RP11-319C21.1			processed_pseudogene						0.0453654	0	Insufficient Expression	Insufficient Expression	0.432878	1	0.373901	1	0.0453654
ENSG00000228770	0	0	0	0	0	0		AC007327.6			processed_pseudogene						0	0	Insufficient Expression	Insufficient Expression	1	1	1	1	0
ENSG00000228771	0	0	0	0	0	0		RP11-552J9.1			unprocessed_pseudogene						0	0	Insufficient Expression	Insufficient Expression	1	1	1	1	0
ENSG00000226646	0	0.0584521	0	0.0527325	0	0.0708956		RP11-382K22.1			processed_pseudogene						0.0273187	0.0576522	Insufficient Expression	Insufficient Expression	0.571135	1	0.493995	1	0.0303336
ENSG00000226647	0.153964	0	0.160819	0.0771697	0	0.0756453		RP11-336A10.2			antisense						0.14058	0.070816	Insufficient Expression	Insufficient Expression	0.408622	1	0.425696	1	0.0697644
ENSG00000226645	0.761146	0.591099	0.777563	1.27834	0.719739	0.595163		AP006216.10			antisense						0.772146	0.881292	Insufficient Expression	Insufficient Expression	0.494406	1	0.543703	1	0.109146
ENSG00000226641	0	0	0	0	0	0		RP13-13A3.1	hsa-miR-138(mirbase), hsa-miR-141(mirbase), hsa-miR-198(mirbase), hsa-miR-27a(mirbase), hsa-miR-27b(mirbase), hsa-miR-378(mirbase), hsa-miR-422a(mirbase), hsa-miR-453(mirbase), hsa-miR-455-3p(mirbase), hsa-miR-555(mirbase), hsa-miR-574-3p(mirbase), hsa-miR-646(mirbase), hsa-miR-648(mirbase)		processed_pseudogene						0	0	Insufficient Expression	Insufficient Expression	1	1	1	1	0
ENSG00000164047	0	0	0	0	0	0	cathelicidin antimicrobial peptide [Source:HGNC Symbol;Acc:1472]	CAMP	hsa-miR-198(mirbase), hsa-miR-302b(mirbase), hsa-miR-382(mirbase), hsa-miR-665(mirbase), hsa-miR-671-5p(mirbase), hsa-miR-801(mirbase)	extracellular	protein_coding		defense response // defense response to bacterium // negative regulation of growth of symbiont in host // negative regulation of growth of symbiont on or near host surface // defense response to Gram-negative bacterium // defense response to Gram-positive bacterium // interaction with host // killing by host of symbiont cells // phagosome maturation	protein binding	extracellular region // cell wall // cytosol // specific granule	Integrated Pancreatic Cancer Pathway:WP2377 // SREBP signalling:WP1982 // Vitamin D receptor pathway:WP2877 // Sterol regulatory element-binding proteins (SREBP) signaling:WP1982 // Non-genomic actions of 1,25 dihydroxyvitamin D3:WP4341 // Vitamin D Receptor Pathway:WP2877 // Sterol Regulatory Element-Binding Proteins (SREBP) signalling:WP1982	0	0	Insufficient Expression	Insufficient Expression	1	1	1	1	0
ENSG00000226648	0.328864	0.207598	0.217458	0.400376	0.102939	0.228989		RP1-1J6.2			antisense						0.322069	0.308213	Insufficient Expression	Insufficient Expression	0.896939	1	0.904938	1	0.0138555
ENSG00000183246	0.387191	0.445148	0.417729	0.364035	0.32883	0.464041	RIMS binding protein 3C [Source:HGNC Symbol;Acc:33892]	RIMBP3C	hsa-miR-128(miRanda), hsa-miR-135a(miRanda), hsa-miR-135b(miRanda), hsa-miR-138(miRanda), hsa-miR-203(miRanda), hsa-miR-208(mirbase), hsa-miR-29c*(mirbase), hsa-miR-302c*(mirbase), hsa-miR-302d*(mirbase), hsa-miR-31(miRanda), hsa-miR-487b(mirbase), hsa-miR-488(miRanda), hsa-miR-523(mirbase), hsa-miR-524-3p(mirbase), hsa-miR-525-3p(mirbase), hsa-miR-542-5p(mirbase), hsa-miR-875-5p(miRanda), hsa-mi…		protein_coding			protein binding			0.502322	0.469331	Insufficient Expression	Insufficient Expression	0.561522	1	0.505084	1	0.0329908
ENSG00000167800	0	0.0240559	0	0.0219075	0	0	T-box 10 [Source:HGNC Symbol;Acc:11593]	TBX10	hsa-let-7b(mirbase), hsa-let-7c(mirbase), hsa-let-7c*(mirbase), hsa-let-7g(mirbase), hsa-let-7i(mirbase), hsa-miR-100*(mirbase), hsa-miR-101*(mirbase), hsa-miR-125b(mirbase), hsa-miR-130b*(mirbase), hsa-miR-143(miRanda), hsa-miR-144(miRanda|mirbase), hsa-miR-16-1*(mirbase), hsa-miR-182*(mirbase), hsa-miR-185*(mirbase), hsa-miR-188-3p(mirbase), hsa-miR-188-5p(mirbase), hsa-miR-196a(mirbase), hsa-m…	nucleus	transcription regulator|protein_coding		transcription, DNA-dependent // regulation of transcription, DNA-dependent // regulation of transcription from RNA polymerase II promoter // anatomical structure morphogenesis	DNA binding // sequence-specific DNA binding transcription factor activity	nucleus		0.0114315	0.0104215	Insufficient Expression	Insufficient Expression	0.979865	1	0.951077	1	0.00100995
ENSG00000227412	0.0662309	0.0313587	0	0	0.031345	0.11753	serine/threonine kinase 33 pseudogene 1 [Source:HGNC Symbol;Acc:26871]	STK33P1			processed_pseudogene						0.0456887	0.0682802	Insufficient Expression	Insufficient Expression	0.720343	1	0.700982	1	0.0225915
ENSG00000183248	0.298519	0.102758	0.181092	0.0486733	0.19431	0.132844	Protein FLJ22184 [Source:UniProtKB/TrEMBL;Acc:F5H1R7]	FLJ22184	hsa-miR-105(mirbase), hsa-miR-125b-1*(mirbase), hsa-miR-127-3p(miRanda|mirbase), hsa-miR-137(TargetScan), hsa-miR-137ab(TargetScan), hsa-miR-147b(mirbase), hsa-miR-148a(mirbase), hsa-miR-148b*(mirbase), hsa-miR-186*(mirbase), hsa-miR-187(mirbase), hsa-miR-194*(mirbase), hsa-miR-199a-5p(mirbase), hsa-miR-199b-5p(mirbase), hsa-miR-208(mirbase), hsa-miR-208b(mirbase), hsa-miR-219-1-3p(mirbase), hsa-…		protein_coding						0.252702	0.168231	Insufficient Expression	Insufficient Expression	0.361459	1	0.388527	1	0.0844709
ENSG00000183249	0	0.106774	0	0	0	0	neurofibromin 1 pseudogene 3 [Source:HGNC Symbol;Acc:7766]	NF1P3	hsa-miR-16(mirbase), hsa-miR-182(mirbase), hsa-miR-195(mirbase), hsa-miR-302a*(mirbase), hsa-miR-30e(mirbase), hsa-miR-380(mirbase), hsa-miR-486-5p(mirbase), hsa-miR-518a-5p(mirbase), hsa-miR-518b(mirbase), hsa-miR-545*(mirbase), hsa-miR-624*(mirbase), hsa-miR-921(mirbase)		unprocessed_pseudogene						0.0487869	0	Insufficient Expression	Insufficient Expression	0.419381	1	0.373901	1	0.0487869
ENSG00000239926	0	0	0.0515922	0	0.111058	0.207758	peroxiredoxin 3 pseudogene 4 [Source:HGNC Symbol;Acc:44643]	PRDX3P4			processed_pseudogene						0.0241918	0.141422	Insufficient Expression	Insufficient Expression	0.202981	1	0.228001	1	0.11723
ENSG00000239924	0	0	0	0	0	0	ribosomal protein L29 pseudogene 22 [Source:HGNC Symbol;Acc:35675]	RPL29P22			processed_pseudogene						0	0	Insufficient Expression	Insufficient Expression	1	1	1	1	0
ENSG00000239920	0.584902	0.257389	0.137145	0.0320866	0.204923	0.529087		AC015691.13	hsa-miR-129-3p(mirbase), hsa-miR-219-1-3p(mirbase), hsa-miR-374b*(mirbase), hsa-miR-506(mirbase), hsa-miR-515-5p(mirbase), hsa-miR-519e*(mirbase), hsa-miR-548a-3p(mirbase), hsa-miR-557(mirbase), hsa-miR-567(mirbase), hsa-miR-582-3p(mirbase), hsa-miR-650(mirbase), hsa-miR-653(mirbase), hsa-miR-874(mirbase), hsa-miR-938(mirbase)		processed_transcript						0.393414	0.309058	Insufficient Expression	Insufficient Expression	0.680932	1	0.717909	1	0.0843551
ENSG00000233924	0	0	0.0426723	0.0416134	0.0459041	0.0572984		AL160471.6			processed_pseudogene						0.0200953	0.0679844	Insufficient Expression	Insufficient Expression	0.284649	1	0.0857559	1	0.0478891
ENSG00000233926	0.206653	0.0557719	0	0	0.0528152	0.0667733		RP11-154D17.1			processed_transcript						0.116436	0.0558353	Insufficient Expression	Insufficient Expression	0.496252	1	0.517133	1	0.0606011
ENSG00000233921	0.140883	0.0655866	0.185055	0	0.0666224	0	ribosomal protein S15a pseudogene 40 [Source:HGNC Symbol;Acc:36041]	RPS15AP40			processed_pseudogene						0.175584	0.0310165	Insufficient Expression	Insufficient Expression	0.0577436	1	0.0569159	1	0.144568
ENSG00000233920	0	0	0	0	0	0		RP5-1061H20.5			antisense						0	0	Insufficient Expression	Insufficient Expression	1	1	1	1	0
ENSG00000233922	0.666516	0.376591	0.966528	0.400422	0.228364	0.471633		AL133493.2			processed_transcript						0.724529	0.446673	Insufficient Expression	Insufficient Expression	0.12327	1	0.173037	1	0.277856
ENSG00000173838	0.0127779	0.0364979	0.0197246	0.0387828	0	0	membrane-associated ring finger (C3HC4) 10, E3 ubiquitin protein ligase [Source:HGNC Symbol;Acc:26655]	MARCH10	hsa-miR-107(mirbase), hsa-miR-124*(mirbase), hsa-miR-125b-1*(mirbase), hsa-miR-129-5p(miRanda), hsa-miR-139-5p(mirbase), hsa-miR-151-3p(mirbase), hsa-miR-186*(mirbase), hsa-miR-194*(mirbase), hsa-miR-204(miRanda), hsa-miR-211(miRanda), hsa-miR-221*(mirbase), hsa-miR-223(miRanda|mirbase), hsa-miR-24(miRanda), hsa-miR-27a(mirbase), hsa-miR-27b(mirbase), hsa-miR-28-3p(mirbase), hsa-miR-296-3p(mirbas…		protein_coding		protein ubiquitination	zinc ion binding // ligase activity			0.0327382	0.018298	Insufficient Expression	Insufficient Expression	0.732613	1	0.525894	1	0.0144402
ENSG00000122728	0.0372684	0.0234867	0.0188911	0.0344435	0.0285181	0.0212834	TAF1 RNA polymerase II, TATA box binding protein (TBP)-associated factor, 210kDa-like [Source:HGNC Symbol;Acc:18056]	TAF1L	hsa-miR-100*(mirbase), hsa-miR-101(mirbase), hsa-miR-125a-3p(miRanda), hsa-miR-143(miRanda), hsa-miR-220b(mirbase), hsa-miR-30a(miRanda), hsa-miR-30b(miRanda), hsa-miR-30c(miRanda), hsa-miR-30d(miRanda), hsa-miR-30e(miRanda), hsa-miR-371-5p(miRanda), hsa-miR-411(miRanda), hsa-miR-560(mirbase), hsa-miR-568(mirbase), hsa-miR-599(miRanda)		transcription regulator|protein_coding		transcription initiation, DNA-dependent // regulation of transcription, DNA-dependent // regulation of transcription from RNA polymerase II promoter // male meiosis // histone acetylation // positive regulation of transcription, DNA-dependent	DNA binding // histone acetyltransferase activity // protein serine/threonine kinase activity // protein binding // TBP-class protein binding // histone acetyl-lysine binding	cellular_component // transcription factor TFIID complex		0.0377605	0.0399351	Insufficient Expression	Insufficient Expression	0.954838	1	0.828546	1	0.00217461
ENSG00000245311	0.214658	0.151944	0.141596	0.229882	0.253936	0.126731		RP11-165P7.1			antisense						0.225224	0.265709	Insufficient Expression	Insufficient Expression	0.528623	1	0.503049	1	0.0404846
ENSG00000165409	0	0.00798499	0	0	0	0	thyroid stimulating hormone receptor [Source:HGNC Symbol;Acc:12373]	TSHR	hsa-miR-106a*(mirbase), hsa-miR-130a(miRanda), hsa-miR-130b(miRanda), hsa-miR-137(miRanda), hsa-miR-142-3p(miRanda), hsa-miR-143(TargetScan|miRanda), hsa-miR-143*(mirbase), hsa-miR-148a(miRanda), hsa-miR-148a*(mirbase), hsa-miR-148b(miRanda), hsa-miR-152(miRanda), hsa-miR-155(mirbase), hsa-miR-1721(TargetScan), hsa-miR-181a(miRanda), hsa-miR-181b(miRanda), hsa-miR-181c(miRanda), hsa-miR-181d(miRa…		GPCR(Gs)|protein_coding		G-protein coupled receptor protein signaling pathway // G-protein signaling, coupled to cyclic nucleotide second messenger // activation of adenylate cyclase activity by G-protein signaling pathway // cell-cell signaling // positive regulation of cell proliferation // adult locomotory behavior // B cell differentiation // regulation of locomotion // positive regulation of multicellular organism g…	G-protein coupled receptor activity // thyroid-stimulating hormone receptor activity // protein binding // protein-hormone receptor activity	plasma membrane // integral to plasma membrane // integral to membrane	Thyroid hormones production and their peripheral downstream signalling effects regarding congenital hypothyroidism:WP4746 // Thyroid hormones production and peripheral downstream signaling effects:WP4746 // TSH signaling pathway:WP2032 // Thyroxine (thyroid hormone) production:WP1981 // Peptide GPCRs:WP24 // Thyroxine (Thyroid Hormone) Production:WP1981 // Thyroid stimulating hormone (TSH) signal…	0.00382472	0	Insufficient Expression	Insufficient Expression	0.918959	1	0.373901	1	0.00382472
ENSG00000257998	0.845952	0.399251	0.23252	0.679609	0.550412	0.374607		RP11-361A23.3			processed_pseudogene						0.556877	0.613265	Insufficient Expression	Insufficient Expression	0.755126	1	0.783032	1	0.0563885
ENSG00000257999	0	0.0668256	0.124785	0	0.134395	0.0837166		RP11-61E11.2			antisense						0.0876579	0.0993035	Insufficient Expression	Insufficient Expression	0.878808	1	0.879919	1	0.0116457
ENSG00000257993	0.650725	0.669608	0.70256	0.491221	0.568431	0.207613		AL662867.2			pseudogene						0.743438	0.499325	Insufficient Expression	Insufficient Expression	0.0710041	1	0.103654	1	0.244114
ENSG00000257990	0.025296	0	0	0.0328589	0	0.0149841	neurofibromin 1 pseudogene 4 [Source:HGNC Symbol;Acc:7769]	NF1P4			transcribed_unprocessed_pseudogene						0.0120135	0.0227001	Insufficient Expression	Insufficient Expression	0.794683	1	0.585772	1	0.0106866
ENSG00000257991	0.15807	0	0	0	0.149327	0		RP11-2H8.3			processed_pseudogene						0.0705742	0.0669298	Insufficient Expression	Insufficient Expression	0.969998	1	0.971907	1	0.00364438
ENSG00000257997	0	0	0	0	0	0		RP11-100F15.2			processed_transcript|lincRNA						0	0	Insufficient Expression	Insufficient Expression	1	1	1	1	0
ENSG00000257994	0	0	0	0	0	0		RP11-626I20.2			unprocessed_pseudogene						0	0	Insufficient Expression	Insufficient Expression	1	1	1	1	0
ENSG00000241257	0	0	0	0	0	0		RP11-397K18.1			processed_pseudogene						0	0	Insufficient Expression	Insufficient Expression	1	1	1	1	0
ENSG00000255843	0.32462	0.533692	0.356293	0.759063	0.307148	0.191163		AP000593.7			antisense						0.487419	0.484533	Insufficient Expression	Insufficient Expression	0.986556	1	0.9881	1	0.00288524
ENSG00000255840	0	0	0	0	0	0		AC022555.1			pseudogene						0	0	Insufficient Expression	Insufficient Expression	1	1	1	1	0
ENSG00000255847	0.152737	0.424975	0	0.048954	0.216482	0		RP11-167N4.2			antisense						0.238667	0.117222	Insufficient Expression	Insufficient Expression	0.464976	1	0.517056	1	0.121445
ENSG00000255845	0	0	0	0	0	0		RP11-804A23.1			antisense						0	0	Insufficient Expression	Insufficient Expression	1	1	1	1	0
ENSG00000254719	0	0.94366	0	0	0	0		RP11-351I24.3			processed_pseudogene						0.319592	0	Insufficient Expression	Insufficient Expression	0.306931	1	0.373901	1	0.319592
ENSG00000220614	0.173161	0	0	0.143756	0	0		RP11-480N24.4			processed_pseudogene						0.0768003	0.0645931	Insufficient Expression	Insufficient Expression	0.902446	1	0.909047	1	0.0122072
ENSG00000254710	0.0634619	0.0597926	0	0	0	0.0748658		CTD-2216M2.1			antisense						0.0575168	0.0347188	Insufficient Expression	Insufficient Expression	0.685579	1	0.639833	1	0.0227979
ENSG00000254713	0.0431296	0.0407751	0.0379571	0	0.0408204	0.0509741		RP11-851M3.2			processed_pseudogene						0.0574412	0.0431494	Insufficient Expression	Insufficient Expression	0.738371	1	0.552179	1	0.0142918
ENSG00000254712	0	0	0	0	0.0392299	0		RP11-560B16.5			processed_pseudogene						0	0.0185049	Insufficient Expression	Insufficient Expression	0.655801	1	0.373901	1	0.0185049
ENSG00000254715	0	0	0	0.0758161	0	0	olfactory receptor, family 7, subfamily E, member 154 pseudogene [Source:HGNC Symbol;Acc:31309]	OR7E154P	hsa-miR-148a(mirbase), hsa-miR-148b(mirbase), hsa-miR-490-5p(mirbase), hsa-miR-492(mirbase), hsa-miR-641(mirbase), hsa-miR-660(mirbase), hsa-miR-876-5p(mirbase)		unprocessed_pseudogene						0	0.0351438	Insufficient Expression	Insufficient Expression	0.488	1	0.373901	1	0.0351438
ENSG00000254714	0	0	0	0	0	0		RP11-163O19.1			unprocessed_pseudogene						0	0	Insufficient Expression	Insufficient Expression	1	1	1	1	0
ENSG00000254717	0.0959432	0.346503	0	0.624674	0.0907686	0.254068	glycine-N-acyltransferase-like 1 pseudogene 2 [Source:HGNC Symbol;Acc:37863]	GLYATL1P2			transcribed_unprocessed_pseudogene						0.18713	0.384037	Insufficient Expression	Insufficient Expression	0.341427	1	0.403273	1	0.196907
ENSG00000147614	0.600782	0.279867	0.349312	0.587728	0.236445	0.232203	ATPase, H+ transporting, lysosomal 38kDa, V0 subunit d2 [Source:HGNC Symbol;Acc:18266]	ATP6V0D2	hsa-let-7b(miRanda), hsa-let-7g(miRanda), hsa-let-7i(miRanda), hsa-miR-10a(miRanda), hsa-miR-10b(miRanda), hsa-miR-122*(mirbase), hsa-miR-128(miRanda), hsa-miR-138(miRanda), hsa-miR-141(miRanda|mirbase), hsa-miR-142-3p(mirbase), hsa-miR-146a(miRanda), hsa-miR-146b-5p(miRanda), hsa-miR-152(miRanda), hsa-miR-181a(miRanda), hsa-miR-181b(miRanda), hsa-miR-181c(miRanda), hsa-miR-181d(miRanda), hsa-miR…		protein_coding		cellular iron ion homeostasis // insulin receptor signaling pathway // ATP hydrolysis coupled proton transport // transferrin transport // interaction with host // transmembrane transport // phagosome maturation	protein binding // hydrogen ion transmembrane transporter activity	endosome // early endosome // endosome membrane // membrane // apical plasma membrane // vacuolar proton-transporting V-type ATPase complex // phagocytic vesicle membrane // proton-transporting V-type ATPase, V0 domain	Proximal tubule transport:WP4917	0.488998	0.424801	Insufficient Expression	Insufficient Expression	0.666691	1	0.700721	1	0.0641976
ENSG00000158683	0.467196	0.0875883	0.737856	0.337213	0.535718	0.181337	polycystic kidney disease 1 like 1 [Source:HGNC Symbol;Acc:18053]	PKD1L1	hsa-miR-1(miRanda), hsa-miR-10b*(mirbase), hsa-miR-125b-1*(mirbase), hsa-miR-1271(miRanda), hsa-miR-130a(miRanda), hsa-miR-130b(miRanda), hsa-miR-132(miRanda|mirbase), hsa-miR-155*(mirbase), hsa-miR-182(miRanda), hsa-miR-188-3p(mirbase), hsa-miR-194(miRanda|mirbase), hsa-miR-19a(miRanda), hsa-miR-19b(miRanda), hsa-miR-200b(miRanda), hsa-miR-200c(miRanda), hsa-miR-206(miRanda), hsa-miR-208(mirbase…	transmembrane	protein_coding		detection of nodal flow // cell-cell adhesion // detection of mechanical stimulus // calcium ion transmembrane transport // left/right axis specification	molecular_function // calcium channel activity // protein binding	cilium // membrane // integral to membrane	Ciliopathies:WP4803	0.490501	0.426188	Insufficient Expression	Insufficient Expression	0.761545	1	0.790005	1	0.0643134
ENSG00000225222	0	0	0	0	0.116666	0	coiled-coil-helix-coiled-coil-helix domain containing 4 pseudogene 5 [Source:HGNC Symbol;Acc:44493]	CHCHD4P5			processed_pseudogene						0	0.0530659	Insufficient Expression	Insufficient Expression	0.405063	1	0.373901	1	0.0530659
ENSG00000240845	0.0248882	0.208419	0.155282	0.125799	0.282228	0.059405	ribosomal protein L23a pseudogene 1 [Source:HGNC Symbol;Acc:10318]	RPL23AP1			processed_pseudogene						0.172277	0.204285	Insufficient Expression	Insufficient Expression	0.763582	1	0.781375	1	0.032008
ENSG00000240846	0	0	0	0	0	0.22931	ribosomal protein S15 pseudogene 9 [Source:HGNC Symbol;Acc:36440]	RPS15P9			processed_pseudogene						0	0.0992829	Insufficient Expression	Insufficient Expression	0.337421	1	0.373901	1	0.0992829
ENSG00000008056	0.478755	0.277407	0.516612	0.486743	0.519563	0.872039	synapsin I [Source:HGNC Symbol;Acc:11494]	SYN1	hsa-miR-1(RNAhybrid|TargetScan|miRanda), hsa-miR-103(miRanda), hsa-miR-107(miRanda), hsa-miR-10b(RNAhybrid|miRanda), hsa-miR-125a(RNAhybrid), hsa-miR-128(miRanda), hsa-miR-128a(RNAhybrid|miRanda), hsa-miR-128b(RNAhybrid|miRanda), hsa-miR-132(RNAhybrid|miRanda), hsa-miR-133a(RNAhybrid|miRanda), hsa-miR-133b(RNAhybrid|miRanda), hsa-miR-134(RNAhybrid), hsa-miR-138(RNAhybrid|TargetScan|miRanda), hsa-…		protein_coding		synaptic transmission // neurotransmitter secretion	actin binding // catalytic activity // transporter activity // protein binding // ATP binding	synaptonemal complex // Golgi apparatus // cytosol // synaptic vesicle // cell junction // dendrite // synaptic vesicle membrane // intracellular organelle // presynaptic active zone	Monoamine transport:WP727 // Brain-derived neurotrophic factor (BDNF) signaling pathway:WP2380 // BDNF signaling pathway:WP2380 // Synaptic vesicle pathway:WP2267 // Synaptic Vesicle Pathway:WP2267 // Monoamine Transport:WP727 // Brain-Derived Neurotrophic Factor (BDNF) signaling pathway:WP2380	0.506151	0.693474	Insufficient Expression	Insufficient Expression	0.177717	1	0.226228	1	0.187323
ENSG00000130518	0.0536785	0.102214	0	0.0466787	0.0861667	0	KIAA1683 [Source:HGNC Symbol;Acc:29350]	KIAA1683	hsa-miR-106a(mirbase), hsa-miR-106b(mirbase), hsa-miR-106b*(mirbase), hsa-miR-17(mirbase), hsa-miR-197(mirbase), hsa-miR-20a(mirbase), hsa-miR-20b(mirbase), hsa-miR-29b-2*(mirbase), hsa-miR-29c*(mirbase), hsa-miR-330-5p(mirbase), hsa-miR-339-3p(mirbase), hsa-miR-33b*(mirbase), hsa-miR-34a(mirbase), hsa-miR-371-5p(mirbase), hsa-miR-372(mirbase), hsa-miR-373(mirbase), hsa-miR-375(mirbase), hsa-miR-…		protein_coding			protein binding	mitochondrion		0.0719464	0.0616881	Insufficient Expression	Insufficient Expression	0.867905	1	0.85661	1	0.0102583
ENSG00000159374	0.39426	0.532619	0.624112	0.600484	0.470235	0.555006	meiosis 1 associated protein [Source:HGNC Symbol;Acc:25183]	M1AP	hsa-miR-124(miRanda), hsa-miR-128(miRanda), hsa-miR-130b(miRanda), hsa-miR-135a(miRanda), hsa-miR-135b(miRanda), hsa-miR-138(TargetScan|miRanda), hsa-miR-138ab(TargetScan), hsa-miR-145(miRanda|mirbase), hsa-miR-194(miRanda), hsa-miR-197(miRanda), hsa-miR-203(miRanda), hsa-miR-216a(miRanda), hsa-miR-220c(mirbase), hsa-miR-26b(miRanda), hsa-miR-296-3p(miRanda), hsa-miR-299-3p(miRanda), hsa-miR-301b…	transmembrane	protein_coding		RNA processing // spermatogenesis // female gamete generation // cell differentiation // chromatin assembly // male meiosis chromosome separation	molecular_function	cytoplasm // integral to membrane		0.598383	0.623825	Insufficient Expression	Insufficient Expression	0.743266	1	0.746826	1	0.0254417
ENSG00000230763	0	0.00742192	0	0	0.00738354	0.00917289	major histocompatibility complex, class II, DP beta 1 [Source:HGNC Symbol;Acc:4940]	HLA-DPB1	hsa-let-7e(miRanda), hsa-let-7f-1*(mirbase), hsa-miR-105(mirbase), hsa-miR-106a(miRanda), hsa-miR-106b(miRanda), hsa-miR-10a(miRanda|mirbase), hsa-miR-10b(miRanda|mirbase), hsa-miR-124(miRanda|mirbase), hsa-miR-132(miRanda), hsa-miR-136(miRanda), hsa-miR-138(miRanda), hsa-miR-140-5p(miRanda), hsa-miR-143(miRanda), hsa-miR-154(mirbase), hsa-miR-17(miRanda), hsa-miR-191(mirbase), hsa-miR-193a-5p(mi…		protein_coding		antigen processing and presentation of peptide or polysaccharide antigen via MHC class II // immune response // cytokine-mediated signaling pathway // antigen processing and presentation // antigen processing and presentation of exogenous peptide antigen via MHC class II // T cell costimulation // T cell receptor signaling pathway // interferon-gamma-mediated signaling pathway	protein binding	Golgi membrane // lysosomal membrane // plasma membrane // endosome membrane // ER to Golgi transport vesicle membrane // membrane // integral to membrane // transport vesicle membrane // endocytic vesicle membrane // clathrin-coated endocytic vesicle membrane // trans-Golgi network membrane // MHC class II protein complex // integral to lumenal side of endoplasmic reticulum membrane		0.00355601	0.00792881	Insufficient Expression	Insufficient Expression	0.907801	1	0.461684	1	0.0043728
ENSG00000164756	0.134339	0.0193252	0.0179204	0.00589408	0.120656	0.00802428	solute carrier family 30 (zinc transporter), member 8 [Source:HGNC Symbol;Acc:20303]	SLC30A8	hsa-miR-106b(miRanda), hsa-miR-125a-5p(miRanda), hsa-miR-125b(miRanda), hsa-miR-138(miRanda), hsa-miR-139-5p(miRanda), hsa-miR-142-3p(miRanda), hsa-miR-143(TargetScan|miRanda), hsa-miR-144(miRanda), hsa-miR-15a(miRanda), hsa-miR-15b(miRanda), hsa-miR-16(miRanda), hsa-miR-1721(TargetScan), hsa-miR-183(TargetScan|miRanda), hsa-miR-185(miRanda), hsa-miR-186(miRanda), hsa-miR-18b(miRanda), hsa-miR-19…	transmembrane	protein_coding		cation transport // zinc ion transport // cellular zinc ion homeostasis // response to glucose stimulus // insulin secretion // positive regulation of insulin secretion // sequestering of zinc ion // response to interferon-gamma // transmembrane transport // regulation of vesicle-mediated transport // regulation of sequestering of zinc ion // response to interleukin-1 // zinc ion transmembrane tr…	zinc ion transmembrane transporter activity // zinc ion binding // cation transmembrane transporter activity // protein homodimerization activity	plasma membrane // integral to membrane // cytoplasmic membrane-bounded vesicle // stored secretory granule // transport vesicle membrane // secretory granule membrane // cytoplasmic vesicle	Zinc homeostasis:WP3529	0.0783635	0.061451	Insufficient Expression	Insufficient Expression	0.826101	1	0.828098	1	0.0169126
ENSG00000235805	0	0.0473786	0	0	0	0	suppressor of cytokine signaling 5 pseudogene 3 [Source:HGNC Symbol;Acc:44599]	SOCS5P3			processed_pseudogene						0.022261	0	Insufficient Expression	Insufficient Expression	0.606572	1	0.373901	1	0.022261
ENSG00000196616	0.0183357	0.0175593	0.0250652	0	0.0179374	0	alcohol dehydrogenase 1B (class I), beta polypeptide [Source:HGNC Symbol;Acc:250]	ADH1B	hsa-miR-1(miRanda), hsa-miR-125a-5p(miRanda), hsa-miR-125b(miRanda), hsa-miR-136(miRanda), hsa-miR-137(miRanda), hsa-miR-141(miRanda), hsa-miR-155(miRanda), hsa-miR-19a(miRanda), hsa-miR-19b(miRanda), hsa-miR-200a(miRanda), hsa-miR-200b(miRanda), hsa-miR-200c(miRanda), hsa-miR-206(miRanda), hsa-miR-208a(miRanda), hsa-miR-208b(miRanda), hsa-miR-224(miRanda), hsa-miR-23a(miRanda), hsa-miR-23b(miRan…		protein_coding		ethanol oxidation // xenobiotic metabolic process // small molecule metabolic process // oxidation-reduction process	alcohol dehydrogenase activity, zinc-dependent // zinc ion binding // oxidoreductase activity // transferase activity, transferring acyl groups other than amino-acyl groups	cytosol	Ethanol effects on histone modifications:WP3996 // Fatty Acid Omega Oxidation:WP206 // Vitamin A and Carotenoid Metabolism:WP716 // Fatty acid omega-oxidation:WP206	0.029014	0.00854961	Insufficient Expression	Insufficient Expression	0.598876	1	0.0898886	1	0.0204644
ENSG00000125046	0.188526	0.258724	0.105145	0.271295	0.625692	0.202031	ssu-2 homolog (C. elegans) [Source:HGNC Symbol;Acc:24809]	SSUH2	hsa-let-7i(mirbase), hsa-miR-1(miRanda), hsa-miR-105*(mirbase), hsa-miR-122(miRanda|mirbase), hsa-miR-136*(mirbase), hsa-miR-141*(mirbase), hsa-miR-154(miRanda), hsa-miR-154*(mirbase), hsa-miR-155(mirbase), hsa-miR-16-1*(mirbase), hsa-miR-181a(mirbase), hsa-miR-182(miRanda|mirbase), hsa-miR-183*(mirbase), hsa-miR-199a-3p(mirbase), hsa-miR-200b*(mirbase), hsa-miR-206(miRanda|mirbase), hsa-miR-21(m…		protein_coding			heat shock protein binding // unfolded protein binding	cytoplasm		0.241791	0.437609	Insufficient Expression	Insufficient Expression	0.19411	1	0.246518	1	0.195819
ENSG00000196610	0.00119103	0.00139656	0.00174656	0.0023133	0.00448131	0.00137314	major histocompatibility complex, class II, DQ beta 2 [Source:HGNC Symbol;Acc:4945]	HLA-DQB2	hsa-miR-103(miRanda), hsa-miR-106a(miRanda), hsa-miR-107(miRanda), hsa-miR-143(miRanda), hsa-miR-148a(miRanda), hsa-miR-148ab-3p(TargetScan), hsa-miR-148b(miRanda), hsa-miR-152(TargetScan|miRanda), hsa-miR-15a(miRanda), hsa-miR-15b(miRanda), hsa-miR-16(miRanda), hsa-miR-17(miRanda), hsa-miR-181a(miRanda), hsa-miR-181b(miRanda), hsa-miR-181c(miRanda), hsa-miR-181d(miRanda), hsa-miR-18a(miRanda), h…		protein_coding		antigen processing and presentation of peptide or polysaccharide antigen via MHC class II // immune response // cytokine-mediated signaling pathway // antigen processing and presentation // antigen processing and presentation of exogenous peptide antigen via MHC class II // T cell costimulation // T cell receptor signaling pathway // interferon-gamma-mediated signaling pathway	protein binding // MHC class II receptor activity	Golgi membrane // lysosomal membrane // plasma membrane // endosome membrane // ER to Golgi transport vesicle membrane // membrane // integral to membrane // transport vesicle membrane // endocytic vesicle membrane // clathrin-coated endocytic vesicle membrane // trans-Golgi network membrane // MHC class II protein complex // integral to lumenal side of endoplasmic reticulum membrane		0.00208274	0.00392131	Insufficient Expression	Insufficient Expression	0.960825	1	0.243182	1	0.00183856
ENSG00000244094	0	0	0	0	0	0	small proline-rich protein 2F [Source:HGNC Symbol;Acc:11266]	SPRR2F	hsa-let-7a(miRanda), hsa-let-7b(miRanda), hsa-let-7c(miRanda), hsa-let-7f(miRanda), hsa-let-7i(miRanda), hsa-miR-122(miRanda), hsa-miR-135a(miRanda), hsa-miR-135b(miRanda), hsa-miR-185(miRanda), hsa-miR-326(miRanda), hsa-miR-330-5p(miRanda), hsa-miR-361-5p(miRanda), hsa-miR-421(miRanda), hsa-miR-488(miRanda), hsa-miR-98(miRanda)		protein_coding		epidermis development // keratinocyte differentiation // keratinization		cornified envelope // cytoplasm		0	0	Insufficient Expression	Insufficient Expression	1	1	1	1	0
ENSG00000235801	0.18653	0.164119	0.0565015	0.153891	0.0766018	0.0296075		XXbac-BPG249D20.9			processed_transcript						0.181761	0.118362	Insufficient Expression	Insufficient Expression	0.413396	1	0.419587	1	0.0633986
ENSG00000120498	0	0	0	0	0	0.0283562	testis expressed 11 [Source:HGNC Symbol;Acc:11733]	TEX11	hsa-miR-103(miRanda), hsa-miR-107(miRanda), hsa-miR-127-5p(mirbase), hsa-miR-132(miRanda|mirbase), hsa-miR-148b*(mirbase), hsa-miR-16(mirbase), hsa-miR-182(miRanda), hsa-miR-191(mirbase), hsa-miR-196a*(mirbase), hsa-miR-205(miRanda), hsa-miR-212(miRanda|mirbase), hsa-miR-221*(mirbase), hsa-miR-223*(mirbase), hsa-miR-298(mirbase), hsa-miR-32*(mirbase), hsa-miR-338-3p(miRanda), hsa-miR-421(miRanda|…		protein_coding		resolution of meiotic recombination intermediates // meiotic gene conversion // male meiosis chromosome segregation // synaptonemal complex assembly // reciprocal meiotic recombination // male meiosis // male gonad development // fertilization // negative regulation of apoptosis // chiasma assembly	protein binding	condensed nuclear chromosome // synaptonemal complex // central element		0	0.0134467	Insufficient Expression	Insufficient Expression	0.734385	1	0.373901	1	0.0134467
ENSG00000235803	0	0	0	0	0	0		RP11-343J3.6			processed_pseudogene						0	0	Insufficient Expression	Insufficient Expression	1	1	1	1	0
ENSG00000005471	0.108962	0.00964515	0.0354538	0.154138	0.0856387	0.0119163	ATP-binding cassette, sub-family B (MDR/TAP), member 4 [Source:HGNC Symbol;Acc:45]	ABCB4	hsa-miR-1(miRanda), hsa-miR-135a(mirbase), hsa-miR-139-5p(miRanda), hsa-miR-144(miRanda), hsa-miR-200b(miRanda), hsa-miR-200c(miRanda), hsa-miR-206(miRanda), hsa-miR-218(miRanda), hsa-miR-27a(miRanda), hsa-miR-27b(miRanda), hsa-miR-29a(miRanda), hsa-miR-29b(miRanda), hsa-miR-29c(miRanda), hsa-miR-342-3p(miRanda|mirbase), hsa-miR-377(miRanda|mirbase), hsa-miR-379(miRanda), hsa-miR-383(miRanda), hs…		protein_coding		lipid metabolic process // transport // response to drug // cellular lipid metabolic process // small molecule metabolic process // transmembrane transport	nucleotide binding // ATP binding // xenobiotic-transporting ATPase activity // kinase activity // ATPase activity // nucleoside-triphosphatase activity // ATPase activity, coupled to transmembrane movement of substances	Golgi membrane // plasma membrane // integral to plasma membrane // membrane // integral to membrane // apical plasma membrane // intercellular canaliculus	Codeine and Morphine Metabolism:WP1604 // Nuclear receptors in lipid metabolism and toxicity:WP299 // Drug Induction of Bile Acid Pathway:WP2289 // Nuclear receptors meta-pathway:WP2882 // Nuclear Receptors in Lipid Metabolism and Toxicity:WP299 // Nuclear Receptors Meta-Pathway:WP2882 // Constitutive Androstane Receptor Pathway:WP2875 // Farnesoid X receptor pathway:WP2879 // Farnesoid X Recepto…	0.0711071	0.11415	Insufficient Expression	Insufficient Expression	0.561911	1	0.561772	1	0.0430428
ENSG00000256713	0	0.0463128	0	0	0.0778451	0.17377	pepsinogen 5, group I (pepsinogen A) [Source:HGNC Symbol;Acc:8887]	PGA5	hsa-miR-132(miRanda|mirbase), hsa-miR-135a*(mirbase), hsa-miR-141*(mirbase), hsa-miR-184(miRanda|mirbase), hsa-miR-194*(mirbase), hsa-miR-212(miRanda|mirbase), hsa-miR-23b(mirbase), hsa-miR-26a-1*(mirbase), hsa-miR-30a*(mirbase), hsa-miR-30b*(mirbase), hsa-miR-30d*(mirbase), hsa-miR-30e*(mirbase), hsa-miR-331-3p(mirbase), hsa-miR-379(miRanda), hsa-miR-507(mirbase), hsa-miR-509-3p(mirbase), hsa-mi…	extracellular	protein_coding		proteolysis // digestion	aspartic-type endopeptidase activity	extracellular region		0.0217714	0.1131	Insufficient Expression	Insufficient Expression	0.253229	1	0.263337	1	0.0913285
ENSG00000254824	0	0	0	0	0	0		RP11-37O16.8			processed_pseudogene						0	0	Insufficient Expression	Insufficient Expression	1	1	1	1	0
ENSG00000256715	0	0	0	0	0	0	Uncharacterized protein [Source:UniProtKB/TrEMBL;Acc:F5GZX1]	AL050302.1			protein_coding						0	0	Insufficient Expression	Insufficient Expression	1	1	1	1	0
ENSG00000037280	0.488154	0.383679	0.151983	0.334645	0.433435	0.411611	fms-related tyrosine kinase 4 [Source:HGNC Symbol;Acc:3767]	FLT4	hsa-let-7b(RNAhybrid|miRanda), hsa-let-7c(RNAhybrid|miRanda), hsa-let-7i(RNAhybrid|miRanda), hsa-miR-100(RNAhybrid|miRanda), hsa-miR-101(RNAhybrid|miRanda), hsa-miR-105(RNAhybrid|TargetScan), hsa-miR-106b(RNAhybrid|miRanda), hsa-miR-10a(RNAhybrid|miRanda|mirbase), hsa-miR-10b(RNAhybrid|mirbase), hsa-miR-10b*(mirbase), hsa-miR-122a(RNAhybrid|miRanda), hsa-miR-125a(RNAhybrid|miRanda), hsa-miR-125b(…	extracellular|nucleus	kinase|receptor|protein_coding		positive regulation of protein phosphorylation // positive regulation of endothelial cell proliferation // vasculature development // lymph vessel development // lymphangiogenesis // sprouting angiogenesis // protein phosphorylation // transmembrane receptor protein tyrosine kinase signaling pathway // positive regulation of cell proliferation // positive regulation vascular endothelial growth fa…	protein kinase activity // protein tyrosine kinase activity // transmembrane receptor protein tyrosine kinase activity // vascular endothelial growth factor receptor activity // protein binding // ATP binding // transferase activity, transferring phosphorus-containing groups // growth factor binding // protein phosphatase binding	extracellular region // nucleus // cytoplasm // plasma membrane // integral to plasma membrane	Hippo signaling regulation pathways:WP4540 // Orexin receptor pathway:WP5094 // Focal adhesion: PI3K-Akt-mTOR-signaling pathway:WP3932 // Hippo-Merlin signaling dysregulation:WP4541 // Ras signaling:WP4223 // Pathways Regulating Hippo Signaling:WP4540 // Neovascularisation processes:WP4331 // Malignant pleural mesothelioma:WP5087 // Hippo-Merlin Signaling Dysregulation:WP4541 // Focal Adhesion-PI…	0.415384	0.477758	Insufficient Expression	Insufficient Expression	0.58178	1	0.614182	1	0.0623743
ENSG00000243000	1.07827	0	0.964269	0.145935	0.164579	0.335677		RP11-504P24.3	hsa-miR-1(mirbase), hsa-miR-138-1*(mirbase), hsa-miR-141(mirbase), hsa-miR-16-2*(mirbase), hsa-miR-183*(mirbase), hsa-miR-191(mirbase), hsa-miR-195*(mirbase), hsa-miR-196a(mirbase), hsa-miR-196a*(mirbase), hsa-miR-196b(mirbase), hsa-miR-200a(mirbase), hsa-miR-200b(mirbase), hsa-miR-200c(mirbase), hsa-miR-202(mirbase), hsa-miR-203(mirbase), hsa-miR-206(mirbase), hsa-miR-24-1*(mirbase), hsa-miR-302…		unprocessed_pseudogene						0.676459	0.277968	Insufficient Expression	Insufficient Expression	0.246638	1	0.313865	1	0.39849
ENSG00000243003	0	0	0	0	0	0	lymphocyte antigen 6 complex, locus G6F [Source:HGNC Symbol;Acc:13933]	LY6G6F	hsa-let-7a(mirbase), hsa-let-7b(mirbase), hsa-let-7c(mirbase), hsa-let-7d(mirbase), hsa-let-7e(mirbase), hsa-let-7e*(mirbase), hsa-let-7f-2*(mirbase), hsa-let-7g(mirbase), hsa-let-7i(mirbase), hsa-miR-124*(mirbase), hsa-miR-125b-1*(mirbase), hsa-miR-130a*(mirbase), hsa-miR-133a(mirbase), hsa-miR-133b(mirbase), hsa-miR-140-5p(mirbase), hsa-miR-141*(mirbase), hsa-miR-151-5p(mirbase), hsa-miR-155(mi…	transmembrane	protein_coding			protein binding	plasma membrane // integral to membrane		0	0	Insufficient Expression	Insufficient Expression	1	1	1	1	0
ENSG00000243004	0.11813	0.126679	0.103863	0.0708841	0.35841	0.278828		AC005062.2			processed_transcript						0.158575	0.298514	Insufficient Expression	Insufficient Expression	0.207622	1	0.247103	1	0.139939
ENSG00000243007	0.244574	0	0	0	0.0973053	0		RP11-106M3.1			processed_pseudogene						0.105217	0.044655	Insufficient Expression	Insufficient Expression	0.592559	1	0.624262	1	0.0605623
ENSG00000235500	0	0.0960218	0.0111384	0.0328403	0.0239551	0.0149736	sorting nexin 19 pseudogene 2 [Source:HGNC Symbol;Acc:38115]	SNX19P2			processed_pseudogene						0.049419	0.0340706	Insufficient Expression	Insufficient Expression	0.77696	1	0.735161	1	0.0153484
ENSG00000243009	0.130184	0.256033	0.480308	0.316954	0.464773	0.545947	ribonuclease P/MRP 21kDa subunit [Source:HGNC Symbol;Acc:21300]	RPP21	hsa-miR-1(miRanda|mirbase), hsa-miR-100(mirbase), hsa-miR-122(mirbase), hsa-miR-125a-3p(miRanda|mirbase), hsa-miR-125a-5p(miRanda|mirbase), hsa-miR-125b(miRanda|mirbase), hsa-miR-140-3p(mirbase), hsa-miR-140-5p(mirbase), hsa-miR-143(miRanda), hsa-miR-182(mirbase), hsa-miR-183*(mirbase), hsa-miR-191(mirbase), hsa-miR-203(mirbase), hsa-miR-206(miRanda|mirbase), hsa-miR-208(mirbase), hsa-miR-20a*(mi…		protein_coding		tRNA processing // response to drug	ribonuclease P activity	nucleolus		0.35711	0.525458	Insufficient Expression	Insufficient Expression	0.220943	1	0.271499	1	0.168348
ENSG00000243008	0.10001	0.0952357	0	0	0	0.118682		RP11-556N21.4			unprocessed_pseudogene						0.089586	0.0539333	Insufficient Expression	Insufficient Expression	0.63627	1	0.637952	1	0.0356527
ENSG00000203914	0	0.0475021	0.0773287	0.0433074	0.0474593	0.0593654	heat shock protein 90kDa beta (Grp94), member 3, pseudogene [Source:HGNC Symbol;Acc:12100]	HSP90B3P	hsa-miR-100(mirbase), hsa-miR-133a(mirbase), hsa-miR-133b(mirbase), hsa-miR-221(mirbase), hsa-miR-548b-3p(mirbase), hsa-miR-548d-3p(mirbase), hsa-miR-553(mirbase), hsa-miR-674(mirbase), hsa-miR-9(mirbase), hsa-miR-99a(mirbase), hsa-miR-99b(mirbase)		processed_pseudogene						0.0581372	0.0704196	Insufficient Expression	Insufficient Expression	0.797032	1	0.720802	1	0.0122824
ENSG00000203910	0.0496856	0	0.0432847	0	0.140224	0.0610002	chromosome 1 open reading frame 146 [Source:HGNC Symbol;Acc:24032]	C1orf146	hsa-miR-130a*(mirbase), hsa-miR-135a(miRanda), hsa-miR-135b(miRanda), hsa-miR-137(mirbase), hsa-miR-181a(miRanda), hsa-miR-181b(miRanda), hsa-miR-181c(miRanda), hsa-miR-181d(miRanda), hsa-miR-190(miRanda|mirbase), hsa-miR-190b(miRanda|mirbase), hsa-miR-194(miRanda), hsa-miR-197(mirbase), hsa-miR-21(mirbase), hsa-miR-216b(miRanda), hsa-miR-22*(mirbase), hsa-miR-222(mirbase), hsa-miR-224(mirbase), …		protein_coding						0.0436967	0.0915807	Insufficient Expression	Insufficient Expression	0.478816	1	0.462502	1	0.047884
ENSG00000232736	0.0936838	0	0	0	0	0		AC007551.2			processed_pseudogene						0.0430652	0	Insufficient Expression	Insufficient Expression	0.443163	1	0.373901	1	0.0430652
ENSG00000231383	0	0.0803764	0	0	0	0	FGF12 antisense RNA 1 [Source:HGNC Symbol;Acc:40234]	FGF12-AS1			antisense						0.037178	0	Insufficient Expression	Insufficient Expression	0.474893	1	0.373901	1	0.037178
ENSG00000231382	0.0272442	0	0.024	0.0235123	0	0	neuroblastoma breakpoint family, member 21, pseudogene [Source:HGNC Symbol;Acc:32001]	NBPF21P			unprocessed_pseudogene						0.0243316	0.0111761	Insufficient Expression	Insufficient Expression	0.745969	1	0.471738	1	0.0131555
ENSG00000231381	0.126319	0.157646	0.146163	0.21434	0.0427681	0.0492781	ring finger protein 2 pseudogene 1 [Source:HGNC Symbol;Acc:33987]	RNF2P1			processed_pseudogene						0.193207	0.136663	Insufficient Expression	Insufficient Expression	0.472371	1	0.48029	1	0.0565447
ENSG00000231386	0.0664045	0.125492	0	0.172575	0	0.234972		AC007395.4			processed_pseudogene						0.0877702	0.178053	Insufficient Expression	Insufficient Expression	0.396998	1	0.43444	1	0.0902827
ENSG00000231385	0.0461719	0.0591096	0	0.0358204	0	0.0492602	HLA complex group 4 pseudogene 3 [Source:HGNC Symbol;Acc:22922]	HCG4P3			unprocessed_pseudogene						0.0493239	0.0400488	Insufficient Expression	Insufficient Expression	0.846869	1	0.790277	1	0.00927515
ENSG00000231384	0	0	0	0.0810305	0.271579	0		AC007919.19			processed_pseudogene						0	0.153009	Insufficient Expression	Insufficient Expression	0.170598	1	0.208337	1	0.153009
ENSG00000231389	0.00300394	0.000333509	0.00494601	0.00101192	0.00814033	0.0498254	major histocompatibility complex, class II, DP alpha 1 [Source:HGNC Symbol;Acc:4938]	HLA-DPA1	hsa-let-7a(miRanda|mirbase), hsa-let-7b(miRanda), hsa-let-7c(miRanda), hsa-let-7d(miRanda), hsa-let-7e(miRanda), hsa-let-7f(miRanda|mirbase), hsa-let-7g(miRanda|mirbase), hsa-let-7i(miRanda), hsa-miR-124*(mirbase), hsa-miR-127-5p(mirbase), hsa-miR-133a(miRanda), hsa-miR-133b(miRanda), hsa-miR-135a*(mirbase), hsa-miR-135b*(mirbase), hsa-miR-136(miRanda), hsa-miR-140-5p(mirbase), hsa-miR-141(miRand…		protein_coding		antigen processing and presentation of peptide or polysaccharide antigen via MHC class II // immune response // cytokine-mediated signaling pathway // antigen processing and presentation // antigen processing and presentation of exogenous peptide antigen via MHC class II // T cell costimulation // T cell receptor signaling pathway // interferon-gamma-mediated signaling pathway // cellular respons…	protein binding // MHC class II receptor activity	Golgi membrane // lysosomal membrane // plasma membrane // integral to plasma membrane // endosome membrane // ER to Golgi transport vesicle membrane // membrane // integral to membrane // transport vesicle membrane // endocytic vesicle membrane // clathrin-coated endocytic vesicle membrane // trans-Golgi network membrane // MHC class II protein complex // integral to lumenal side of endoplasmic …		0.00397545	0.0277683	Insufficient Expression	Insufficient Expression	0.579838	1	0.33016	1	0.0237929
ENSG00000231388	0.0157467	0.0228314	0	0	0.0227894	0		RP11-702C7.2			processed_pseudogene						0.0183697	0.0108364	Insufficient Expression	Insufficient Expression	0.849806	1	0.630745	1	0.00753331
ENSG00000176928	0.162784	0.0825121	0.181821	0.0940856	0.0410955	0.128653	glucosaminyl (N-acetyl) transferase 4, core 2 [Source:HGNC Symbol;Acc:17973]	GCNT4	hsa-let-7(TargetScan), hsa-let-7a(miRanda|mirbase|pictar), hsa-let-7b(miRanda|mirbase|pictar), hsa-let-7c(miRanda|mirbase|pictar), hsa-let-7d(miRanda|pictar), hsa-let-7e(miRanda|pictar), hsa-let-7f(miRanda|pictar), hsa-let-7g(miRanda|mirbase|pictar), hsa-let-7i(miRanda|mirbase|pictar), hsa-miR-101(miRanda|mirbase), hsa-miR-106a(miRanda|mirbase), hsa-miR-106b(miRanda), hsa-miR-122(miRanda|mirbase)…	transmembrane	protein_coding		inter-male aggressive behavior // carbohydrate metabolic process // protein O-linked glycosylation // O-glycan processing // thyroid hormone metabolic process // post-translational protein modification // cellular protein metabolic process // tissue morphogenesis // homeostasis of number of cells // kidney morphogenesis	beta-1,3-galactosyl-O-glycosyl-glycoprotein beta-1,6-N-acetylglucosaminyltransferase activity // N-acetyllactosaminide beta-1,6-N-acetylglucosaminyltransferase activity // acetylglucosaminyltransferase activity	Golgi membrane // membrane // integral to membrane		0.190993	0.12081	Insufficient Expression	Insufficient Expression	0.275262	1	0.245495	1	0.0701826
ENSG00000174429	0.0684787	0.0266793	0.132649	0.0237413	0.0777598	0	actin-binding Rho activating protein [Source:HGNC Symbol;Acc:30655]	ABRA	hsa-let-7a(miRanda), hsa-let-7b(miRanda), hsa-let-7c(miRanda), hsa-let-7d(miRanda), hsa-let-7e(miRanda), hsa-let-7f(miRanda), hsa-let-7g(miRanda), hsa-let-7i(miRanda), hsa-miR-106a(miRanda), hsa-miR-106b(miRanda), hsa-miR-10a(miRanda), hsa-miR-10b(miRanda|mirbase), hsa-miR-1271(miRanda), hsa-miR-135a(miRanda), hsa-miR-135b(miRanda), hsa-miR-136(miRanda), hsa-miR-138(miRanda), hsa-miR-144(miRanda)…	nucleus	transcription regulator|protein_coding		protein import into nucleus, translocation // transcription, DNA-dependent // positive regulation of Rho protein signal transduction // positive regulation of transcription, DNA-dependent // positive regulation of transcription from RNA polymerase II promoter // positive regulation of sequence-specific DNA binding transcription factor activity	transcription coactivator activity // actin binding	plasma membrane // actin cytoskeleton // myofibril // sarcomere		0.104415	0.0472956	Insufficient Expression	Insufficient Expression	0.367481	1	0.33424	1	0.0571192
ENSG00000176923	0	0	0	0	0	0	olfactory receptor, family 7, subfamily A, member 15 pseudogene [Source:HGNC Symbol;Acc:8361]	OR7A15P	hsa-let-7c(mirbase), hsa-miR-150*(mirbase), hsa-miR-548d-3p(mirbase), hsa-miR-598(mirbase), hsa-miR-652(mirbase), hsa-miR-885-3p(mirbase), hsa-miR-922(mirbase)		unprocessed_pseudogene						0	0	Insufficient Expression	Insufficient Expression	1	1	1	1	0
ENSG00000176922	0	0	0	0	0	0	olfactory receptor, family 51, subfamily S, member 1 [Source:HGNC Symbol;Acc:15204]	OR51S1	hsa-miR-10b(mirbase), hsa-miR-126(mirbase), hsa-miR-146b-3p(mirbase), hsa-miR-153(mirbase), hsa-miR-181c(mirbase), hsa-miR-190(mirbase), hsa-miR-219-1-3p(mirbase), hsa-miR-29c*(mirbase), hsa-miR-331-5p(mirbase), hsa-miR-363*(mirbase), hsa-miR-369-3p(mirbase), hsa-miR-381(mirbase), hsa-miR-384(mirbase), hsa-miR-486-5p(mirbase), hsa-miR-517b(mirbase), hsa-miR-542-3p(mirbase), hsa-miR-592(mirbase), …	transmembrane	GPCR(oderant)|protein_coding		G-protein coupled receptor protein signaling pathway	G-protein coupled receptor activity // olfactory receptor activity	plasma membrane // integral to membrane		0	0	Insufficient Expression	Insufficient Expression	1	1	1	1	0
ENSG00000176920	0.541157	0.350241	0.512359	0.505819	0.231701	0.296442	fucosyltransferase 2 (secretor status included) [Source:HGNC Symbol;Acc:4013]	FUT2	hsa-let-7a(miRanda), hsa-let-7b(miRanda), hsa-let-7c(miRanda), hsa-let-7d(miRanda), hsa-let-7e(miRanda), hsa-let-7f(miRanda), hsa-let-7g(miRanda), hsa-let-7i(miRanda), hsa-miR-103(miRanda), hsa-miR-107(miRanda), hsa-miR-125a-3p(miRanda), hsa-miR-134(miRanda), hsa-miR-135a(miRanda), hsa-miR-135b(miRanda), hsa-miR-136(miRanda), hsa-miR-141(miRanda), hsa-miR-143*(mirbase), hsa-miR-145(miRanda), hsa-…		protein_coding		carbohydrate metabolic process // protein glycosylation // L-fucose catabolic process	galactoside 2-alpha-L-fucosyltransferase activity // fucosyltransferase activity	Golgi apparatus // membrane // integral to Golgi membrane // Golgi cisterna membrane	Globo sphingolipid metabolism:WP1424 // Globo Sphingolipid Metabolism:WP1424	0.551344	0.421919	Insufficient Expression	Insufficient Expression	0.245865	1	0.286882	1	0.129425
ENSG00000176927	0.944417	0.611745	0.786777	1.16946	0.880169	0.89149	EF-hand calcium binding domain 5 [Source:HGNC Symbol;Acc:24801]	EFCAB5	hsa-let-7i(miRanda), hsa-miR-103(miRanda), hsa-miR-105(TargetScan), hsa-miR-106a(TargetScan|miRanda|mirbase), hsa-miR-106ab(TargetScan), hsa-miR-106b(miRanda|mirbase), hsa-miR-107(miRanda), hsa-miR-125a-3p(miRanda), hsa-miR-127-3p(miRanda), hsa-miR-128(miRanda), hsa-miR-129-5p(miRanda), hsa-miR-132(miRanda), hsa-miR-136(miRanda), hsa-miR-1378(TargetScan), hsa-miR-138(miRanda), hsa-miR-139-5p(miRa…		protein_coding			calcium ion binding			0.82844	0.982574	Insufficient Expression	Insufficient Expression	0.171623	1	0.209998	1	0.154134
ENSG00000178372	0	0	0	0	0	0	calmodulin-like 5 [Source:HGNC Symbol;Acc:18180]	CALML5	hsa-let-7g(mirbase), hsa-let-7i(mirbase), hsa-let-7i*(mirbase), hsa-miR-135b*(mirbase), hsa-miR-146b-3p(mirbase), hsa-miR-147b(mirbase), hsa-miR-151-5p(mirbase), hsa-miR-15a(mirbase), hsa-miR-15b(mirbase), hsa-miR-181a*(mirbase), hsa-miR-181a-2*(mirbase), hsa-miR-181c*(mirbase), hsa-miR-18a*(mirbase), hsa-miR-196a(mirbase), hsa-miR-196b(mirbase), hsa-miR-205(mirbase), hsa-miR-24(mirbase), hsa-miR…		protein_coding		signal transduction // epidermis development	calcium ion binding		Alzheimers Disease:WP2059 // Ras signaling:WP4223 // Alzheimer's disease and miRNA effects:WP2059 // Alzheimer's disease:WP5124 // Ras Signaling:WP4223 // Melanoma:WP4685	0	0	Insufficient Expression	Insufficient Expression	1	1	1	1	0
ENSG00000176925	0	0	0	0	0	0	olfactory receptor, family 51, subfamily F, member 2 [Source:HGNC Symbol;Acc:15197]	OR51F2	hsa-miR-10b(mirbase), hsa-miR-137(mirbase), hsa-miR-182(mirbase), hsa-miR-192(mirbase), hsa-miR-215(mirbase), hsa-miR-382(mirbase), hsa-miR-384(mirbase), hsa-miR-554(mirbase), hsa-miR-592(mirbase), hsa-miR-621(mirbase), hsa-miR-643(mirbase)	transmembrane	GPCR(oderant)|protein_coding		G-protein coupled receptor protein signaling pathway	G-protein coupled receptor activity // olfactory receptor activity	plasma membrane // integral to membrane		0	0	Insufficient Expression	Insufficient Expression	1	1	1	1	0
ENSG00000198161	0.0366111	0.0255786	0	0	0.0436822	0.034258	peptidylprolyl isomerase A (cyclophilin A)-like 4C [Source:HGNC Symbol;Acc:33995]	PPIAL4C	hsa-miR-124(mirbase), hsa-miR-125b-2*(mirbase), hsa-miR-138(mirbase), hsa-miR-150*(mirbase), hsa-miR-221*(mirbase), hsa-miR-300(mirbase), hsa-miR-342-5p(mirbase), hsa-miR-381(mirbase), hsa-miR-455-5p(mirbase), hsa-miR-551b*(mirbase), hsa-miR-558(mirbase), hsa-miR-577(mirbase), hsa-miR-601(mirbase), hsa-miR-609(mirbase), hsa-miR-614(mirbase), hsa-miR-635(mirbase), hsa-miR-641(mirbase), hsa-miR-658…		protein_coding		protein folding	peptidyl-prolyl cis-trans isomerase activity	cytoplasm		0.0294376	0.0367595	Insufficient Expression	Insufficient Expression	0.866665	1	0.777845	1	0.00732193
ENSG00000171049	0	0	0	0	0	0	formyl peptide receptor 2 [Source:HGNC Symbol;Acc:3827]	FPR2	hsa-miR-101(miRanda), hsa-miR-106a(miRanda), hsa-miR-106b(miRanda), hsa-miR-10a(miRanda), hsa-miR-132(miRanda), hsa-miR-138(miRanda), hsa-miR-138-2*(mirbase), hsa-miR-139-5p(miRanda), hsa-miR-141(miRanda), hsa-miR-144(miRanda), hsa-miR-146a(miRanda), hsa-miR-146b-5p(miRanda), hsa-miR-17(miRanda), hsa-miR-181a(miRanda), hsa-miR-181b(miRanda), hsa-miR-181c(miRanda), hsa-miR-181d(miRanda), hsa-miR-1…	transmembrane	GPCR(Gq)|protein_coding		cellular component movement // chemotaxis // inflammatory response // cell adhesion // G-protein coupled receptor protein signaling pathway // superoxide anion generation	G-protein coupled receptor activity // N-formyl peptide receptor activity	plasma membrane // integral to membrane	GPCRs, class A rhodopsin-like:WP455 // Eicosanoid metabolism via Lipo Oxygenases (LOX):WP4721 // Peptide GPCRs:WP24 // GPCRs, Class A Rhodopsin-like:WP455 // Eicosanoid metabolism via lipooxygenases (LOX):WP4721	0	0	Insufficient Expression	Insufficient Expression	1	1	1	1	0
ENSG00000175749	0.206887	0	0.181792	0.117669	0.130514	0.24394	eukaryotic translation initiation factor 3, subunit K pseudogene 1 [Source:HGNC Symbol;Acc:44016]	EIF3KP1	hsa-miR-301a(mirbase), hsa-miR-301b(mirbase), hsa-miR-302a*(mirbase), hsa-miR-373*(mirbase), hsa-miR-421(mirbase), hsa-miR-514(mirbase), hsa-miR-517a(mirbase), hsa-miR-517c(mirbase), hsa-miR-545(mirbase), hsa-miR-563(mirbase), hsa-miR-744(mirbase), hsa-miR-770-5p(mirbase), hsa-miR-95(mirbase)		processed_pseudogene						0.170756	0.217463	Insufficient Expression	Insufficient Expression	0.638219	1	0.661058	1	0.0467073
ENSG00000231659	0	0	0	0	0	0	ubiquilin 1 pseudogene 1 [Source:HGNC Symbol;Acc:21633]	UBQLN1P1			processed_pseudogene						0	0	Insufficient Expression	Insufficient Expression	1	1	1	1	0
ENSG00000231655	0.332004	0.153738	0	0	0	0		AC011742.3			processed_pseudogene						0.206638	0	Insufficient Expression	Insufficient Expression	0.118102	1	0.158553	1	0.206638
ENSG00000231654	0	0	0	0	0	0	RPS6KA2 antisense RNA 1 [Source:HGNC Symbol;Acc:40511]	RPS6KA2-AS1			antisense						0	0	Insufficient Expression	Insufficient Expression	1	1	1	1	0
ENSG00000231656	0	0	0	0	0	0	family with sequence similarity 90, member A18, pseudogene [Source:HGNC Symbol;Acc:32266]	FAM90A18P			unprocessed_pseudogene						0	0	Insufficient Expression	Insufficient Expression	1	1	1	1	0
ENSG00000231653	0	0	0	0	0	0		AC010731.3			antisense						0	0	Insufficient Expression	Insufficient Expression	1	1	1	1	0
ENSG00000179673	0.981852	0.612752	0.794169	0.838667	0.585552	1.02109	reprimo-like [Source:HGNC Symbol;Acc:32422]	RPRML	hsa-miR-126(mirbase), hsa-miR-129-3p(mirbase), hsa-miR-204(mirbase), hsa-miR-211(mirbase), hsa-miR-22(miRanda|mirbase), hsa-miR-362-5p(mirbase), hsa-miR-412(mirbase), hsa-miR-495(miRanda), hsa-miR-518a-3p(mirbase), hsa-miR-520g(mirbase), hsa-miR-532-3p(mirbase), hsa-miR-551a(miRanda), hsa-miR-572(mirbase), hsa-miR-617(mirbase), hsa-miR-626(mirbase), hsa-miR-662(mirbase), hsa-miR-744(mirbase), hsa…	transmembrane|transmembrane	protein_coding				integral to membrane		0.839897	0.852926	Insufficient Expression	Insufficient Expression	0.918977	1	0.926801	1	0.0130298
ENSG00000230389	0	0	0.109168	0	0.38299	0	HLA complex P5 (non-protein coding) [Source:HGNC Symbol;Acc:21659]	HCP5	hsa-let-7b(miRanda), hsa-let-7c(miRanda), hsa-let-7e(miRanda), hsa-let-7i(miRanda), hsa-miR-101(miRanda), hsa-miR-103(miRanda), hsa-miR-106a(miRanda), hsa-miR-106b(miRanda), hsa-miR-107(miRanda), hsa-miR-124(miRanda), hsa-miR-125a-5p(miRanda), hsa-miR-125b(miRanda), hsa-miR-127-3p(miRanda), hsa-miR-1271(miRanda), hsa-miR-128(miRanda), hsa-miR-132(miRanda), hsa-miR-134(miRanda), hsa-miR-137(miRand…		processed_transcript						0.049826	0.15593	Insufficient Expression	Insufficient Expression	0.503683	1	0.552202	1	0.106104
ENSG00000230385	0.115044	0.188637	0	0	0	0		AC012507.4			antisense						0.13547	0	Insufficient Expression	Insufficient Expression	0.120514	1	0.136175	1	0.13547
ENSG00000230386	0	0	0	0	0	0		RP13-157F18.2			unprocessed_pseudogene						0	0	Insufficient Expression	Insufficient Expression	1	1	1	1	0
ENSG00000248780	0.18285	0	0.0789246	0	0.191647	0.2344		RP11-632F7.1			processed_pseudogene						0.117287	0.185589	Insufficient Expression	Insufficient Expression	0.55624	1	0.591267	1	0.0683019
ENSG00000248785	0	0	0	0.398832	0	0	HIG1 hypoxia inducible domain family, member 1A pseudogene 14 [Source:HGNC Symbol;Acc:43009]	HIGD1AP14			processed_pseudogene						0	0.161408	Insufficient Expression	Insufficient Expression	0.316867	1	0.373901	1	0.161408
ENSG00000167476	0	0	0	0	0	0	junctional sarcoplasmic reticulum protein 1 [Source:HGNC Symbol;Acc:24963]	JSRP1	hsa-miR-132*(mirbase), hsa-miR-198(mirbase), hsa-miR-331-3p(mirbase), hsa-miR-378(mirbase), hsa-miR-422a(mirbase), hsa-miR-520a-5p(mirbase), hsa-miR-615-5p(mirbase), hsa-miR-675(mirbase), hsa-miR-744(mirbase)		protein_coding		skeletal muscle contraction		sarcoplasmic reticulum membrane		0	0	Insufficient Expression	Insufficient Expression	1	1	1	1	0
ENSG00000248789	0	0	0	0	0	0	Uncharacterized protein [Source:UniProtKB/TrEMBL;Acc:D6RFH9]	CTD-2203A3.1			protein_coding						0	0	Insufficient Expression	Insufficient Expression	1	1	1	1	0
ENSG00000253870	0	0	0	0	0	0	immunoglobulin kappa variable 1-32 (pseudogene) [Source:HGNC Symbol;Acc:5736]	IGKV1-32			IG_V_pseudogene						0	0	Insufficient Expression	Insufficient Expression	1	1	1	1	0
ENSG00000253873	0.669846	0.895358	0.548269	0.409112	0.685739	0.689674	protocadherin gamma subfamily A, 11 [Source:HGNC Symbol;Acc:8698]	PCDHGA11	hsa-miR-103(miRanda), hsa-miR-106a(miRanda), hsa-miR-106b(miRanda), hsa-miR-107(miRanda), hsa-miR-124(miRanda), hsa-miR-129-5p(miRanda), hsa-miR-133a(miRanda), hsa-miR-133b(miRanda), hsa-miR-137(miRanda), hsa-miR-139-5p(miRanda), hsa-miR-146a(miRanda), hsa-miR-153(TargetScan), hsa-miR-17(miRanda), hsa-miR-195(miRanda), hsa-miR-200b(miRanda), hsa-miR-200c(miRanda), hsa-miR-203(miRanda), hsa-miR-20…	transmembrane	protein_coding		homophilic cell adhesion	calcium ion binding	plasma membrane // membrane // integral to membrane		0.764281	0.668304	Insufficient Expression	Insufficient Expression	0.430317	1	0.473942	1	0.0959764
ENSG00000219500	0	0	0	0	0	0		RP11-15J23.1			processed_pseudogene						0	0	Insufficient Expression	Insufficient Expression	1	1	1	1	0
ENSG00000219507	0.532865	0.957552	0.971245	0.732241	0.964421	0.999357	ferritin, heavy polypeptide 1 pseudogene 8 [Source:HGNC Symbol;Acc:3995]	FTH1P8			processed_pseudogene						0.854796	0.922093	Insufficient Expression	Insufficient Expression	0.610643	1	0.64653	1	0.0672972
ENSG00000253874	0	0	0	0	0	0	immunoglobulin lambda variable (IV)-66-1 (pseudogene) [Source:HGNC Symbol;Acc:15692]	IGLVIV-66-1			IG_V_pseudogene						0	0	Insufficient Expression	Insufficient Expression	1	1	1	1	0
ENSG00000240068	0	0	0	0	0	0.12855	ribosomal protein L21 pseudogene 42 [Source:HGNC Symbol;Acc:37017]	RPL21P42			processed_pseudogene						0	0.0581568	Insufficient Expression	Insufficient Expression	0.391024	1	0.373901	1	0.0581568
ENSG00000240063	0.226322	0.195231	0.253849	0.147804	0.214243	0.194952		RP11-225N10.1			antisense						0.292664	0.245295	Insufficient Expression	Insufficient Expression	0.33889	1	0.205075	1	0.0473683
ENSG00000249780	0	0.162385	0	0.291522	0	0.410565		RP11-352E6.2			processed_pseudogene						0.0723627	0.288448	Insufficient Expression	Insufficient Expression	0.20519	1	0.261664	1	0.216086
ENSG00000249781	0.0418713	0	0.0553493	0.0723983	0.0396365	0.0495914		CTD-2143L24.1			processed_transcript						0.0456326	0.0755826	Insufficient Expression	Insufficient Expression	0.513659	1	0.328192	1	0.0299501
ENSG00000176219	0.0345203	0	0	0	0	0	olfactory receptor, family 11, subfamily H, member 6 [Source:HGNC Symbol;Acc:15349]	OR11H6	hsa-miR-106b(mirbase), hsa-miR-144*(mirbase), hsa-miR-17(mirbase), hsa-miR-20b(mirbase), hsa-miR-323-5p(mirbase), hsa-miR-367(mirbase), hsa-miR-372(mirbase), hsa-miR-376a(mirbase), hsa-miR-376b(mirbase), hsa-miR-431(mirbase), hsa-miR-455-5p(mirbase), hsa-miR-499-3p(mirbase), hsa-miR-499-5p(mirbase), hsa-miR-556-5p(mirbase), hsa-miR-566(mirbase), hsa-miR-93(mirbase)	transmembrane	GPCR(oderant)|protein_coding		G-protein coupled receptor protein signaling pathway	G-protein coupled receptor activity // olfactory receptor activity	plasma membrane // integral to membrane		0.0163207	0	Insufficient Expression	Insufficient Expression	0.687988	1	0.373901	1	0.0163207
ENSG00000230528	0.10418	0.0641121	0.0501433	0.0780061	0.0319867	0.0267116	nitric oxide synthase 2 pseudogene 3 [Source:HGNC Symbol;Acc:35124]	NOS2P3			transcribed_unprocessed_pseudogene						0.101071	0.0639402	Insufficient Expression	Insufficient Expression	0.444296	1	0.298486	1	0.0371303
ENSG00000230529	0	0	0	0	0	0	carcinoembryonic antigen-related cell adhesion molecule pseudogene 9 [Source:HGNC Symbol;Acc:1831]	CEACAMP9			unprocessed_pseudogene						0	0	Insufficient Expression	Insufficient Expression	1	1	1	1	0
ENSG00000230524	0	0.0309184	0	0	0	0	collagen, type VI, alpha 4 pseudogene 1 [Source:HGNC Symbol;Acc:33484]	COL6A4P1			unitary_pseudogene|processed_transcript						0.0146434	0	Insufficient Expression	Insufficient Expression	0.714511	1	0.373901	1	0.0146434
ENSG00000230520	0	0	0	0	0	0		RP11-533K11.1			processed_pseudogene						0	0	Insufficient Expression	Insufficient Expression	1	1	1	1	0
ENSG00000230521	0	0	0	0	0	0	HLA complex group 4 pseudogene 7 [Source:HGNC Symbol;Acc:22926]	HCG4P7			unprocessed_pseudogene						0	0	Insufficient Expression	Insufficient Expression	1	1	1	1	0
ENSG00000230522	0	0	0	0	0	0	methyl-CpG binding domain protein 3-like 2 [Source:HGNC Symbol;Acc:18532]	MBD3L2	hsa-miR-105(mirbase), hsa-miR-122(mirbase), hsa-miR-130a(mirbase), hsa-miR-130b(mirbase), hsa-miR-135a*(mirbase), hsa-miR-186(miRanda), hsa-miR-191*(mirbase), hsa-miR-200b(miRanda), hsa-miR-200c(miRanda), hsa-miR-202(mirbase), hsa-miR-20a*(mirbase), hsa-miR-25(mirbase), hsa-miR-26b(miRanda), hsa-miR-32(mirbase), hsa-miR-363(mirbase), hsa-miR-367(mirbase), hsa-miR-423-5p(mirbase), hsa-miR-429(miRa…		protein_coding						0	0	Insufficient Expression	Insufficient Expression	1	1	1	1	0
ENSG00000146047	0	0	0	0.100348	0	0	histone cluster 1, H2ba [Source:HGNC Symbol;Acc:18730]	HIST1H2BA	hsa-miR-139-5p(mirbase), hsa-miR-140(RNAhybrid|miRanda), hsa-miR-146a*(mirbase), hsa-miR-149(miRanda), hsa-miR-155(mirbase), hsa-miR-193a-5p(mirbase), hsa-miR-20b*(mirbase), hsa-miR-219-5p(mirbase), hsa-miR-24(RNAhybrid|miRanda), hsa-miR-28-3p(mirbase), hsa-miR-340*(mirbase), hsa-miR-373(RNAhybrid|miRanda), hsa-miR-374b*(mirbase), hsa-miR-450b-3p(mirbase), hsa-miR-488(mirbase), hsa-miR-518c*(RNAh…	nucleus	protein_coding		nucleosome assembly // inflammatory response // plasminogen activation // positive regulation of binding // cellular response to acid // mononuclear cell migration	DNA binding // sequence-specific DNA binding // protein heterodimerization activity	nucleosome // intracellular // nucleus // extrinsic to plasma membrane		0	0.0459866	Insufficient Expression	Insufficient Expression	0.430276	1	0.373901	1	0.0459866
ENSG00000133136	0	0	0	0.166813	0	0.116258	guanine nucleotide binding protein (G protein), gamma 5 pseudogene 2 [Source:HGNC Symbol;Acc:24826]	GNG5P2	hsa-let-7a(RNAhybrid|TargetScan|miRanda|mirbase), hsa-let-7b(RNAhybrid|TargetScan|miRanda|mirbase), hsa-let-7c(RNAhybrid|TargetScan|miRanda|mirbase), hsa-let-7d(RNAhybrid|TargetScan|miRanda|mirbase), hsa-let-7e(RNAhybrid|TargetScan|miRanda|mirbase), hsa-let-7f(mirbase), hsa-let-7g(TargetScan|miRanda|mirbase), hsa-let-7g*(mirbase), hsa-let-7i(mirbase), hsa-miR-100(mirbase), hsa-miR-101(RNAhybrid|m…		protein_coding		G-protein coupled receptor protein signaling pathway	signal transducer activity	heterotrimeric G-protein complex		0	0.127081	Insufficient Expression	Insufficient Expression	0.118495	1	0.12717	1	0.127081
ENSG00000133135	0.467554	0.433299	0.376892	0.43979	0.417332	0.37999	ring finger protein 128, E3 ubiquitin protein ligase [Source:HGNC Symbol;Acc:21153]	RNF128	hsa-miR-1(miRanda), hsa-miR-101(miRanda), hsa-miR-103(RNAhybrid|miRanda), hsa-miR-106a(RNAhybrid|miRanda), hsa-miR-106ab(TargetScan), hsa-miR-106b(RNAhybrid|TargetScan|miRanda|pictar), hsa-miR-107(miRanda), hsa-miR-124(TargetScan|miRanda), hsa-miR-124a(RNAhybrid|TargetScan|miRanda|pictar), hsa-miR-124ab(TargetScan), hsa-miR-125a(RNAhybrid|miRanda), hsa-miR-125b(RNAhybrid|miRanda), hsa-miR-128(miR…	transmembrane	protein_coding		negative regulation of cytokine biosynthetic process	ubiquitin-protein ligase activity // protein binding // zinc ion binding	late endosome // endoplasmic reticulum // Golgi apparatus // endomembrane system // integral to membrane // perinuclear region of cytoplasm		0.511389	0.497898	Insufficient Expression	Insufficient Expression	0.778301	1	0.697202	1	0.0134914
ENSG00000133134	0.404717	0.0443943	0.441029	0.275673	0.191351	0	brain expressed X-linked 2 [Source:HGNC Symbol;Acc:30933]	BEX2	hsa-miR-105*(mirbase), hsa-miR-106a*(mirbase), hsa-miR-124(mirbase), hsa-miR-138(miRanda|mirbase), hsa-miR-141(miRanda), hsa-miR-144(miRanda|mirbase), hsa-miR-181a(miRanda|mirbase), hsa-miR-181b(miRanda|mirbase), hsa-miR-181c(miRanda|mirbase), hsa-miR-181c*(mirbase), hsa-miR-181d(miRanda|mirbase), hsa-miR-194(miRanda), hsa-miR-196a(mirbase), hsa-miR-197(miRanda), hsa-miR-200a(miRanda), hsa-miR-27…	nucleus	protein_coding		apoptosis // cell cycle // regulation of apoptosis // regulation of cell cycle		nucleus // cytoplasm		0.360015	0.201286	Insufficient Expression	Insufficient Expression	0.374442	1	0.432566	1	0.15873
ENSG00000138308	0	0	0	0	0	0	phospholipase A2, group XIIB [Source:HGNC Symbol;Acc:18555]	PLA2G12B	hsa-miR-146a(mirbase), hsa-miR-146b-5p(mirbase), hsa-miR-149(miRanda), hsa-miR-150(miRanda), hsa-miR-187(mirbase), hsa-miR-204(miRanda|mirbase), hsa-miR-211(miRanda|mirbase), hsa-miR-24-2*(mirbase), hsa-miR-28-5p(mirbase), hsa-miR-345(mirbase), hsa-miR-34b(mirbase), hsa-miR-363(mirbase), hsa-miR-373*(mirbase), hsa-miR-378(miRanda), hsa-miR-379*(mirbase), hsa-miR-410(miRanda|mirbase), hsa-miR-422a…	extracellular	protein_coding		lipid catabolic process	phospholipase A2 activity // calcium ion binding	extracellular region	Ras signaling:WP4223 // Ras Signaling:WP4223	0	0	Insufficient Expression	Insufficient Expression	1	1	1	1	0
ENSG00000067840	0.195747	0.107681	0.0983653	0.283564	0.105856	0.0915003	PDZ domain containing 4 [Source:HGNC Symbol;Acc:21167]	PDZD4	hsa-miR-10b(mirbase), hsa-miR-124*(mirbase), hsa-miR-1407(TargetScan), hsa-miR-1653(TargetScan), hsa-miR-182(TargetScan|miRanda|mirbase|pictar), hsa-miR-19b(mirbase), hsa-miR-210(mirbase), hsa-miR-216b(miRanda), hsa-miR-218(TargetScan|pictar), hsa-miR-218a(TargetScan), hsa-miR-22(TargetScan|mirbase|pictar), hsa-miR-22-3p(TargetScan), hsa-miR-27b(miRanda), hsa-miR-28(pictar), hsa-miR-28-5p(TargetS…		protein_coding			protein binding	cell cortex		0.180271	0.210544	Insufficient Expression	Insufficient Expression	0.727145	1	0.738339	1	0.0302728
ENSG00000067842	0.08114	0.0390022	0.0632672	0.0276775	0.102214	0.0324293	ATPase, Ca++ transporting, plasma membrane 3 [Source:HGNC Symbol;Acc:816]	ATP2B3	hsa-let-7a(miRanda), hsa-let-7b(miRanda), hsa-let-7c(miRanda), hsa-let-7d(miRanda), hsa-let-7e(miRanda), hsa-let-7f(miRanda), hsa-let-7g(miRanda), hsa-let-7i(miRanda), hsa-miR-105(RNAhybrid|TargetScan|mirbase), hsa-miR-122a(RNAhybrid|miRanda), hsa-miR-125a-5p(TargetScan), hsa-miR-125b-1*(mirbase), hsa-miR-125b-2*(mirbase), hsa-miR-125b-5p(TargetScan), hsa-miR-129-5p(miRanda), hsa-miR-130ac(Target…	transmembrane	protein_coding		transport // cation transport // blood coagulation // ion transmembrane transport // transmembrane transport // calcium ion transmembrane transport	nucleotide binding // calcium-transporting ATPase activity // calmodulin binding // ATP binding // cation-transporting ATPase activity // metal ion binding	plasma membrane // membrane // integral to membrane	Calcium regulation in cardiac cells:WP536 // Vitamin D-sensitive calcium signaling in depression:WP4698 // Calcium Regulation in the Cardiac Cell:WP536	0.0854187	0.0752785	Insufficient Expression	Insufficient Expression	0.840601	1	0.79554	1	0.0101402
ENSG00000248259	0	0	0	0	0	0		RP11-63H19.5			unprocessed_pseudogene						0	0	Insufficient Expression	Insufficient Expression	1	1	1	1	0
ENSG00000248254	0.21461	0	0.283335	0.105113	0.0993261	0.167595		AC092597.3			antisense						0.213464	0.168118	Insufficient Expression	Insufficient Expression	0.682963	1	0.70787	1	0.0453459
ENSG00000248257	0	0	0	0	0	0	pregnancy specific beta-1-glycoprotein 10, pseudogene [Source:HGNC Symbol;Acc:9515]	PSG10P			transcribed_unprocessed_pseudogene						0	0	Insufficient Expression	Insufficient Expression	1	1	1	1	0
ENSG00000172828	0.330731	0.20863	0.189436	0.271182	0.036626	0.166766	carboxylesterase 3 [Source:HGNC Symbol;Acc:1865]	CES3	hsa-let-7a(miRanda), hsa-let-7f(miRanda), hsa-let-7g(miRanda), hsa-miR-1(miRanda), hsa-miR-124(miRanda), hsa-miR-125a-5p(miRanda), hsa-miR-125b(miRanda), hsa-miR-1271(miRanda), hsa-miR-133a(miRanda), hsa-miR-133b(miRanda), hsa-miR-135a(miRanda), hsa-miR-135b(miRanda), hsa-miR-141(miRanda), hsa-miR-200a(miRanda), hsa-miR-206(miRanda), hsa-miR-22(miRanda), hsa-miR-326(miRanda), hsa-miR-328(miRanda)…		protein_coding		metabolic process	carboxylesterase activity // hydrolase activity // retinyl-palmitate esterase activity // methyl indole-3-acetate esterase activity // methyl salicylate esterase activity // methyl jasmonate esterase activity	endoplasmic reticulum lumen	NRF2 pathway:WP2884 // Aryl Hydrocarbon Receptor Pathway:WP2873 // Nuclear receptors meta-pathway:WP2882 // Nuclear Receptors Meta-Pathway:WP2882 // Aryl hydrocarbon receptor pathway:WP2873	0.311957	0.20686	Insufficient Expression	Insufficient Expression	0.31207	1	0.349021	1	0.105096
ENSG00000249129	0.161826	0	0	0.0883608	0	0.328567	suppressor of defective silencing 3 homolog (S. cerevisiae) pseudogene 1 [Source:HGNC Symbol;Acc:44000]	SUDS3P1			processed_pseudogene						0.0721313	0.177343	Insufficient Expression	Insufficient Expression	0.449817	1	0.497864	1	0.105211
ENSG00000249127	0	0	0	0	0	0	MT-ND3 pseudogene 3 [Source:HGNC Symbol;Acc:42155]	MTND3P3			unprocessed_pseudogene						0	0	Insufficient Expression	Insufficient Expression	1	1	1	1	0
ENSG00000249121	0	0	0	0.209649	0.456534	0											0	0.272376	Insufficient Expression	Insufficient Expression	0.110427	1	0.157008	1	0.272376
ENSG00000172824	0.66999	1.02949	0.733051	0.23898	0.794523	0.659028	carboxylesterase 4A [Source:HGNC Symbol;Acc:26741]	CES4A	hsa-miR-128(miRanda), hsa-miR-138(miRanda), hsa-miR-150*(mirbase), hsa-miR-153(miRanda|mirbase), hsa-miR-1698(TargetScan), hsa-miR-1703(TargetScan), hsa-miR-182*(mirbase), hsa-miR-185(miRanda), hsa-miR-1962(TargetScan), hsa-miR-214(miRanda), hsa-miR-218-1*(mirbase), hsa-miR-219-1-3p(mirbase), hsa-miR-328(miRanda), hsa-miR-331-5p(mirbase), hsa-miR-337-3p(mirbase), hsa-miR-34c-5p(mirbase), hsa-miR-…	extracellular	protein_coding		metabolic process	carboxylesterase activity // hydrolase activity	extracellular region	NRF2 pathway:WP2884 // Nuclear receptors meta-pathway:WP2882 // Nuclear Receptors Meta-Pathway:WP2882	0.851422	0.627697	Insufficient Expression	Insufficient Expression	0.231289	1	0.290981	1	0.223725
ENSG00000249123	1.11266	0.814643	0.955571	0.354664	0.712455	0.908357	MHC class I polypeptide-related sequence E (pseudogene) [Source:HGNC Symbol;Acc:7094]	MICE			unprocessed_pseudogene						0.968779	0.715444	Insufficient Expression	Insufficient Expression	0.136139	1	0.186435	1	0.253335
ENSG00000066468	0.099045	0.234948	0.135421	0.131447	0.245671	0.0169001	fibroblast growth factor receptor 2 [Source:HGNC Symbol;Acc:3689]	FGFR2	hsa-let-7b*(mirbase), hsa-let-7c(RNAhybrid), hsa-let-7d(RNAhybrid|miRanda), hsa-let-7i(RNAhybrid|miRanda), hsa-miR-1(RNAhybrid|miRanda|mirbase), hsa-miR-103(RNAhybrid|TargetScan|miRanda|mirbase), hsa-miR-106a(RNAhybrid|TargetScan|miRanda|mirbase), hsa-miR-106a*(mirbase), hsa-miR-106b(RNAhybrid|TargetScan|miRanda|mirbase), hsa-miR-107(RNAhybrid|TargetScan|miRanda|mirbase), hsa-miR-122(mirbase), hs…	extracellular|nucleus	kinase|receptor|protein_coding		negative regulation of transcription from RNA polymerase II promoter // angiogenesis // ureteric bud development // in utero embryonic development // positive regulation of mesenchymal cell proliferation // outflow tract septum morphogenesis // membranous septum morphogenesis // protein phosphorylation // apoptosis // epidermal growth factor receptor signaling pathway // cell-cell signaling // ax…	protein kinase activity // protein tyrosine kinase activity // fibroblast growth factor receptor activity // protein binding // ATP binding // heparin binding // transferase activity, transferring phosphorus-containing groups // fibroblast growth factor binding // identical protein binding // protein homodimerization activity	extracellular region // nucleus // cytoplasm // Golgi apparatus // plasma membrane // integral to plasma membrane // cell cortex // cell surface // membrane // integral to membrane // cytoplasmic membrane-bounded vesicle // extracellular matrix // excitatory synapse	ESC Pluripotency Pathways:WP3931 // Hippo signaling regulation pathways:WP4540 // Head and neck squamous cell carcinoma:WP4674 // Development of ureteric collection system:WP5053 // MAPK signaling pathway:WP382 // Angiogenesis:WP1539 // Focal adhesion: PI3K-Akt-mTOR-signaling pathway:WP3932 // Hippo-Merlin signaling dysregulation:WP4541 // Ras signaling:WP4223 // Pathways Regulating Hippo Signali…	0.207976	0.17309	Insufficient Expression	Insufficient Expression	0.722923	1	0.740541	1	0.0348857
ENSG00000241330	0	0	0	0	0	0											0	0	Insufficient Expression	Insufficient Expression	1	1	1	1	0
ENSG00000241334	0.180857	0.167127	0.157872	0.299855	0	0	ribosomal protein L35a pseudogene 33 [Source:HGNC Symbol;Acc:36950]	RPL35AP33			processed_pseudogene						0.224757	0.126117	Insufficient Expression	Insufficient Expression	0.433693	1	0.478718	1	0.0986403
ENSG00000205174	0	0	0	0	0	0	chromosome 7 open reading frame 66 [Source:HGNC Symbol;Acc:33712]	C7orf66	hsa-miR-192(mirbase), hsa-miR-193a-5p(mirbase), hsa-miR-215(mirbase), hsa-miR-431*(mirbase), hsa-miR-450b-3p(mirbase), hsa-miR-493*(mirbase), hsa-miR-542-5p(mirbase), hsa-miR-597(mirbase), hsa-miR-872(mirbase)	transmembrane|transmembrane	protein_coding				integral to membrane		0	0	Insufficient Expression	Insufficient Expression	1	1	1	1	0
ENSG00000070808	0.020715	0.144611	0.141436	0.174331	0.0499805	0.0937564	calcium/calmodulin-dependent protein kinase II alpha [Source:HGNC Symbol;Acc:1460]	CAMK2A	hsa-miR-1192(TargetScan), hsa-miR-128(TargetScan), hsa-miR-128ab(TargetScan), hsa-miR-129-5p(miRanda), hsa-miR-130a(pictar), hsa-miR-130b(pictar), hsa-miR-137(TargetScan), hsa-miR-137ab(TargetScan), hsa-miR-138(miRanda), hsa-miR-142-5p(pictar), hsa-miR-143(miRanda), hsa-miR-148a(miRanda|pictar), hsa-miR-148ab-3p(TargetScan), hsa-miR-148b(miRanda|pictar), hsa-miR-152(TargetScan|miRanda|pictar), hs…		kinase|protein_coding		G1/S transition of mitotic cell cycle // protein phosphorylation // calcium ion transport // synaptic transmission // cytokine-mediated signaling pathway // protein autophosphorylation // regulation of neurotransmitter secretion // regulation of neuronal synaptic plasticity // positive regulation of NF-kappaB transcription factor activity // interferon-gamma-mediated signaling pathway	protein kinase activity // protein serine/threonine kinase activity // calmodulin-dependent protein kinase activity // protein tyrosine kinase activity // protein binding // calmodulin binding // ATP binding // kinase activity // transferase activity, transferring phosphorus-containing groups // glutamate receptor binding	nucleoplasm // cytosol // plasma membrane // cell junction // endocytic vesicle membrane // presynaptic membrane	Melatonin metabolism and effects:WP3298 // Integrated Pancreatic Cancer Pathway:WP2377 // EGF/EGFR Signaling Pathway:WP437 // Neuroinflammation and glutamatergic signaling:WP5083 // Calcium regulation in cardiac cells:WP536 // Corticotropin-releasing hormone:WP2355 // Brain-derived neurotrophic factor (BDNF) signaling pathway:WP2380 // BDNF signaling pathway:WP2380 // Non-genomic actions of 1,25 …	0.138429	0.143831	Insufficient Expression	Insufficient Expression	0.943379	1	0.943827	1	0.0054016
ENSG00000147883	0.00948647	0.0270539	0.00837704	0.0190173	0	0.0224952	cyclin-dependent kinase inhibitor 2B (p15, inhibits CDK4) [Source:HGNC Symbol;Acc:1788]	CDKN2B	hsa-miR-1(miRanda), hsa-miR-100(miRanda), hsa-miR-1244(TargetScan), hsa-miR-125a-3p(miRanda), hsa-miR-125a-5p(TargetScan|miRanda), hsa-miR-125b(miRanda), hsa-miR-125b-5p(TargetScan), hsa-miR-130a(miRanda), hsa-miR-130b(miRanda), hsa-miR-137(miRanda), hsa-miR-138(miRanda), hsa-miR-140(TargetScan), hsa-miR-140-5p(TargetScan), hsa-miR-144(miRanda), hsa-miR-148a(miRanda), hsa-miR-148b(miRanda), hsa-m…	nucleus	protein_coding		regulation of cyclin-dependent protein kinase activity // G1 phase of mitotic cell cycle // G2/M transition of mitotic cell cycle // mitotic cell cycle // transcription, DNA-dependent // transcription initiation from RNA polymerase II promoter // cell cycle arrest // mitotic cell cycle checkpoint // transforming growth factor beta receptor signaling pathway // negative regulation of cell prolifer…	cyclin-dependent protein kinase inhibitor activity // protein binding // protein kinase binding	nucleus // cytoplasm // cytosol	Integrated Pancreatic Cancer Pathway:WP2377 // Integrated cancer pathway:WP1971 // Cell Cycle:WP179 // TP53 Network:WP1742 // Vitamin D receptor pathway:WP2877 // TGF-beta signaling pathway:WP366 // miR-targeted genes in epithelium - TarBase:WP2002 // G1 to S cell cycle control:WP45 // Cell cycle:WP179 // Vitamin D Receptor Pathway:WP2877 // Integrated Cancer Pathway:WP1971 // TGF beta Signaling …	0.0213895	0.0197575	Insufficient Expression	Insufficient Expression	0.966889	1	0.907266	1	0.00163201
ENSG00000147885	0	0	0	0	0	0	interferon, alpha 16 [Source:HGNC Symbol;Acc:5421]	IFNA16	hsa-let-7g*(mirbase), hsa-miR-1(mirbase), hsa-miR-122(mirbase), hsa-miR-128a(mirbase), hsa-miR-135a*(mirbase), hsa-miR-135b*(mirbase), hsa-miR-138(mirbase), hsa-miR-139-5p(mirbase), hsa-miR-140-3p(mirbase), hsa-miR-140-5p(miRanda), hsa-miR-143(miRanda|mirbase), hsa-miR-144*(mirbase), hsa-miR-18a(mirbase), hsa-miR-18b(mirbase), hsa-miR-190(miRanda|mirbase), hsa-miR-190b(miRanda), hsa-miR-193a-5p(m…	extracellular	protein_coding		defense response // blood coagulation // cytokine-mediated signaling pathway // innate immune response // defense response to virus // type I interferon-mediated signaling pathway // regulation of type I interferon-mediated signaling pathway	cytokine activity // cytokine receptor binding // interferon-alpha/beta receptor binding	extracellular region // extracellular space	SARS coronavirus and innate immunity:WP4912 // Regulation of toll-like receptor signaling pathway:WP1449 // Overview of proinflammatory and profibrotic mediators:WP5095 // Hepatitis B infection:WP4666 // Toll-like receptor signaling pathway:WP75 // Cytosolic DNA-sensing pathway:WP4655 // Overview of interferons-mediated signaling pathway:WP4558 // PI3K-Akt signaling pathway:WP4172 // Toll-like Re…	0	0	Insufficient Expression	Insufficient Expression	1	1	1	1	0
ENSG00000147889	0	0	0	0	0	0	cyclin-dependent kinase inhibitor 2A [Source:HGNC Symbol;Acc:1787]	CDKN2A	hsa-miR-10b(mirbase), hsa-miR-125a-5p(miRanda|mirbase), hsa-miR-125b(miRanda|mirbase), hsa-miR-126(mirbase), hsa-miR-128(miRanda), hsa-miR-128a(mirbase), hsa-miR-134(miRanda|mirbase), hsa-miR-136(miRanda), hsa-miR-136*(mirbase), hsa-miR-146b-3p(mirbase), hsa-miR-147b(mirbase), hsa-miR-186(miRanda), hsa-miR-20a(mirbase), hsa-miR-214(miRanda), hsa-miR-23a(miRanda), hsa-miR-23b(miRanda), hsa-miR-24(…	nucleus	transcription regulator|protein_coding		cell cycle checkpoint // G1 phase of mitotic cell cycle // G1/S transition of mitotic cell cycle // protein polyubiquitination // mitotic cell cycle // negative regulation of cell-matrix adhesion // DNA fragmentation involved in apoptotic nuclear change // transcription, DNA-dependent // rRNA processing // negative regulation of protein kinase activity // induction of apoptosis // activation of c…	p53 binding // DNA binding // cyclin-dependent protein kinase inhibitor activity // protein binding // transcription factor binding // kinase activity // protein kinase binding // NF-kappaB binding // ubiquitin-protein ligase inhibitor activity	nucleus // nucleoplasm // nucleolus // cytoplasm // mitochondrion // cytosol // nuclear body // protein complex	Integrated Pancreatic Cancer Pathway:WP2377 // Head and neck squamous cell carcinoma:WP4674 // Cell Cycle:WP179 // TP53 Network:WP1742 // Vitamin D receptor pathway:WP2877 // Gastrin Signaling Pathway:WP4659 // Gastrin signaling pathway:WP4659 // miR-targeted genes in epithelium - TarBase:WP2002 // G1 to S cell cycle control:WP45 // Senescence and autophagy in cancer:WP615 // Cell cycle:WP179 // …	0	0	Insufficient Expression	Insufficient Expression	1	1	1	1	0
ENSG00000130656	0	0	0	0	0	0	hemoglobin, zeta [Source:HGNC Symbol;Acc:4835]	HBZ	hsa-miR-149*(mirbase), hsa-miR-185*(mirbase), hsa-miR-23a*(mirbase), hsa-miR-323-3p(mirbase), hsa-miR-423-5p(mirbase), hsa-miR-486-5p(mirbase), hsa-miR-491-5p(mirbase), hsa-miR-604(mirbase), hsa-miR-615-5p(mirbase), hsa-miR-616(mirbase), hsa-miR-637(mirbase), hsa-miR-92b*(mirbase)		protein_coding		negative regulation of transcription from RNA polymerase II promoter // erythrocyte maturation	oxygen transporter activity // iron ion binding // oxygen binding // heme binding	hemoglobin complex		0	0	Insufficient Expression	Insufficient Expression	1	1	1	1	0
ENSG00000130653	0.686009	0.728086	0.699495	0.842182	0.81981	0.511743	patatin-like phospholipase domain containing 7 [Source:HGNC Symbol;Acc:24768]	PNPLA7	hsa-miR-103(RNAhybrid|TargetScan|miRanda|mirbase), hsa-miR-105*(mirbase), hsa-miR-106b(mirbase), hsa-miR-106b*(mirbase), hsa-miR-107(RNAhybrid|TargetScan|miRanda|mirbase), hsa-miR-125a(RNAhybrid|miRanda), hsa-miR-125b(RNAhybrid), hsa-miR-128a(RNAhybrid|miRanda), hsa-miR-128b(RNAhybrid|miRanda), hsa-miR-130b*(mirbase), hsa-miR-132(RNAhybrid|miRanda), hsa-miR-138(mirbase), hsa-miR-141(RNAhybrid), h…	transmembrane	protein_coding		lipid metabolic process // metabolic process	hydrolase activity	lysosomal membrane // endoplasmic reticulum // integral to membrane // nuclear membrane // mitochondrial membrane		0.769298	0.780472	Insufficient Expression	Insufficient Expression	0.904605	1	0.91002	1	0.0111747
ENSG00000223591	0	0	0	0	0	0	centromere protein V pseudogene 1 [Source:HGNC Symbol;Acc:31851]	CENPVP1			processed_transcript|transcribed_processed_pseudogene						0	0	Insufficient Expression	Insufficient Expression	1	1	1	1	0
ENSG00000223590	0	0	0	0	0	0	Uncharacterized protein [Source:UniProtKB/TrEMBL;Acc:C9JUN3]	C6orf205			protein_coding						0	0	Insufficient Expression	Insufficient Expression	1	1	1	1	0
ENSG00000223593	0	0	0	0	0	0		AL356806.3			processed_pseudogene						0	0	Insufficient Expression	Insufficient Expression	1	1	1	1	0
ENSG00000223592	0	0	0.0154812	0	0	0	fibronectin type III domain containing 3C, pseudogene [Source:HGNC Symbol;Acc:35452]	FNDC3CP			unitary_pseudogene						0.00738784	0	Insufficient Expression	Insufficient Expression	0.846216	1	0.373901	1	0.00738784
ENSG00000223595	0	0	0	0	0	0	lysophospholipase I pseudogene 1 [Source:HGNC Symbol;Acc:44005]	LYPLA1P1			processed_pseudogene						0	0	Insufficient Expression	Insufficient Expression	1	1	1	1	0
ENSG00000180846	0.0963174	0.0304076	0.0565489	0.110682	0.121558	0	CSNK1G2 antisense RNA 1 [Source:HGNC Symbol;Acc:28604]	CSNK1G2-AS1	hsa-miR-150(miRanda|mirbase), hsa-miR-186*(mirbase), hsa-miR-187(mirbase), hsa-miR-190(mirbase), hsa-miR-190b(mirbase), hsa-miR-210(mirbase), hsa-miR-29a*(mirbase), hsa-miR-29b-2*(mirbase), hsa-miR-345(mirbase), hsa-miR-362-5p(mirbase), hsa-miR-370(miRanda), hsa-miR-371-5p(miRanda|mirbase), hsa-miR-378*(mirbase), hsa-miR-423-3p(mirbase), hsa-miR-490-5p(mirbase), hsa-miR-520g(mirbase), hsa-miR-520…		antisense						0.0850801	0.10565	Insufficient Expression	Insufficient Expression	0.756031	1	0.744967	1	0.0205699
ENSG00000223599	0.0291127	0.0270046	0.0233378	0.0816185	0.120174	0.338569		RP11-216N14.7			processed_pseudogene						0.0377087	0.232535	Insufficient Expression	Insufficient Expression	0.0823265	1	0.110213	1	0.194827
ENSG00000223598	0.0499928	0.0472108	0.0439792	0	0.0473137	0.0590503		RP1-292B18.4			processed_transcript						0.0663414	0.0498216	Insufficient Expression	Insufficient Expression	0.710059	1	0.551689	1	0.0165198
ENSG00000099985	0	0	0.0183746	0.0540787	0.0197375	0	oncostatin M [Source:HGNC Symbol;Acc:8506]	OSM	hsa-let-7a(miRanda), hsa-let-7b(miRanda), hsa-let-7d(miRanda|mirbase), hsa-let-7e(miRanda|mirbase), hsa-let-7f(miRanda), hsa-let-7g(miRanda|mirbase), hsa-let-7g*(mirbase), hsa-let-7i(miRanda), hsa-miR-106a(miRanda), hsa-miR-106ab(TargetScan), hsa-miR-106b(miRanda), hsa-miR-125b-1*(mirbase), hsa-miR-132(miRanda), hsa-miR-17(TargetScan|miRanda), hsa-miR-17-5p(TargetScan), hsa-miR-193a-3p(miRanda), …	extracellular	protein_coding		positive regulation of acute inflammatory response // apoptosis // immune response // multicellular organismal development // peripheral nervous system development // cell proliferation // positive regulation of cell proliferation // negative regulation of cell proliferation // response to heat // positive regulation of peptidyl-serine phosphorylation // regulation of growth // tyrosine phosphory…	cytokine activity // oncostatin-M receptor binding // growth factor activity	extracellular region // extracellular space // oncostatin-M receptor complex	Adipogenesis:WP236 // Focal adhesion: PI3K-Akt-mTOR-signaling pathway:WP3932 // Overview of proinflammatory and profibrotic mediators:WP5095 // Oncostatin M Signaling Pathway:WP2374 // Focal Adhesion-PI3K-Akt-mTOR-signaling pathway:WP3932 // PI3K-Akt signaling pathway:WP4172 // Oncostatin M signaling pathway:WP2374 // PI3K-Akt Signaling Pathway:WP4172	0.00875611	0.0347268	Insufficient Expression	Insufficient Expression	0.556285	1	0.337258	1	0.0259707
ENSG00000235545	0.459367	0.186437	0.346741	0.311011	0.621155	0.31055		RP11-230B22.1			antisense						0.40715	0.492625	Insufficient Expression	Insufficient Expression	0.516387	1	0.558753	1	0.0854745
ENSG00000235544	0	0	0	0	0	0	ribosomal protein S11 pseudogene 1 [Source:HGNC Symbol;Acc:16553]	RPS11P1			processed_pseudogene						0	0	Insufficient Expression	Insufficient Expression	1	1	1	1	0
ENSG00000235547	0	0	0	0	0	0	NADH dehydrogenase (ubiquinone) 1 beta subcomplex, 11, pseudogene 1 [Source:HGNC Symbol;Acc:33980]	NDUFB11P1			processed_pseudogene						0	0	Insufficient Expression	Insufficient Expression	1	1	1	1	0
ENSG00000235546	0.0297286	0.0846902	0.0261961	0.257801	0.0844758	0.070573		AC087499.5			processed_pseudogene						0.0656179	0.182095	Insufficient Expression	Insufficient Expression	0.19244	1	0.214189	1	0.116477
ENSG00000235541	0	0	0.0105703	0	0.00567963	0.0141996	keratin 18 pseudogene 1 [Source:HGNC Symbol;Acc:6434]	KRT18P1			processed_pseudogene						0.00505656	0.00950413	Insufficient Expression	Insufficient Expression	0.907095	1	0.598041	1	0.00444757
ENSG00000235540	0.683488	1.1057	1.19788	0.498782	1.00471	1.25563		XXbac-BPG246D15.8	hsa-miR-101(mirbase), hsa-miR-125a-5p(mirbase), hsa-miR-125b(mirbase), hsa-miR-126(mirbase), hsa-miR-133a(mirbase), hsa-miR-133b(mirbase), hsa-miR-136*(mirbase), hsa-miR-138-1*(mirbase), hsa-miR-150(mirbase), hsa-miR-154*(mirbase), hsa-miR-204(mirbase), hsa-miR-211(mirbase), hsa-miR-217(mirbase), hsa-miR-30b*(mirbase), hsa-miR-330-5p(mirbase), hsa-miR-362-3p(mirbase), hsa-miR-433(mirbase), hsa-mi…		processed_transcript						0.987288	0.920239	Insufficient Expression	Insufficient Expression	0.736833	1	0.767593	1	0.0670484
ENSG00000235549	0	0	0	0	0	0		RP11-781D11.1			processed_pseudogene						0	0	Insufficient Expression	Insufficient Expression	1	1	1	1	0
ENSG00000235548	0.111396	0.18889	0	0.435274	0.0618113	0.0798782		AC073551.1			processed_pseudogene						0.133996	0.239574	Insufficient Expression	Insufficient Expression	0.493678	1	0.542173	1	0.105578
ENSG00000234636	0.753586	0.533989	0.582409	0.404247	0.713218	0.391455	MED14 antisense RNA 1 [Source:HGNC Symbol;Acc:40162]	MED14-AS1			antisense						0.696573	0.581033	Insufficient Expression	Insufficient Expression	0.323646	1	0.368012	1	0.11554
ENSG00000234637	0	0	0	0	0	0		RP11-553J6.1			processed_pseudogene						0	0	Insufficient Expression	Insufficient Expression	1	1	1	1	0
ENSG00000234632	0	0	0	0	0	0	NECAP endocytosis associated 1 pseudogene 2 [Source:HGNC Symbol;Acc:43913]	NECAP1P2			processed_pseudogene						0	0	Insufficient Expression	Insufficient Expression	1	1	1	1	0
ENSG00000227019	0	0	0	0.080611	0	0	olfactory receptor, family 7, subfamily E, member 101 pseudogene [Source:HGNC Symbol;Acc:15342]	OR7E101P			processed_pseudogene						0	0.0372824	Insufficient Expression	Insufficient Expression	0.474253	1	0.373901	1	0.0372824
ENSG00000180592	0.241511	0.500627	0.393248	0.48221	0.844256	0.409153	SKI/DACH domain containing 1 [Source:HGNC Symbol;Acc:32697]	SKIDA1	hsa-let-7(TargetScan), hsa-let-7a(miRanda|pictar), hsa-let-7b(miRanda|mirbase|pictar), hsa-let-7c(miRanda|mirbase|pictar), hsa-let-7d(miRanda), hsa-let-7e(miRanda|pictar), hsa-let-7f(miRanda|pictar), hsa-let-7g(miRanda|pictar), hsa-let-7i(miRanda|pictar), hsa-miR-1(miRanda|mirbase), hsa-miR-101(miRanda), hsa-miR-105(TargetScan), hsa-miR-106a(TargetScan|miRanda), hsa-miR-106b(miRanda|pictar), hsa-…	nucleus	protein_coding			nucleotide binding	nucleus		0.458705	0.648539	Insufficient Expression	Insufficient Expression	0.203143	1	0.255731	1	0.189834
ENSG00000234639	0.292547	0.461465	0.457974	0.615869	0.339308	0.115459		AC009263.2			processed_pseudogene						0.487199	0.423812	Insufficient Expression	Insufficient Expression	0.687437	1	0.720509	1	0.0633872
ENSG00000256694	0.012378	0.0117137	0	0.0106532	0	0		RP11-598F7.5			antisense						0.0115164	0.00509601	Insufficient Expression	Insufficient Expression	0.866266	1	0.450968	1	0.00642037
ENSG00000169202	0	0	0	0	0	0		AE000658.26	hsa-miR-200a*(mirbase), hsa-miR-29b-1*(mirbase), hsa-miR-33a(mirbase), hsa-miR-374b*(mirbase), hsa-miR-449a(mirbase), hsa-miR-601(mirbase)	transmembrane	GPCR(oderant)|unprocessed_pseudogene						0	0	Insufficient Expression	Insufficient Expression	1	1	1	1	0
ENSG00000256692	1.04461	0	0	0.917568	0	1.13423		AC139099.1			pseudogene						0.343942	0.677664	Insufficient Expression	Insufficient Expression	0.46779	1	0.529112	1	0.333723
ENSG00000169208	0	0	0	0	0	0	olfactory receptor, family 10, subfamily G, member 3 [Source:HGNC Symbol;Acc:8171]	OR10G3	hsa-miR-122*(mirbase), hsa-miR-151-5p(mirbase), hsa-miR-154*(mirbase), hsa-miR-184(mirbase), hsa-miR-216b(mirbase), hsa-miR-324-5p(mirbase), hsa-miR-329(mirbase), hsa-miR-372(mirbase), hsa-miR-374a(mirbase), hsa-miR-423-5p(mirbase), hsa-miR-487a(mirbase), hsa-miR-487b(mirbase), hsa-miR-514(mirbase), hsa-miR-520g(mirbase), hsa-miR-520h(mirbase), hsa-miR-563(mirbase), hsa-miR-574-3p(mirbase), hsa-m…	transmembrane	GPCR(oderant)|protein_coding		G-protein coupled receptor protein signaling pathway	G-protein coupled receptor activity // olfactory receptor activity	plasma membrane // integral to membrane		0	0	Insufficient Expression	Insufficient Expression	1	1	1	1	0
ENSG00000228941	0	0	0	0	0	0	ubiquitin protein ligase E3A pseudogene 2 [Source:HGNC Symbol;Acc:12498]	UBE3AP2			processed_pseudogene						0	0	Insufficient Expression	Insufficient Expression	1	1	1	1	0
ENSG00000256691	0	0	0	0	0	0		RP11-476M19.3			antisense						0	0	Insufficient Expression	Insufficient Expression	1	1	1	1	0
ENSG00000107831	0.0337714	0.0702695	0.213054	0.279925	0.159828	0.0880541	fibroblast growth factor 8 (androgen-induced) [Source:HGNC Symbol;Acc:3686]	FGF8	hsa-miR-125a(RNAhybrid), hsa-miR-125b(RNAhybrid|miRanda), hsa-miR-127(RNAhybrid|miRanda), hsa-miR-129(RNAhybrid|miRanda), hsa-miR-129-5p(mirbase), hsa-miR-132(mirbase), hsa-miR-133a(RNAhybrid|miRanda), hsa-miR-144(mirbase), hsa-miR-146b-3p(mirbase), hsa-miR-148a(mirbase), hsa-miR-148b(mirbase), hsa-miR-149(RNAhybrid|miRanda), hsa-miR-149*(mirbase), hsa-miR-150(RNAhybrid|miRanda), hsa-miR-152(mirb…	extracellular	protein_coding		MAPKKK cascade // patterning of blood vessels // metanephros development // branching involved in ureteric bud morphogenesis // organ induction // kidney development // mesonephros development // neural plate morphogenesis // heart looping // blood vessel remodeling // heart morphogenesis // outflow tract septum morphogenesis // outflow tract morphogenesis // epithelial to mesenchymal transition …	type 1 fibroblast growth factor receptor binding // type 2 fibroblast growth factor receptor binding // growth factor activity	extracellular region // extracellular space	ESC Pluripotency Pathways:WP3931 // Dopaminergic Neurogenesis:WP2855 // MAPK signaling pathway:WP382 // Focal adhesion: PI3K-Akt-mTOR-signaling pathway:WP3932 // Mesodermal commitment pathway:WP2857 // MAPK Signaling Pathway:WP382 // Pluripotent stem cell differentiation pathway:WP2848 // Osteoblast differentiation:WP4787 // Regulation of Actin Cytoskeleton:WP51 // Gene regulatory network modelli…	0.141512	0.230574	Insufficient Expression	Insufficient Expression	0.379435	1	0.413763	1	0.0890619
ENSG00000224060	0	0	0	0	0	0	arylsulfatase E pseudogene 1 [Source:HGNC Symbol;Acc:720]	ARSEP1			unprocessed_pseudogene						0	0	Insufficient Expression	Insufficient Expression	1	1	1	1	0
ENSG00000224061	0	0.0153989	0	0	0	0		AC092106.1			processed_pseudogene						0.00734887	0	Insufficient Expression	Insufficient Expression	0.846989	1	0.373901	1	0.00734887
ENSG00000224062	0	0	0	0	0	0	tubulin, beta 4B class IVb pseudogene 5 [Source:HGNC Symbol;Acc:42335]	TUBB4BP5			processed_pseudogene						0	0	Insufficient Expression	Insufficient Expression	1	1	1	1	0
ENSG00000224064	0	0	0	0.386016	0	1.27767		RP11-344H11.5			processed_pseudogene						0	0.552834	Insufficient Expression	Insufficient Expression	0.126862	1	0.184581	1	0.552834
ENSG00000224065	0	0	0	0	0	0	sorcin pseudogene 2 [Source:HGNC Symbol;Acc:38734]	SRIP2			processed_pseudogene						0	0	Insufficient Expression	Insufficient Expression	1	1	1	1	0
ENSG00000224067	0.259226	0.120696	0.113474	0.108761	0.612794	0.151969		RP11-430K21.2			processed_pseudogene						0.217333	0.347537	Insufficient Expression	Insufficient Expression	0.458442	1	0.512088	1	0.130204
ENSG00000224068	0	0	0	0	0	0											0	0	Insufficient Expression	Insufficient Expression	1	1	1	1	0
ENSG00000060303	0	0	0.231071	0	0.249642	0	ribosomal protein S17 pseudogene 5 [Source:HGNC Symbol;Acc:21352]	RPS17P5	hsa-miR-103(RNAhybrid|miRanda|mirbase), hsa-miR-107(RNAhybrid|mirbase), hsa-miR-139-5p(mirbase), hsa-miR-199b-5p(mirbase), hsa-miR-223*(mirbase), hsa-miR-27a(mirbase), hsa-miR-369-3p(mirbase), hsa-miR-378*(mirbase), hsa-miR-580(mirbase), hsa-miR-597(mirbase), hsa-miR-655(mirbase), hsa-miR-659(mirbase)		processed_pseudogene						0.0999713	0.107172	Insufficient Expression	Insufficient Expression	0.958923	1	0.963172	1	0.00720029
ENSG00000022556	0.0148295	0.037829	0.00217336	0.0021054	0.0358804	0.0173828	NLR family, pyrin domain containing 2 [Source:HGNC Symbol;Acc:22948]	NLRP2	hsa-miR-100(miRanda), hsa-miR-105*(mirbase), hsa-miR-125a-5p(miRanda|mirbase), hsa-miR-125b(miRanda|mirbase), hsa-miR-135a*(mirbase), hsa-miR-138-1*(mirbase), hsa-miR-143*(mirbase), hsa-miR-147b(mirbase), hsa-miR-149(mirbase), hsa-miR-151-5p(mirbase), hsa-miR-15b*(mirbase), hsa-miR-187*(mirbase), hsa-miR-190(miRanda), hsa-miR-190b(miRanda), hsa-miR-194(miRanda|mirbase), hsa-miR-196a(mirbase), hsa…		protein_coding		positive regulation of caspase activity // positive regulation of interleukin-1 beta secretion	protein binding // ATP binding // Pyrin domain binding	cytoplasm		0.0259794	0.0262514	Insufficient Expression	Insufficient Expression	0.994804	1	0.989909	1	0.00027201
ENSG00000181074	0	0.150493	0.0350113	0.0342068	0	0.0940497	olfactory receptor, family 52, subfamily N, member 4 [Source:HGNC Symbol;Acc:15230]	OR52N4	hsa-miR-133a(mirbase), hsa-miR-133b(mirbase), hsa-miR-223(mirbase), hsa-miR-376a*(mirbase), hsa-miR-379*(mirbase), hsa-miR-409-3p(mirbase), hsa-miR-501-3p(mirbase), hsa-miR-502-3p(mirbase), hsa-miR-509-3p(mirbase), hsa-miR-582-3p(mirbase), hsa-miR-584(mirbase), hsa-miR-616(mirbase)	transmembrane	GPCR(oderant)|protein_coding		G-protein coupled receptor protein signaling pathway	G-protein coupled receptor activity // olfactory receptor activity	plasma membrane // integral to membrane		0.0839662	0.059401	Insufficient Expression	Insufficient Expression	0.74697	1	0.748983	1	0.0245653
ENSG00000181072	0.0334287	0.0816553	0.0129671	0.0181509	0	0.0294919	cholinergic receptor, muscarinic 2 [Source:HGNC Symbol;Acc:1951]	CHRM2	hsa-miR-106a(miRanda), hsa-miR-106ab(TargetScan), hsa-miR-106b(miRanda), hsa-miR-124(miRanda), hsa-miR-1271(miRanda), hsa-miR-129-5p(miRanda), hsa-miR-130a(miRanda), hsa-miR-130ac(TargetScan), hsa-miR-130b(miRanda), hsa-miR-136(miRanda), hsa-miR-137(miRanda), hsa-miR-143(miRanda), hsa-miR-145(miRanda), hsa-miR-149(miRanda), hsa-miR-151-5p(mirbase), hsa-miR-154(miRanda), hsa-miR-17(TargetScan|miRa…		GPCR(Gq|Gi)|protein_coding		G-protein coupled receptor protein signaling pathway // G-protein signaling, coupled to cyclic nucleotide second messenger // G-protein signaling, coupled to cAMP nucleotide second messenger // activation of phospholipase C activity by muscarinic acetylcholine receptor signaling pathway // muscarinic acetylcholine receptor signaling pathway // nervous system development // regulation of heart con…	G-protein coupled receptor activity // G-protein coupled acetylcholine receptor activity	plasma membrane // integral to plasma membrane // integral to membrane // cell junction // postsynaptic membrane	Calcium regulation in cardiac cells:WP536 // Focal adhesion: PI3K-Akt-mTOR-signaling pathway:WP3932 // GPCRs, class A rhodopsin-like:WP455 // Sudden infant death syndrome (SIDS) susceptibility pathways:WP706 // Regulation of Actin Cytoskeleton:WP51 // Focal Adhesion-PI3K-Akt-mTOR-signaling pathway:WP3932 // Regulation of actin cytoskeleton:WP51 // SIDS Susceptibility Pathways:WP706 // PI3K-Akt si…	0.0597557	0.022628	Insufficient Expression	Insufficient Expression	0.441575	1	0.291189	1	0.0371277
ENSG00000143333	0.422106	0.178158	0.303197	0.433143	0.414393	0.870685	regulator of G-protein signaling 16 [Source:HGNC Symbol;Acc:9997]	RGS16	hsa-let-7(TargetScan), hsa-let-7a(miRanda|pictar), hsa-let-7b(miRanda|pictar), hsa-let-7c(miRanda|pictar), hsa-let-7d(miRanda|pictar), hsa-let-7e(miRanda|pictar), hsa-let-7f(miRanda|pictar), hsa-let-7g(miRanda|pictar), hsa-let-7i(miRanda|pictar), hsa-miR-122(miRanda), hsa-miR-125a-3p(miRanda), hsa-miR-125a-5p(miRanda), hsa-miR-125b(miRanda), hsa-miR-126(mirbase), hsa-miR-129-5p(miRanda), hsa-miR-…		protein_coding		visual perception // regulation of G-protein coupled receptor protein signaling pathway // positive regulation of GTPase activity	GTPase activator activity // protein binding // calmodulin binding	cytoplasm // plasma membrane	Calcium regulation in cardiac cells:WP536 // IL-18 signaling pathway:WP4754 // EV release from cardiac cells and their functional effects:WP3297 // Myometrial relaxation and contraction pathways:WP289 // Myometrial Relaxation and Contraction Pathways:WP289 // Calcium Regulation in the Cardiac Cell:WP536	0.375539	0.640977	Insufficient Expression	Insufficient Expression	0.111585	1	0.157863	1	0.265438
ENSG00000065371	0	0.0535961	0	0	0	0	rhophilin associated tail protein 1 [Source:HGNC Symbol;Acc:17692]	ROPN1	hsa-miR-106a(miRanda), hsa-miR-106b(miRanda), hsa-miR-135a(miRanda), hsa-miR-135b(miRanda), hsa-miR-141(mirbase), hsa-miR-145(miRanda), hsa-miR-151-3p(mirbase), hsa-miR-17(miRanda), hsa-miR-186*(mirbase), hsa-miR-200a(mirbase), hsa-miR-200b(mirbase), hsa-miR-200c(mirbase), hsa-miR-20a(miRanda), hsa-miR-20b(miRanda), hsa-miR-216b(miRanda), hsa-miR-218(miRanda), hsa-miR-222*(mirbase), hsa-miR-300(m…		protein_coding		signal transduction	cAMP-dependent protein kinase regulator activity			0.0251073	0	Insufficient Expression	Insufficient Expression	0.57415	1	0.373901	1	0.0251073
ENSG00000134028	0	0	0	0	0	0	ADAM-like, decysin 1 [Source:HGNC Symbol;Acc:16299]	ADAMDEC1	hsa-miR-122(miRanda), hsa-miR-125a-3p(miRanda), hsa-miR-137(mirbase), hsa-miR-144(mirbase), hsa-miR-145*(mirbase), hsa-miR-149(miRanda), hsa-miR-15a*(mirbase), hsa-miR-15b*(mirbase), hsa-miR-186(miRanda), hsa-miR-18a(miRanda), hsa-miR-18b(miRanda), hsa-miR-200b(miRanda), hsa-miR-200c(miRanda), hsa-miR-205(miRanda), hsa-miR-218-2*(mirbase), hsa-miR-224(miRanda|mirbase), hsa-miR-24(miRanda), hsa-mi…	extracellular	protein_coding		proteolysis // immune response // negative regulation of cell adhesion	metalloendopeptidase activity // zinc ion binding	cellular_component // extracellular region		0	0	Insufficient Expression	Insufficient Expression	1	1	1	1	0
ENSG00000168158	0	0	0	0.0342444	0	0	olfactory receptor, family 2, subfamily C, member 1 [Source:HGNC Symbol;Acc:8242]	OR2C1	hsa-miR-100(mirbase), hsa-miR-106b(mirbase), hsa-miR-122(miRanda), hsa-miR-143(miRanda), hsa-miR-17(mirbase), hsa-miR-196a*(mirbase), hsa-miR-202(mirbase), hsa-miR-20a(mirbase), hsa-miR-20a*(mirbase), hsa-miR-20b(mirbase), hsa-miR-369-3p(mirbase), hsa-miR-378*(mirbase), hsa-miR-455-5p(mirbase), hsa-miR-512-3p(mirbase), hsa-miR-520g(mirbase), hsa-miR-610(mirbase), hsa-miR-655(mirbase), hsa-miR-93(…	transmembrane	GPCR(oderant)|protein_coding		G-protein coupled receptor protein signaling pathway // detection of chemical stimulus involved in sensory perception of smell	G-protein coupled receptor activity // olfactory receptor activity	plasma membrane // cell cortex // integral to membrane	GPCRs, class A rhodopsin-like:WP455 // GPCRs, Class A Rhodopsin-like:WP455	0	0.0161924	Insufficient Expression	Insufficient Expression	0.689961	1	0.373901	1	0.0161924
ENSG00000111834	0.393701	0.241907	0.133384	0.380288	0.358723	0.175779	radial spoke head 4 homolog A (Chlamydomonas) [Source:HGNC Symbol;Acc:21558]	RSPH4A	hsa-miR-1(miRanda|mirbase), hsa-miR-100*(mirbase), hsa-miR-105*(mirbase), hsa-miR-122(mirbase), hsa-miR-125a-5p(miRanda|mirbase), hsa-miR-125b(miRanda|mirbase), hsa-miR-129*(mirbase), hsa-miR-129-3p(mirbase), hsa-miR-133a(miRanda), hsa-miR-133b(miRanda), hsa-miR-141*(mirbase), hsa-miR-145(miRanda), hsa-miR-146a*(mirbase), hsa-miR-148a(miRanda), hsa-miR-148b(miRanda), hsa-miR-152(miRanda), hsa-miR…		protein_coding		cilium movement // cilium axoneme assembly	molecular_function	radial spoke // nucleus // nucleolus // cytoskeleton // motile cilium // cilium axoneme	Ciliopathies:WP4803	0.324039	0.380279	Insufficient Expression	Insufficient Expression	0.616219	1	0.646051	1	0.0562401
ENSG00000171903	0.473199	0.549154	0.699266	0.503501	0.609224	0.92084	cytochrome P450, family 4, subfamily F, polypeptide 11 [Source:HGNC Symbol;Acc:13265]	CYP4F11	hsa-miR-129-5p(miRanda), hsa-miR-136(miRanda|mirbase), hsa-miR-138(miRanda), hsa-miR-146b-3p(mirbase), hsa-miR-149(miRanda|mirbase), hsa-miR-151-5p(mirbase), hsa-miR-155(miRanda), hsa-miR-188-5p(mirbase), hsa-miR-18a(miRanda), hsa-miR-18b(miRanda), hsa-miR-19a(miRanda), hsa-miR-19b(miRanda), hsa-miR-204(miRanda), hsa-miR-205(miRanda), hsa-miR-211(miRanda), hsa-miR-214(miRanda), hsa-miR-22(miRanda…	transmembrane	protein_coding		xenobiotic metabolic process // inflammatory response // small molecule metabolic process // oxidation-reduction process	monooxygenase activity // iron ion binding // electron carrier activity // oxidoreductase activity, acting on paired donors, with incorporation or reduction of molecular oxygen // heme binding // aromatase activity	endoplasmic reticulum membrane // integral to membrane	Metapathway biotransformation Phase I and II:WP702 // Oxidation by Cytochrome P450:WP43 // Metapathway biotransformation:WP702 // Oxidation by cytochrome P450:WP43 // Cytochrome P450:WP43 // metapathway biotransformation:WP702	0.651782	0.73881	Insufficient Expression	Insufficient Expression	0.471555	1	0.513029	1	0.0870281
ENSG00000244203	0.309467	0.291953	0.513337	0.229189	0.508663	0.388863	FOXP1 antisense RNA 1 [Source:HGNC Symbol;Acc:41942]	FOXP1-AS1			processed_transcript						0.452089	0.454961	Insufficient Expression	Insufficient Expression	0.979197	1	0.980894	1	0.00287168
ENSG00000244207	0.289618	0.213815	0.443701	0.205448	0.211954	0.270401	complement component 4A (Rodgers blood group) [Source:HGNC Symbol;Acc:1323]	C4A	hsa-miR-124*(mirbase), hsa-miR-141(miRanda|mirbase), hsa-miR-142-3p(mirbase), hsa-miR-181a-2*(mirbase), hsa-miR-195*(mirbase), hsa-miR-200a(miRanda|mirbase), hsa-miR-218-1*(mirbase), hsa-miR-218-2*(mirbase), hsa-miR-221(mirbase), hsa-miR-23a*(mirbase), hsa-miR-23b*(mirbase), hsa-miR-302a(mirbase), hsa-miR-302b(mirbase), hsa-miR-302c(mirbase), hsa-miR-302d(mirbase), hsa-miR-34a(mirbase), hsa-miR-3…		protein_coding		inflammatory response // complement activation	endopeptidase inhibitor activity // protein binding	extracellular region // extracellular space		0.392088	0.297396	Insufficient Expression	Insufficient Expression	0.268281	1	0.287043	1	0.0946918
ENSG00000167098	0	0	0	0	0	0	Sad1 and UNC84 domain containing 5 [Source:HGNC Symbol;Acc:16252]	SUN5	hsa-miR-101(mirbase), hsa-miR-105(mirbase), hsa-miR-181c*(mirbase), hsa-miR-186(miRanda), hsa-miR-198(mirbase), hsa-miR-22(mirbase), hsa-miR-27b*(mirbase), hsa-miR-29c*(mirbase), hsa-miR-320(mirbase), hsa-miR-363*(mirbase), hsa-miR-367(mirbase), hsa-miR-369-5p(mirbase), hsa-miR-380*(mirbase), hsa-miR-450b-3p(mirbase), hsa-miR-452(mirbase), hsa-miR-452*(mirbase), hsa-miR-488(mirbase), hsa-miR-518c…	transmembrane	protein_coding		spermatogenesis	molecular_function	cellular_component		0	0	Insufficient Expression	Insufficient Expression	1	1	1	1	0
ENSG00000240198	0	0	0	0	0	0	ARHGEF3 antisense RNA 1 [Source:HGNC Symbol;Acc:40083]	ARHGEF3-AS1			antisense						0	0	Insufficient Expression	Insufficient Expression	1	1	1	1	0
ENSG00000225492	0.138507	0.133089	0.23335	0.103207	0.174792	0.119593	guanylate binding protein 1, interferon-inducible pseudogene 1 [Source:HGNC Symbol;Acc:39561]	GBP1P1	hsa-miR-137(mirbase), hsa-miR-18b(mirbase), hsa-miR-26a-2*(mirbase), hsa-miR-433(mirbase), hsa-miR-519a(mirbase), hsa-miR-519b-3p(mirbase), hsa-miR-519c-3p(mirbase), hsa-miR-532-5p(mirbase), hsa-miR-660(mirbase)		transcribed_unprocessed_pseudogene						0.223329	0.179028	Insufficient Expression	Insufficient Expression	0.457882	1	0.410136	1	0.0443013
ENSG00000251124	0.0173213	0.0673543	0.0450212	0	0.0534602	0.0593298											0.0607823	0.0527625	Insufficient Expression	Insufficient Expression	0.86825	1	0.821062	1	0.00801971
ENSG00000251126	0	0	0	0	0	0		RP11-119H12.6			processed_transcript						0	0	Insufficient Expression	Insufficient Expression	1	1	1	1	0
ENSG00000215367	0	0	0	0	0	0	transmembrane emp24 protein transport domain containing 11, pseudogene [Source:HGNC Symbol;Acc:35401]	TMED11P			unitary_pseudogene|processed_transcript						0	0	Insufficient Expression	Insufficient Expression	1	1	1	1	0
ENSG00000215365	0	0	0	0	0	0	family with sequence similarity 90, member A22, pseudogene [Source:HGNC Symbol;Acc:32270]	FAM90A22P			unprocessed_pseudogene						0	0	Insufficient Expression	Insufficient Expression	1	1	1	1	0
ENSG00000251122	0	0	0	0	0	0	MKI67 (FHA domain) interacting nucleolar phosphoprotein pseudogene 2 [Source:HGNC Symbol;Acc:44950]	MKI67IPP2			processed_pseudogene						0	0	Insufficient Expression	Insufficient Expression	1	1	1	1	0
ENSG00000215369	0	0	0	0	0	0	ribosomal protein L37 pseudogene 3 [Source:HGNC Symbol;Acc:17238]	RPL37P3			processed_pseudogene						0	0	Insufficient Expression	Insufficient Expression	1	1	1	1	0
ENSG00000215368	0	0	0	0	0	0		RP11-190I17.4			processed_pseudogene						0	0	Insufficient Expression	Insufficient Expression	1	1	1	1	0
ENSG00000251128	0	0	0	0	0	0	WWC2 antisense RNA 1 [Source:HGNC Symbol;Acc:41041]	WWC2-AS1			antisense						0	0	Insufficient Expression	Insufficient Expression	1	1	1	1	0
ENSG00000259352	0	0	0	0	0	0		RP11-109D20.2			antisense						0	0	Insufficient Expression	Insufficient Expression	1	1	1	1	0
ENSG00000259353	0	0.427094	0	0.0963126	0	0		RP11-30K9.5			antisense						0.171027	0.0442197	Insufficient Expression	Insufficient Expression	0.459461	1	0.512547	1	0.126807
ENSG00000259350	0	0	0	0	0	0		RP11-63A23.2			processed_pseudogene						0	0	Insufficient Expression	Insufficient Expression	1	1	1	1	0
ENSG00000259356	0	0.0225951	0.019702	0.0233762	0	0.0274839		RP11-90E5.1			antisense						0.0201275	0.0241508	Insufficient Expression	Insufficient Expression	0.920208	1	0.812156	1	0.00402325
ENSG00000198796	0.360139	0.19248	0.166408	0.309994	0.588521	0.285735	alpha-kinase 2 [Source:HGNC Symbol;Acc:20565]	ALPK2	hsa-miR-106a(mirbase), hsa-miR-106b(mirbase), hsa-miR-125a-3p(miRanda|mirbase), hsa-miR-134(mirbase), hsa-miR-135a(miRanda), hsa-miR-135b(miRanda|mirbase), hsa-miR-148a(miRanda), hsa-miR-149(miRanda), hsa-miR-154(miRanda), hsa-miR-155(mirbase), hsa-miR-186(miRanda|mirbase), hsa-miR-194*(mirbase), hsa-miR-196a*(mirbase), hsa-miR-19a(miRanda|mirbase), hsa-miR-19ab(TargetScan), hsa-miR-19b(miRanda|m…		kinase|protein_coding		protein phosphorylation	protein serine/threonine kinase activity // protein binding // ATP binding // transferase activity, transferring phosphorus-containing groups			0.306597	0.473279	Insufficient Expression	Insufficient Expression	0.190036	1	0.23576	1	0.166682
ENSG00000259354	0.259066	0.0749374	0.292226	0.254678	0.239793	0.374322		RP11-519G16.3			antisense						0.268822	0.365379	Insufficient Expression	Insufficient Expression	0.334522	1	0.368483	1	0.0965568
ENSG00000019991	0.294021	0.539675	0.503318	1.05289	0.417441	0.414409	hepatocyte growth factor (hepapoietin A; scatter factor) [Source:HGNC Symbol;Acc:4893]	HGF	hsa-let-7a(RNAhybrid|TargetScan|miRanda|mirbase), hsa-let-7b(TargetScan|miRanda|mirbase), hsa-let-7c(TargetScan|miRanda|mirbase), hsa-let-7d(RNAhybrid|TargetScan|miRanda|mirbase), hsa-let-7e(RNAhybrid|TargetScan|miRanda|mirbase), hsa-let-7f(RNAhybrid|TargetScan|miRanda|mirbase), hsa-let-7g(RNAhybrid|TargetScan|miRanda|mirbase), hsa-let-7i(RNAhybrid|TargetScan|miRanda|mirbase), hsa-miR-1(miRanda),…	extracellular	protein_coding		activation of MAPK activity // cell morphogenesis // epithelial to mesenchymal transition // liver development // platelet degranulation // proteolysis // mitosis // blood coagulation // cell proliferation // positive regulation of phosphatidylinositol 3-kinase cascade // platelet activation // positive regulation of cell migration // organ regeneration // cellular response to hepatocyte growth f…	catalytic activity // serine-type endopeptidase activity // protein binding // growth factor activity // chemoattractant activity // identical protein binding // protein heterodimerization activity	extracellular region // extracellular space // platelet alpha granule lumen	Hepatocyte growth factor receptor signaling:WP313 // Focal adhesion: PI3K-Akt-mTOR-signaling pathway:WP3932 // NRF2 pathway:WP2884 // Pluripotent stem cell differentiation pathway:WP2848 // Focal Adhesion:WP306 // Malignant pleural mesothelioma:WP5087 // Nuclear receptors meta-pathway:WP2882 // Focal Adhesion-PI3K-Akt-mTOR-signaling pathway:WP3932 // Nuclear Receptors Meta-Pathway:WP2882 // Signa…	0.527546	0.680381	Insufficient Expression	Insufficient Expression	0.419968	1	0.477231	1	0.152835
ENSG00000259358	0.0169024	0.0157413	0.0146303	0	0	0.019242		RP11-456J20.1			processed_pseudogene						0.0225561	0.00916554	Insufficient Expression	Insufficient Expression	0.728616	1	0.219757	1	0.0133906
ENSG00000167094	0.0956376	0.108382	0.14276	0.062175	0.103511	0.127334	tetratricopeptide repeat domain 16 [Source:HGNC Symbol;Acc:26536]	TTC16	hsa-let-7a(mirbase), hsa-let-7b(mirbase), hsa-let-7c(mirbase), hsa-let-7d(mirbase), hsa-let-7e(mirbase), hsa-let-7f(mirbase), hsa-let-7g(mirbase), hsa-let-7i(mirbase), hsa-miR-1297(miRanda), hsa-miR-145(miRanda), hsa-miR-149(miRanda), hsa-miR-149*(mirbase), hsa-miR-186(miRanda), hsa-miR-199a-5p(mirbase), hsa-miR-199b-5p(mirbase), hsa-miR-220c(mirbase), hsa-miR-24(miRanda), hsa-miR-26a(miRanda), h…		protein_coding			protein binding			0.157583	0.134013	Insufficient Expression	Insufficient Expression	0.620547	1	0.489102	1	0.0235702
ENSG00000158516	0.0291281	0.0276009	0	0	0.0827151	0.0344724	carboxypeptidase A2 (pancreatic) [Source:HGNC Symbol;Acc:2297]	CPA2	hsa-let-7d*(mirbase), hsa-miR-106a(mirbase), hsa-miR-106b(mirbase), hsa-miR-135a(RNAhybrid|miRanda), hsa-miR-135b(RNAhybrid|miRanda), hsa-miR-141(miRanda), hsa-miR-149(RNAhybrid|miRanda), hsa-miR-17(mirbase), hsa-miR-181a(miRanda), hsa-miR-181b(miRanda), hsa-miR-181c(miRanda), hsa-miR-181d(miRanda), hsa-miR-186(miRanda), hsa-miR-200a(miRanda), hsa-miR-200b(mirbase), hsa-miR-203(miRanda), hsa-miR-…	extracellular	protein_coding		proteolysis // vacuolar protein catabolic process	carboxypeptidase activity // metallocarboxypeptidase activity // zinc ion binding	extracellular region		0.0269009	0.0545163	Insufficient Expression	Insufficient Expression	0.585375	1	0.484001	1	0.0276154
ENSG00000147059	0.53246	0.445263	0.637917	0.53252	0.609268	0.614238	spindlin family, member 2A [Source:HGNC Symbol;Acc:20694]	SPIN2A	hsa-miR-101*(mirbase), hsa-miR-103(mirbase), hsa-miR-124*(mirbase), hsa-miR-125b-2*(mirbase), hsa-miR-127-3p(mirbase), hsa-miR-129(RNAhybrid|TargetScan), hsa-miR-129-5p(miRanda|mirbase), hsa-miR-132(miRanda), hsa-miR-148a(RNAhybrid|miRanda|mirbase), hsa-miR-148a*(mirbase), hsa-miR-148b(mirbase), hsa-miR-152(RNAhybrid|miRanda|mirbase), hsa-miR-155(RNAhybrid|TargetScan|miRanda|mirbase), hsa-miR-16(…		protein_coding		cell cycle // gamete generation	molecular_function	cellular_component		0.619681	0.664388	Insufficient Expression	Insufficient Expression	0.500195	1	0.480443	1	0.0447067
ENSG00000135773	0.191886	0	0	0	0	0	calpain 9 [Source:HGNC Symbol;Acc:1486]	CAPN9	hsa-let-7d(miRanda), hsa-let-7e(RNAhybrid|miRanda), hsa-let-7f(RNAhybrid|miRanda), hsa-let-7g(RNAhybrid|miRanda), hsa-miR-103(RNAhybrid|miRanda), hsa-miR-105*(mirbase), hsa-miR-107(RNAhybrid), hsa-miR-122(mirbase), hsa-miR-122*(mirbase), hsa-miR-122a(RNAhybrid|miRanda), hsa-miR-124(miRanda|mirbase), hsa-miR-124a(RNAhybrid|TargetScan|miRanda), hsa-miR-126(mirbase), hsa-miR-128a(RNAhybrid), hsa-miR…		protein_coding		proteolysis // digestion	calcium-dependent cysteine-type endopeptidase activity // calcium ion binding	cellular_component // intracellular	Integrin-mediated cell adhesion:WP185 // Integrin-mediated Cell Adhesion:WP185	0.0844154	0	Insufficient Expression	Insufficient Expression	0.349242	1	0.373901	1	0.0844154
ENSG00000231424	0.39434	0	0	0	0	0		RP1-45C12.1			antisense						0.159861	0	Insufficient Expression	Insufficient Expression	0.317121	1	0.373901	1	0.159861
ENSG00000197774	0	0.216768	0	0.0478246	0.123341	0.150198	essential meiotic endonuclease 1 homolog 2 (S. pombe) [Source:HGNC Symbol;Acc:27289]	EME2	hsa-miR-125a-3p(miRanda), hsa-miR-125b(mirbase), hsa-miR-18a*(mirbase), hsa-miR-194*(mirbase), hsa-miR-219-1-3p(mirbase), hsa-miR-324-5p(mirbase), hsa-miR-365(mirbase), hsa-miR-423-3p(mirbase), hsa-miR-491-5p(mirbase), hsa-miR-518e(mirbase), hsa-miR-589(mirbase), hsa-miR-617(mirbase), hsa-miR-662(mirbase), hsa-miR-801(mirbase), hsa-miR-873(mirbase), hsa-miR-874(mirbase), hsa-miR-875-5p(mirbase), …	nucleus	protein_coding		DNA metabolic process // DNA repair // DNA recombination	DNA binding // nuclease activity // endonuclease activity	nucleus		0.0943514	0.145692	Insufficient Expression	Insufficient Expression	0.617409	1	0.643149	1	0.0513404
ENSG00000226339	0	0	0	0.267566	0	0	ribosomal protein S26 pseudogene 56 [Source:HGNC Symbol;Acc:35858]	RPS26P56			processed_pseudogene						0	0.11402	Insufficient Expression	Insufficient Expression	0.329638	1	0.373901	1	0.11402
ENSG00000132746	0	0	0	0	0	0	aldehyde dehydrogenase 3 family, member B2 [Source:HGNC Symbol;Acc:411]	ALDH3B2	hsa-let-7g(mirbase), hsa-let-7i(mirbase), hsa-miR-103(miRanda), hsa-miR-107(miRanda), hsa-miR-134(miRanda|mirbase), hsa-miR-136(miRanda|mirbase), hsa-miR-138(miRanda), hsa-miR-139-5p(miRanda), hsa-miR-141(miRanda|mirbase), hsa-miR-145(mirbase), hsa-miR-185(miRanda), hsa-miR-187(miRanda|mirbase), hsa-miR-18a(miRanda), hsa-miR-18b(miRanda), hsa-miR-200a(miRanda|mirbase), hsa-miR-221*(mirbase), hsa-…		protein_coding		alcohol metabolic process // ethanol catabolic process // cellular aldehyde metabolic process // lipid metabolic process // metabolic process // oxidation-reduction process	3-chloroallyl aldehyde dehydrogenase activity // aldehyde dehydrogenase [NAD(P)+] activity // oxidoreductase activity			0	0	Insufficient Expression	Insufficient Expression	1	1	1	1	0
ENSG00000165643	0	0	0	0	0	0	spermatogenesis and oogenesis specific basic helix-loop-helix 1 [Source:HGNC Symbol;Acc:27845]	SOHLH1	hsa-let-7g*(mirbase), hsa-miR-122*(mirbase), hsa-miR-132(mirbase), hsa-miR-148b(miRanda), hsa-miR-149(miRanda), hsa-miR-150(miRanda), hsa-miR-194*(mirbase), hsa-miR-195(miRanda), hsa-miR-220c(mirbase), hsa-miR-27a(mirbase), hsa-miR-29a(miRanda), hsa-miR-29b(miRanda), hsa-miR-29c(miRanda), hsa-miR-342-3p(miRanda), hsa-miR-362-3p(miRanda), hsa-miR-365(miRanda), hsa-miR-371-3p(mirbase), hsa-miR-378(…	nucleus	transcription regulator|protein_coding		ovarian follicle development // transcription, DNA-dependent // spermatogenesis // cell differentiation // positive regulation of transcription, DNA-dependent // oogenesis	DNA binding // sequence-specific DNA binding transcription factor activity // protein dimerization activity	nucleus // cytoplasm		0	0	Insufficient Expression	Insufficient Expression	1	1	1	1	0
ENSG00000226331	0	0	0	0	0	0		AC009302.4			processed_pseudogene						0	0	Insufficient Expression	Insufficient Expression	1	1	1	1	0
ENSG00000165623	0	0	0	0	0	0	upper zone of growth plate and cartilage matrix associated [Source:HGNC Symbol;Acc:25205]	UCMA	hsa-miR-106b*(mirbase), hsa-miR-134(miRanda), hsa-miR-146a*(mirbase), hsa-miR-146b-3p(mirbase), hsa-miR-187*(mirbase), hsa-miR-192*(mirbase), hsa-miR-193a-3p(mirbase), hsa-miR-193b(mirbase), hsa-miR-196a(mirbase), hsa-miR-196b(mirbase), hsa-miR-224(mirbase), hsa-miR-29a*(mirbase), hsa-miR-29b-1*(mirbase), hsa-miR-30b(mirbase), hsa-miR-30c-1*(mirbase), hsa-miR-30e(mirbase), hsa-miR-323-5p(mirbase)…	extracellular	protein_coding		intracellular protein transport // negative regulation of osteoblast differentiation	selenium binding	proteinaceous extracellular matrix // extracellular space // aggresome // integral to endoplasmic reticulum membrane // extracellular matrix // perinuclear region of cytoplasm		0	0	Insufficient Expression	Insufficient Expression	1	1	1	1	0
ENSG00000187026	0	0	0	0	0	0	keratin associated protein 21-2 [Source:HGNC Symbol;Acc:18946]	KRTAP21-2	hsa-let-7c*(mirbase), hsa-miR-26a-2*(mirbase), hsa-miR-335(mirbase), hsa-miR-371-5p(mirbase), hsa-miR-409-3p(mirbase), hsa-miR-432(mirbase), hsa-miR-485-3p(mirbase), hsa-miR-517a(mirbase), hsa-miR-517b(mirbase), hsa-miR-517c(mirbase), hsa-miR-545(mirbase), hsa-miR-561(mirbase), hsa-miR-576-3p(mirbase), hsa-miR-576-5p(mirbase), hsa-miR-581(mirbase), hsa-miR-586(mirbase), hsa-miR-590-5p(mirbase), h…		protein_coding				intermediate filament		0	0	Insufficient Expression	Insufficient Expression	1	1	1	1	0
ENSG00000180770	0	0	0	0	0	0		RP11-93K22.8	hsa-miR-101(mirbase), hsa-miR-137(mirbase), hsa-miR-220(mirbase), hsa-miR-302c*(mirbase), hsa-miR-490-5p(mirbase), hsa-miR-598(mirbase)		unprocessed_pseudogene						0	0	Insufficient Expression	Insufficient Expression	1	1	1	1	0
ENSG00000187021	0.433021	0.436655	0.136491	0.315351	0.195907	0.386863	pancreatic lipase-related protein 1 [Source:HGNC Symbol;Acc:9156]	PNLIPRP1	hsa-let-7f(miRanda), hsa-miR-101*(mirbase), hsa-miR-106a(miRanda|mirbase), hsa-miR-106b(miRanda|mirbase), hsa-miR-10a(miRanda), hsa-miR-10b(miRanda), hsa-miR-122(miRanda|mirbase), hsa-miR-125a-3p(miRanda), hsa-miR-125b-2*(mirbase), hsa-miR-127-5p(mirbase), hsa-miR-136(miRanda), hsa-miR-148a(miRanda), hsa-miR-148b(miRanda), hsa-miR-150(miRanda|mirbase), hsa-miR-150*(mirbase), hsa-miR-152(miRanda),…	extracellular	protein_coding		lipid metabolic process	triglyceride lipase activity // calcium ion binding // protein binding	extracellular region		0.408786	0.375126	Insufficient Expression	Insufficient Expression	0.78641	1	0.806098	1	0.0336603
ENSG00000188629	0.113283	0.000326023	0.204072	0.651992	0.0504509	0.00377785	zinc finger protein 177 [Source:HGNC Symbol;Acc:12966]	ZNF177	hsa-let-7g(mirbase), hsa-let-7i(mirbase), hsa-miR-101(miRanda|mirbase), hsa-miR-125a-3p(miRanda), hsa-miR-125a-5p(miRanda), hsa-miR-125b(miRanda|mirbase), hsa-miR-128a(mirbase), hsa-miR-130a(mirbase), hsa-miR-130b(mirbase), hsa-miR-132(mirbase), hsa-miR-137(miRanda|mirbase), hsa-miR-139-5p(miRanda|mirbase), hsa-miR-148b(mirbase), hsa-miR-148b*(mirbase), hsa-miR-151-3p(mirbase), hsa-miR-154*(mirba…	nucleus	transcription regulator|protein_coding		negative regulation of transcription from RNA polymerase II promoter // transcription, DNA-dependent // regulation of transcription, DNA-dependent	nucleic acid binding // DNA binding // zinc ion binding	intracellular // nucleus		0.141071	0.266885	Insufficient Expression	Insufficient Expression	0.583122	1	0.630833	1	0.125814
ENSG00000188624	0.136349	0.0641833	0.059908	0	0.0645118	0.241171	IGF-like family member 3 [Source:HGNC Symbol;Acc:32930]	IGFL3	hsa-let-7e(mirbase), hsa-miR-106a(miRanda), hsa-miR-106b(miRanda), hsa-miR-137(mirbase), hsa-miR-146a*(mirbase), hsa-miR-17(miRanda), hsa-miR-188-5p(mirbase), hsa-miR-193b*(mirbase), hsa-miR-194*(mirbase), hsa-miR-204(mirbase), hsa-miR-20a(miRanda), hsa-miR-20b(miRanda), hsa-miR-20b*(mirbase), hsa-miR-211(mirbase), hsa-miR-299-3p(miRanda|mirbase), hsa-miR-302d(miRanda), hsa-miR-346(miRanda|mirbas…	extracellular	protein_coding				extracellular region		0.119364	0.133965	Insufficient Expression	Insufficient Expression	0.881283	1	0.888956	1	0.0146007
ENSG00000188626	0.0745052	0.0979379	0.174755	0.123735	0.0669647	0	golgin A8 family, member M [Source:HGNC Symbol;Acc:44404]	GOLGA8M	hsa-miR-106a(mirbase), hsa-miR-106b(mirbase), hsa-miR-125a-3p(mirbase), hsa-miR-130a*(mirbase), hsa-miR-130b*(mirbase), hsa-miR-143(mirbase), hsa-miR-151-5p(mirbase), hsa-miR-17(mirbase), hsa-miR-182(mirbase), hsa-miR-183(mirbase), hsa-miR-198(mirbase), hsa-miR-20a(mirbase), hsa-miR-20b(mirbase), hsa-miR-217(mirbase), hsa-miR-221(mirbase), hsa-miR-221*(mirbase), hsa-miR-23a(mirbase), hsa-miR-23b(…		protein_coding				Golgi apparatus		0.156943	0.0872714	Insufficient Expression	Insufficient Expression	0.331916	1	0.325592	1	0.0696715
ENSG00000188620	0	0	0	0	0	0.0408726	H6 family homeobox 3 [Source:HGNC Symbol;Acc:5019]	HMX3	hsa-miR-19b(mirbase), hsa-miR-20a*(mirbase), hsa-miR-20b*(mirbase), hsa-miR-216b(mirbase), hsa-miR-28-5p(mirbase), hsa-miR-30b*(mirbase), hsa-miR-32(mirbase), hsa-miR-329(mirbase), hsa-miR-33a(mirbase), hsa-miR-33b(mirbase), hsa-miR-362-3p(mirbase), hsa-miR-363(mirbase), hsa-miR-363*(mirbase), hsa-miR-367(mirbase), hsa-miR-494(mirbase), hsa-miR-511(mirbase), hsa-miR-518e(mirbase), hsa-miR-518f(mi…	nucleus	transcription regulator|protein_coding		transcription, DNA-dependent // regulation of transcription, DNA-dependent // brain development // embryo implantation // cell differentiation // inner ear morphogenesis // neuromuscular process controlling balance // maternal process involved in female pregnancy	DNA binding // sequence-specific DNA binding transcription factor activity // sequence-specific DNA binding	nucleus		0	0.0192645	Insufficient Expression	Insufficient Expression	0.645229	1	0.373901	1	0.0192645
ENSG00000174197	0.611583	0.745542	0.172636	0.239452	0.000159959	6.05158e-07	MGA, MAX dimerization protein [Source:HGNC Symbol;Acc:14010]	MGA	hsa-let-7(TargetScan), hsa-let-7d(mirbase), hsa-let-7f(mirbase), hsa-let-7i*(mirbase), hsa-miR-1(miRanda), hsa-miR-101(miRanda), hsa-miR-103a(TargetScan), hsa-miR-105*(mirbase), hsa-miR-106a(miRanda), hsa-miR-106b(miRanda|mirbase), hsa-miR-107(TargetScan), hsa-miR-107ab(TargetScan), hsa-miR-10a(miRanda), hsa-miR-10b(miRanda), hsa-miR-124(TargetScan), hsa-miR-124ab(TargetScan), hsa-miR-125a-3p(miR…		transcription regulator|protein_coding		transcription, DNA-dependent // regulation of transcription, DNA-dependent	DNA binding // sequence-specific DNA binding transcription factor activity // protein dimerization activity	nucleus // transcription factor complex // MLL1 complex	Pathways Affected in Adenoid Cystic Carcinoma:WP3651 // Pathways affected in adenoid cystic carcinoma:WP3651	0.57397	0.103311	Insufficient Expression	Insufficient Expression	0.0469834	1	0.081688	1	0.470658
ENSG00000232095	0	0	0	0	0	0	ubiquilin 1 pseudogene 1 [Source:HGNC Symbol;Acc:21633]	UBQLN1P1			processed_pseudogene						0	0	Insufficient Expression	Insufficient Expression	1	1	1	1	0
ENSG00000179420	0	0	0	0	0	0	olfactory receptor, family 6, subfamily W, member 1 pseudogene [Source:HGNC Symbol;Acc:15091]	OR6W1P	hsa-miR-143(miRanda), hsa-miR-148a(miRanda|mirbase), hsa-miR-148b(miRanda|mirbase), hsa-miR-151-5p(mirbase), hsa-miR-152(miRanda|mirbase), hsa-miR-17*(mirbase), hsa-miR-181b(miRanda), hsa-miR-181d(miRanda), hsa-miR-187*(mirbase), hsa-miR-21*(mirbase), hsa-miR-221(mirbase), hsa-miR-222(mirbase), hsa-miR-28-5p(miRanda|mirbase), hsa-miR-296-3p(mirbase), hsa-miR-299-5p(mirbase), hsa-miR-339-5p(miRand…		transcribed_unprocessed_pseudogene						0	0	Insufficient Expression	Insufficient Expression	1	1	1	1	0
ENSG00000185774	0.672031	0.609652	0.65361	0.734089	0.650678	0.618657	Kv channel interacting protein 4 [Source:HGNC Symbol;Acc:30083]	KCNIP4	hsa-let-7a(RNAhybrid|miRanda), hsa-let-7c(RNAhybrid|miRanda), hsa-let-7g(RNAhybrid|miRanda), hsa-miR-100*(mirbase), hsa-miR-103(RNAhybrid|miRanda), hsa-miR-106a(RNAhybrid|miRanda), hsa-miR-107(RNAhybrid|miRanda), hsa-miR-124a(RNAhybrid|miRanda), hsa-miR-125a(RNAhybrid|miRanda), hsa-miR-125b(RNAhybrid|miRanda), hsa-miR-129-5p(miRanda), hsa-miR-135a(miRanda), hsa-miR-135b(miRanda), hsa-miR-137(RNAh…		protein_coding		signal transduction	voltage-gated ion channel activity // potassium channel activity // calcium ion binding // protein binding	proteinaceous extracellular matrix // plasma membrane // membrane // dendrite // neuronal cell body		0.71799	0.737345	Insufficient Expression	Insufficient Expression	0.692785	1	0.59707	1	0.0193548
ENSG00000185775	0	0	0	0	0	0	SPATA31 subfamily A, member 6 [Source:HGNC Symbol;Acc:32006]	SPATA31A6	hsa-miR-1(mirbase), hsa-miR-134(miRanda|mirbase), hsa-miR-16-1*(mirbase), hsa-miR-16-2*(mirbase), hsa-miR-186(miRanda), hsa-miR-195*(mirbase), hsa-miR-206(mirbase), hsa-miR-20a*(mirbase), hsa-miR-217(miRanda), hsa-miR-26b*(mirbase), hsa-miR-302c*(mirbase), hsa-miR-30c-1*(mirbase), hsa-miR-30c-2*(mirbase), hsa-miR-33a(miRanda), hsa-miR-33b(miRanda), hsa-miR-376a(miRanda), hsa-miR-376b(miRanda), hs…	transmembrane	protein_coding		spermatogenesis // cell differentiation		integral to membrane		0	0	Insufficient Expression	Insufficient Expression	1	1	1	1	0
ENSG00000101098	0	0	0	0	0	0	regulating synaptic membrane exocytosis 4 [Source:HGNC Symbol;Acc:16183]	RIMS4	hsa-miR-1(pictar), hsa-miR-1192(TargetScan), hsa-miR-125a-3p(TargetScan), hsa-miR-127(TargetScan|pictar), hsa-miR-127-3p(TargetScan), hsa-miR-1271(TargetScan), hsa-miR-137(TargetScan|miRanda|pictar), hsa-miR-137ab(TargetScan), hsa-miR-138(TargetScan), hsa-miR-138ab(TargetScan), hsa-miR-149(TargetScan|pictar), hsa-miR-1554(TargetScan), hsa-miR-185(TargetScan), hsa-miR-186(miRanda), hsa-miR-1928(Ta…		protein_coding		neurotransmitter transport // exocytosis // regulation of membrane potential	protein binding // ion channel binding	cell junction // synaptic membrane		0	0	Insufficient Expression	Insufficient Expression	1	1	1	1	0
ENSG00000213400	0.189272	0	0	0	0	0	ribosomal protein L12 pseudogene 18 [Source:HGNC Symbol;Acc:36750]	RPL12P18			processed_pseudogene						0.0833596	0	Insufficient Expression	Insufficient Expression	0.3503	1	0.373901	1	0.0833596
ENSG00000213401	0	0	0	0	0	0	melanoma antigen family A, 12 [Source:HGNC Symbol;Acc:6799]	MAGEA12	hsa-let-7a(miRanda), hsa-let-7b(miRanda), hsa-let-7c(miRanda), hsa-let-7d(miRanda), hsa-let-7e(miRanda), hsa-let-7f(miRanda), hsa-let-7g(miRanda), hsa-let-7i(miRanda), hsa-miR-1(miRanda), hsa-miR-101(mirbase), hsa-miR-101*(mirbase), hsa-miR-105(mirbase), hsa-miR-10a(mirbase), hsa-miR-10b(mirbase), hsa-miR-124(miRanda), hsa-miR-125b-1*(mirbase), hsa-miR-133a(mirbase), hsa-miR-133b(mirbase), hsa-mi…		protein_coding		biological_process	molecular_function	cellular_component		0	0	Insufficient Expression	Insufficient Expression	1	1	1	1	0
ENSG00000257600	1.06162	0.674903	1.00819	0.517601	1.39402	0.74173	Uncharacterized protein [Source:UniProtKB/TrEMBL;Acc:H0YHC7]	CR388219.1			protein_coding						0.931251	0.88725	Insufficient Expression	Insufficient Expression	0.828215	1	0.848754	1	0.044001
ENSG00000257601	0.159225	0.438138	0.0534055	0.223962	0.224305	0	Uncharacterized protein [Source:UniProtKB/TrEMBL;Acc:H7C5W7]	CR759784.2			protein_coding						0.270808	0.194507	Insufficient Expression	Insufficient Expression	0.628591	1	0.667107	1	0.0763006
ENSG00000257606	0	0	0.105072	0	0.0565482	0											0.0480468	0.0264529	Insufficient Expression	Insufficient Expression	0.732383	1	0.713882	1	0.0215939
ENSG00000250651	0.0260167	0.172656	0.0229208	0.0224606	0	0.153995	poly(A) binding protein, cytoplasmic 1 pseudogene 7 [Source:HGNC Symbol;Acc:37987]	PABPC1P7			processed_pseudogene						0.0998428	0.0795607	Insufficient Expression	Insufficient Expression	0.825765	1	0.835172	1	0.0202821
ENSG00000257604	0.643946	0.293344	0	0.783228	0	0		RP11-359M6.2			processed_pseudogene						0.362756	0.278164	Insufficient Expression	Insufficient Expression	0.792775	1	0.819277	1	0.0845926
ENSG00000257608	0.376912	1.07768	0.28837	0.480489	0.968517	0.928894		CTD-2311B13.6			processed_pseudogene						0.627319	0.830319	Insufficient Expression	Insufficient Expression	0.405782	1	0.467325	1	0.203
ENSG00000250659	0.886992	0.596754	0.250811	0	0.268373	0.325674		RP11-864I4.3			antisense						0.638031	0.249902	Insufficient Expression	Insufficient Expression	0.0949026	1	0.143352	1	0.38813
ENSG00000258401	0	0	0	0	0	0		RP11-326E7.1			processed_pseudogene						0	0	Insufficient Expression	Insufficient Expression	1	1	1	1	0
ENSG00000258400	0.166075	0.155972	0.218709	0	0.157134	0		RP11-831F12.2			antisense						0.238707	0.0701853	Insufficient Expression	Insufficient Expression	0.0697332	1	0.0851761	1	0.168522
ENSG00000258407	0	0	0	0	0	0		RP11-300J18.2			processed_transcript						0	0	Insufficient Expression	Insufficient Expression	1	1	1	1	0
ENSG00000258406	0	0.0458765	0	0.0416691	0.137899	0.0573758		RP11-88E18.1			processed_pseudogene						0.0215708	0.108586	Insufficient Expression	Insufficient Expression	0.15986	1	0.124724	1	0.0870151
ENSG00000258408	0	0	0	0	0	0	5',3'-nucleotidase, cytosolic pseudogene 2 [Source:HGNC Symbol;Acc:20047]	NT5CP2			processed_pseudogene						0	0	Insufficient Expression	Insufficient Expression	1	1	1	1	0
ENSG00000250389	0	0	0	0	0	0	MT-ND6 pseudogene 2 [Source:HGNC Symbol;Acc:39465]	MTND6P2			processed_pseudogene						0	0	Insufficient Expression	Insufficient Expression	1	1	1	1	0
ENSG00000250386	0	0	0	0	0	0		RP11-432M8.11			processed_pseudogene						0	0	Insufficient Expression	Insufficient Expression	1	1	1	1	0
ENSG00000250387	0.0200918	0.00426446	0.0136912	0.260095	0	0.0832984		RP11-136K7.2			processed_transcript						0.0181522	0.149654	Insufficient Expression	Insufficient Expression	0.214152	1	0.250794	1	0.131502
ENSG00000250385	0	0	0	0	0	0		RP11-310P5.2			antisense						0	0	Insufficient Expression	Insufficient Expression	1	1	1	1	0
ENSG00000164591	0.0457877	0.129662	0.130452	0.0590957	0.0324227	0.0675444	myozenin 3 [Source:HGNC Symbol;Acc:18565]	MYOZ3	hsa-miR-1(miRanda), hsa-miR-103(miRanda), hsa-miR-107(miRanda), hsa-miR-10b*(mirbase), hsa-miR-122(miRanda), hsa-miR-124*(mirbase), hsa-miR-125b-2*(mirbase), hsa-miR-129-5p(miRanda), hsa-miR-143*(mirbase), hsa-miR-148b(miRanda), hsa-miR-150(miRanda), hsa-miR-152(miRanda), hsa-miR-190(miRanda), hsa-miR-190b(miRanda), hsa-miR-203(miRanda), hsa-miR-21(miRanda), hsa-miR-217(miRanda), hsa-miR-22(miRan…		protein_coding			protein binding	Z disc		0.139127	0.0743876	Insufficient Expression	Insufficient Expression	0.249865	1	0.180973	1	0.0647394
ENSG00000250383	0.685137	0	0	0	0	0.160584		CTD-2197I11.1			antisense						0.250955	0.071617	Insufficient Expression	Insufficient Expression	0.472041	1	0.529734	1	0.179338
ENSG00000104112	0.112832	0.0536264	0.0596956	0.117948	0.0427272	0.0668782	secretogranin III [Source:HGNC Symbol;Acc:13707]	SCG3	hsa-let-7f-1*(mirbase), hsa-miR-1(miRanda), hsa-miR-129-5p(miRanda), hsa-miR-137(miRanda), hsa-miR-138(miRanda), hsa-miR-139-5p(miRanda), hsa-miR-141(miRanda), hsa-miR-142-3p(mirbase), hsa-miR-18a(miRanda), hsa-miR-18b(miRanda), hsa-miR-192(miRanda), hsa-miR-193a-3p(miRanda), hsa-miR-200a(miRanda), hsa-miR-206(miRanda), hsa-miR-215(miRanda), hsa-miR-216a(miRanda|mirbase), hsa-miR-219-5p(miRanda),…	extracellular	protein_coding		platelet degranulation // blood coagulation // platelet activation		extracellular region // transport vesicle membrane // secretory granule lumen		0.104416	0.10487	Insufficient Expression	Insufficient Expression	0.992989	1	0.991216	1	0.000453738
ENSG00000223908	0	0	0	0	0	0		AC068657.2			processed_pseudogene						0	0	Insufficient Expression	Insufficient Expression	1	1	1	1	0
ENSG00000223903	0	0	0	0.322899	0.121244	0		AC009502.2			processed_pseudogene						0	0.189601	Insufficient Expression	Insufficient Expression	0.139143	1	0.180969	1	0.189601
ENSG00000223901	0.0931147	0.087847	0	0.0794905	0	0.221662		AP001469.5			antisense						0.0833068	0.133065	Insufficient Expression	Insufficient Expression	0.601983	1	0.62429	1	0.0497584
ENSG00000011677	0.0649534	0.140761	0.0529874	0.165148	0.146841	0.184797	gamma-aminobutyric acid (GABA) A receptor, alpha 3 [Source:HGNC Symbol;Acc:4077]	GABRA3	hsa-let-7e*(mirbase), hsa-let-7f-2*(mirbase), hsa-let-7g*(mirbase), hsa-miR-1(miRanda), hsa-miR-101(RNAhybrid|miRanda), hsa-miR-106a(RNAhybrid|miRanda), hsa-miR-122(miRanda), hsa-miR-129-5p(miRanda), hsa-miR-130a(miRanda), hsa-miR-130b(miRanda), hsa-miR-139-5p(miRanda), hsa-miR-147(RNAhybrid|miRanda), hsa-miR-149(miRanda), hsa-miR-150(miRanda), hsa-miR-17-3p(RNAhybrid|miRanda), hsa-miR-185(miRand…	extracellular	receptor|protein_coding		transport // ion transport // gamma-aminobutyric acid signaling pathway // synaptic transmission // ion transmembrane transport // transmembrane transport	GABA-A receptor activity // extracellular ligand-gated ion channel activity // chloride channel activity // benzodiazepine receptor activity	plasma membrane // integral to plasma membrane // membrane // integral to membrane // cell junction // chloride channel complex // postsynaptic membrane	Rett syndrome causing genes:WP4312 // mBDNF and proBDNF regulation of GABA neurotransmission:WP4829 // GABA receptor signaling:WP4159 // GABA receptor Signaling:WP4159	0.118425	0.22094	Insufficient Expression	Insufficient Expression	0.0890007	1	0.0564652	1	0.102514
ENSG00000223904	0.5435	0.729773	0.886446	0.330384	0.514213	0.548797	high mobility group box 1 pseudogene 12 [Source:HGNC Symbol;Acc:13317]	HMGB1P12			processed_pseudogene						0.777486	0.547186	Insufficient Expression	Insufficient Expression	0.0698525	1	0.100238	1	0.2303
ENSG00000223905	0	0	0	0	0	0		RP11-335E14.1	hsa-let-7a(mirbase), hsa-let-7b(mirbase), hsa-let-7e(mirbase), hsa-let-7g(mirbase), hsa-let-7i(mirbase), hsa-miR-125a-3p(mirbase), hsa-miR-125b-2*(mirbase), hsa-miR-135a*(mirbase), hsa-miR-135b*(mirbase), hsa-miR-149*(mirbase), hsa-miR-195*(mirbase), hsa-miR-220c(mirbase), hsa-miR-224(mirbase), hsa-miR-296-3p(mirbase), hsa-miR-296-5p(mirbase), hsa-miR-30a*(mirbase), hsa-miR-30e*(mirbase), hsa-miR…		processed_pseudogene						0	0	Insufficient Expression	Insufficient Expression	1	1	1	1	0
ENSG00000218208	0.572168	0.678153	0.630113	0.609519	0.786442	0.423435		RP11-367G18.2			processed_pseudogene						0.701534	0.677698	Insufficient Expression	Insufficient Expression	0.808364	1	0.820769	1	0.0238354
ENSG00000125285	0.015125	0	0.0533352	0	0.0715921	0.0896174	SRY (sex determining region Y)-box 21 [Source:HGNC Symbol;Acc:11197]	SOX21	hsa-let-7b*(mirbase), hsa-miR-105(mirbase), hsa-miR-124(miRanda), hsa-miR-124*(mirbase), hsa-miR-125a-3p(miRanda), hsa-miR-129-5p(miRanda), hsa-miR-130a(miRanda|mirbase|pictar), hsa-miR-130ac(TargetScan), hsa-miR-130b(miRanda|pictar), hsa-miR-137(miRanda), hsa-miR-142-5p(pictar), hsa-miR-150*(mirbase), hsa-miR-154(miRanda), hsa-miR-18(pictar), hsa-miR-181a(miRanda), hsa-miR-181b(miRanda), hsa-miR…	nucleus	transcription regulator|protein_coding		hair follicle development // regulation of transcription, DNA-dependent // regulation of transcription from RNA polymerase II promoter // transcription from RNA polymerase II promoter // hair cycle // skin development // stem cell differentiation	sequence-specific DNA binding RNA polymerase II transcription factor activity // DNA binding // sequence-specific DNA binding transcription factor activity	cellular_component // nucleus	Mesodermal commitment pathway:WP2857 // Mesodermal Commitment Pathway:WP2857	0.0322073	0.0745258	Insufficient Expression	Insufficient Expression	0.455356	1	0.390282	1	0.0423185
ENSG00000184825	0.22365	0.104483	0.686049	0.282842	0.90944	0.525873	histone cluster 1, H2ah [Source:HGNC Symbol;Acc:13671]	HIST1H2AH	hsa-let-7c*(mirbase), hsa-miR-145(RNAhybrid|miRanda|mirbase), hsa-miR-197(RNAhybrid|miRanda), hsa-miR-199a(RNAhybrid|miRanda), hsa-miR-28-3p(mirbase), hsa-miR-30b*(mirbase), hsa-miR-337-3p(mirbase), hsa-miR-490(RNAhybrid), hsa-miR-495(mirbase), hsa-miR-518e(mirbase), hsa-miR-556-3p(mirbase), hsa-miR-588(mirbase), hsa-miR-766(RNAhybrid|miRanda), hsa-miR-93*(mirbase)	nucleus	protein_coding		nucleosome assembly	DNA binding // sequence-specific DNA binding // protein heterodimerization activity	nucleosome // intracellular // nucleus		0.39607	0.634043	Insufficient Expression	Insufficient Expression	0.326804	1	0.391154	1	0.237973
ENSG00000242314	0.118653	0.281587	0.263823	0.0853227	0	0.117883		RP11-428G5.2			processed_pseudogene						0.285829	0.0929644	Insufficient Expression	Insufficient Expression	0.0535749	1	0.070403	1	0.192865
ENSG00000181856	0	0	0	0	0	0	solute carrier family 2 (facilitated glucose transporter), member 4 [Source:HGNC Symbol;Acc:11009]	SLC2A4	hsa-let-7c*(mirbase), hsa-miR-100(miRanda), hsa-miR-105(TargetScan), hsa-miR-106a(TargetScan|miRanda), hsa-miR-106ab(TargetScan), hsa-miR-106b(miRanda|pictar), hsa-miR-135a(pictar), hsa-miR-135b(pictar), hsa-miR-1378(TargetScan), hsa-miR-1420ac(TargetScan), hsa-miR-143(miRanda), hsa-miR-150(TargetScan), hsa-miR-155(miRanda), hsa-miR-16(miRanda), hsa-miR-17(TargetScan|miRanda), hsa-miR-17-5p(Targe…	extracellular	protein_coding		carbohydrate metabolic process // hexose transport // amylopectin biosynthetic process // glucose transport // cellular membrane organization // cellular response to insulin stimulus // glucose homeostasis // small molecule metabolic process // response to ethanol // glucose import // brown fat cell differentiation // transmembrane transport // cellular response to osmotic stress	glucose transmembrane transporter activity // protein binding // transmembrane transporter activity // substrate-specific transmembrane transporter activity // D-glucose transmembrane transporter activity	endosome // multivesicular body // plasma membrane // integral to plasma membrane // coated pit // external side of plasma membrane // endomembrane system // vesicle membrane // membrane // integral to membrane // clathrin-coated vesicle // trans-Golgi network transport vesicle // cytoplasmic vesicle membrane // insulin-responsive compartment // sarcolemma // intracellular membrane-bounded organe…	Orexin receptor pathway:WP5094 // Adipogenesis:WP236 // AMPK Signaling:WP1403 // Cori Cycle:WP1946 // Focal adhesion: PI3K-Akt-mTOR-signaling pathway:WP3932 // Galanin receptor pathway:WP4970 // Vitamin D receptor pathway:WP2877 // Type II diabetes mellitus:WP1584 // Glycolysis and gluconeogenesis:WP534 // NRF2 pathway:WP2884 // Vitamin D Receptor Pathway:WP2877 // Nuclear receptors meta-pathway:…	0	0	Insufficient Expression	Insufficient Expression	1	1	1	1	0
ENSG00000155070	0	0	0	0	0	0	unc-93 homolog B2 pseudogene (C. elegans) [Source:HGNC Symbol;Acc:13482]	UNC93B2	hsa-miR-132*(mirbase), hsa-miR-194*(mirbase), hsa-miR-197(mirbase), hsa-miR-220b(mirbase), hsa-miR-34b(mirbase), hsa-miR-504(mirbase), hsa-miR-517b(mirbase), hsa-miR-585(mirbase), hsa-miR-593(mirbase), hsa-miR-604(mirbase), hsa-miR-937(mirbase)		processed_pseudogene						0	0	Insufficient Expression	Insufficient Expression	1	1	1	1	0
ENSG00000168930	0.055075	0	0	0	0	0	tripartite motif containing 49 [Source:HGNC Symbol;Acc:13431]	TRIM49	hsa-miR-101*(mirbase), hsa-miR-103(miRanda), hsa-miR-107(miRanda), hsa-miR-124(miRanda|mirbase), hsa-miR-129-5p(miRanda), hsa-miR-132(miRanda), hsa-miR-144(miRanda), hsa-miR-145(miRanda), hsa-miR-186(miRanda), hsa-miR-190(mirbase), hsa-miR-190b(mirbase), hsa-miR-194(miRanda), hsa-miR-19b-2*(mirbase), hsa-miR-205(miRanda), hsa-miR-21(mirbase), hsa-miR-212(miRanda), hsa-miR-23a*(mirbase), hsa-miR-2…		protein_coding			DNA binding // protein binding // zinc ion binding	intracellular		0.0257819	0	Insufficient Expression	Insufficient Expression	0.567045	1	0.373901	1	0.0257819
ENSG00000168939	0.689659	0.709993	0.611773	0.525849	0.665675	0.674139	sprouty homolog 3 (Drosophila) [Source:HGNC Symbol;Acc:11271]	SPRY3	hsa-miR-1(miRanda), hsa-miR-101(TargetScan|miRanda), hsa-miR-101ab(TargetScan), hsa-miR-103a(TargetScan), hsa-miR-107(TargetScan), hsa-miR-107ab(TargetScan), hsa-miR-122(miRanda), hsa-miR-124(TargetScan|miRanda), hsa-miR-124ab(TargetScan), hsa-miR-125a-3p(TargetScan|miRanda), hsa-miR-1271(TargetScan|miRanda), hsa-miR-128(TargetScan|miRanda), hsa-miR-128ab(TargetScan), hsa-miR-135a(miRanda), hsa-m…		protein_coding		multicellular organismal development // regulation of signal transduction	molecular_function	cytoplasm // membrane		0.73979	0.696379	Insufficient Expression	Insufficient Expression	0.478824	1	0.439706	1	0.0434109
ENSG00000197506	0.135672	0.365535	0.26591	0.392439	0.363925	0.312837	solute carrier family 28 (sodium-coupled nucleoside transporter), member 3 [Source:HGNC Symbol;Acc:16484]	SLC28A3	hsa-miR-143(TargetScan), hsa-miR-1721(TargetScan), hsa-miR-197(TargetScan), hsa-miR-203(TargetScan), hsa-miR-206(mirbase), hsa-miR-23abc(TargetScan), hsa-miR-23b-3p(TargetScan), hsa-miR-320abcd(TargetScan), hsa-miR-342-3p(miRanda), hsa-miR-4429(TargetScan), hsa-miR-4770(TargetScan), hsa-miR-487b(miRanda), hsa-miR-544(TargetScan), hsa-miR-544-3p(TargetScan), hsa-miR-544ab(TargetScan)	transmembrane	protein_coding		transport // purine nucleoside transport // pyrimidine nucleoside transport // transmembrane transport	nucleoside binding // nucleoside // pyrimidine- and adenine-specific // purine-specific nucleoside	plasma membrane // membrane // integral to membrane		0.324396	0.439355	Insufficient Expression	Insufficient Expression	0.205443	1	0.229205	1	0.11496
ENSG00000186086	0	0	0	0	0	0	neuroblastoma breakpoint family, member 6 [Source:HGNC Symbol;Acc:31988]	NBPF6	hsa-let-7a(mirbase), hsa-let-7c(mirbase), hsa-let-7d(mirbase), hsa-let-7e(mirbase), hsa-let-7f-2*(mirbase), hsa-let-7g(mirbase), hsa-miR-101*(mirbase), hsa-miR-106b*(mirbase), hsa-miR-138-2*(mirbase), hsa-miR-139-3p(mirbase), hsa-miR-146a*(mirbase), hsa-miR-181a*(mirbase), hsa-miR-191(mirbase), hsa-miR-220b(mirbase), hsa-miR-23a(mirbase), hsa-miR-23b(mirbase), hsa-miR-23b*(mirbase), hsa-miR-297(m…		protein_coding				cytoplasm		0	0	Insufficient Expression	Insufficient Expression	1	1	1	1	0
ENSG00000256553	0	0	0	0	0	0	T cell receptor alpha variable 1-2 [Source:HGNC Symbol;Acc:12102]	TRAV1-2	hsa-miR-182*(mirbase), hsa-miR-18b*(mirbase), hsa-miR-200b*(mirbase), hsa-miR-200c*(mirbase), hsa-miR-214(mirbase), hsa-miR-218(mirbase), hsa-miR-24-1*(mirbase), hsa-miR-24-2*(mirbase), hsa-miR-891a(mirbase)		TR_V_gene			protein binding			0	0	Insufficient Expression	Insufficient Expression	1	1	1	1	0
ENSG00000256552	0.0741007	0	0	0.252517	0	0		RP11-113C12.4			processed_transcript|transcribed_processed_pseudogene						0.0343764	0.108277	Insufficient Expression	Insufficient Expression	0.514535	1	0.550835	1	0.0739003
ENSG00000186082	0.0321653	0.0609272	0.0566614	0.0277268	0	0.0761252		RP11-698N11.3	hsa-miR-1(mirbase), hsa-miR-106b(mirbase), hsa-miR-17(mirbase), hsa-miR-197(mirbase), hsa-miR-206(mirbase), hsa-miR-20b(mirbase), hsa-miR-301a(mirbase), hsa-miR-301b(mirbase), hsa-miR-500(mirbase), hsa-miR-622(mirbase), hsa-miR-708*(mirbase), hsa-miR-885-5p(mirbase), hsa-miR-93(mirbase)		processed_pseudogene						0.0701709	0.0484342	Insufficient Expression	Insufficient Expression	0.656075	1	0.549137	1	0.0217367
ENSG00000186081	0.300022	0.161528	0.451787	0	0	0	keratin 5 [Source:HGNC Symbol;Acc:6442]	KRT5	hsa-let-7a(miRanda|mirbase), hsa-let-7b(miRanda|mirbase), hsa-let-7c(miRanda|mirbase), hsa-let-7d(miRanda|mirbase), hsa-let-7e(miRanda|mirbase), hsa-let-7f(miRanda|mirbase), hsa-let-7g(miRanda|mirbase), hsa-let-7i(miRanda|mirbase), hsa-miR-124(miRanda), hsa-miR-1271(miRanda), hsa-miR-135a(miRanda), hsa-miR-135b(miRanda), hsa-miR-146a(miRanda), hsa-miR-146b-5p(miRanda), hsa-miR-151-3p(mirbase), hs…		protein_coding		epidermis development // hemidesmosome assembly // cell junction assembly	structural molecule activity // structural constituent of cytoskeleton // protein binding	cytoplasm // mitochondrion // cytosol // intermediate filament // plasma membrane // keratin filament		0.377463	0	Insufficient Expression	Insufficient Expression	0.0073985	1	0.0153088	1	0.377463
ENSG00000204929	0	0	0.213888	0.102664	0.230947	0		AC074391.1	hsa-let-7a*(mirbase), hsa-let-7b*(mirbase), hsa-let-7d*(mirbase), hsa-let-7f-1*(mirbase), hsa-let-7i*(mirbase), hsa-miR-125b-1*(mirbase), hsa-miR-125b-2*(mirbase), hsa-miR-132*(mirbase), hsa-miR-133a(mirbase), hsa-miR-133b(mirbase), hsa-miR-142-3p(mirbase), hsa-miR-142-5p(mirbase), hsa-miR-15b*(mirbase), hsa-miR-181a*(mirbase), hsa-miR-186(mirbase), hsa-miR-186*(mirbase), hsa-miR-187*(mirbase), h…		processed_transcript						0.0932118	0.146921	Insufficient Expression	Insufficient Expression	0.664795	1	0.694608	1	0.0537089
ENSG00000204928	0	0	0	0	0	0	glutaredoxin, cysteine rich 2 [Source:HGNC Symbol;Acc:33862]	GRXCR2	hsa-miR-128a(mirbase), hsa-miR-137(mirbase), hsa-miR-150(mirbase), hsa-miR-182*(mirbase), hsa-miR-186(mirbase), hsa-miR-193a-3p(mirbase), hsa-miR-19b-1*(mirbase), hsa-miR-20a*(mirbase), hsa-miR-214*(mirbase), hsa-miR-219-5p(mirbase), hsa-miR-220(mirbase), hsa-miR-223(mirbase), hsa-miR-29b(mirbase), hsa-miR-29c(mirbase), hsa-miR-325(mirbase), hsa-miR-330-3p(mirbase), hsa-miR-362-3p(mirbase), hsa-m…		protein_coding						0	0	Insufficient Expression	Insufficient Expression	1	1	1	1	0
ENSG00000204923	0.705925	1.07798	0.722652	0.828316	0.924925	1.09293	F-box protein 48 [Source:HGNC Symbol;Acc:33857]	FBXO48	hsa-miR-106a(miRanda), hsa-miR-106ab(TargetScan), hsa-miR-106b(miRanda), hsa-miR-125a-5p(miRanda), hsa-miR-125b(miRanda), hsa-miR-130a(miRanda), hsa-miR-130ac(TargetScan), hsa-miR-130b(miRanda), hsa-miR-132(miRanda), hsa-miR-136(miRanda), hsa-miR-137(miRanda), hsa-miR-143(miRanda), hsa-miR-148a(miRanda), hsa-miR-148b(miRanda), hsa-miR-150(miRanda), hsa-miR-152(miRanda), hsa-miR-155(miRanda), hsa-…		protein_coding			protein binding			0.870122	0.960281	Insufficient Expression	Insufficient Expression	0.414216	1	0.453344	1	0.0901582
ENSG00000254800	0	0	0	0	0	0		RP11-163O19.3			processed_pseudogene						0	0	Insufficient Expression	Insufficient Expression	1	1	1	1	0
ENSG00000182508	0	0	0	0	0	0	lipoma HMGIC fusion partner-like 1 [Source:HGNC Symbol;Acc:6587]	LHFPL1	hsa-let-7i*(mirbase), hsa-miR-101(miRanda), hsa-miR-125b-1*(mirbase), hsa-miR-129-5p(miRanda), hsa-miR-15a(miRanda), hsa-miR-15b(miRanda), hsa-miR-15b*(mirbase), hsa-miR-18a(miRanda), hsa-miR-18b(miRanda), hsa-miR-192(miRanda|mirbase), hsa-miR-193a-5p(mirbase), hsa-miR-199a-3p(mirbase), hsa-miR-200b*(mirbase), hsa-miR-200c*(mirbase), hsa-miR-202*(mirbase), hsa-miR-204(mirbase), hsa-miR-215(miRand…	transmembrane	protein_coding				integral to membrane		0	0	Insufficient Expression	Insufficient Expression	1	1	1	1	0
ENSG00000182502	0	0	0	0	0	0	abhydrolase domain containing 17A pseudogene 5 [Source:HGNC Symbol;Acc:34043]	ABHD17AP5	hsa-miR-122*(mirbase), hsa-miR-144*(mirbase), hsa-miR-153(mirbase), hsa-miR-380(mirbase), hsa-miR-502-3p(mirbase), hsa-miR-519a(mirbase), hsa-miR-519b-3p(mirbase), hsa-miR-519c-3p(mirbase), hsa-miR-519d(mirbase), hsa-miR-625*(mirbase), hsa-miR-659(mirbase), hsa-miR-876-3p(mirbase), hsa-miR-9(mirbase), hsa-miR-924(mirbase), hsa-miR-96*(mirbase)		processed_pseudogene						0	0	Insufficient Expression	Insufficient Expression	1	1	1	1	0
ENSG00000214210	0	0	0	0	0	0		RP11-208P4.1			processed_pseudogene						0	0	Insufficient Expression	Insufficient Expression	1	1	1	1	0
ENSG00000104808	0	0.0677554	0.0333835	0.0529331	0	0	dihydrodiol dehydrogenase (dimeric) [Source:HGNC Symbol;Acc:17887]	DHDH	hsa-miR-130a(mirbase), hsa-miR-143*(mirbase), hsa-miR-17(mirbase), hsa-miR-198(mirbase), hsa-miR-19a*(mirbase), hsa-miR-19b-2*(mirbase), hsa-miR-20a(mirbase), hsa-miR-20b(mirbase), hsa-miR-301a(mirbase), hsa-miR-301b(mirbase), hsa-miR-335(mirbase), hsa-miR-372(mirbase), hsa-miR-373(mirbase), hsa-miR-375(miRanda), hsa-miR-378*(mirbase), hsa-miR-451(mirbase), hsa-miR-497*(mirbase), hsa-miR-542-5p(R…		protein_coding		carbohydrate metabolic process // D-xylose catabolic process	NAD(P)+ transhydrogenase activity // electron carrier activity // oxidoreductase activity // trans-1,2-dihydrobenzene-1,2-diol dehydrogenase activity // D-xylose 1-dehydrogenase (NADP+) activity		Benzene metabolism:WP3891	0.047319	0.0248046	Insufficient Expression	Insufficient Expression	0.658851	1	0.57461	1	0.0225144
ENSG00000189283	1.04871	0.429021	0.815566	0.452358	0.845057	0.545785	fragile histidine triad [Source:HGNC Symbol;Acc:3701]	FHIT	hsa-miR-101(miRanda), hsa-miR-10a(miRanda), hsa-miR-10b(miRanda), hsa-miR-130b(miRanda), hsa-miR-134(miRanda), hsa-miR-138(miRanda), hsa-miR-140-5p(miRanda), hsa-miR-143(miRanda), hsa-miR-153(miRanda), hsa-miR-155(miRanda), hsa-miR-182(miRanda), hsa-miR-185(miRanda), hsa-miR-187(miRanda), hsa-miR-193a-3p(miRanda), hsa-miR-193b(miRanda), hsa-miR-202(miRanda), hsa-miR-205(miRanda), hsa-miR-208(mirb…		transcription regulator|protein_coding		purine nucleotide metabolic process // DNA replication // transcription, DNA-dependent // regulation of transcription, DNA-dependent // nucleotide metabolic process // negative regulation of proteasomal ubiquitin-dependent protein catabolic process // signal transduction by p53 class mediator resulting in induction of apoptosis	nucleotide binding // catalytic activity // protein binding // hydrolase activity // ubiquitin protein ligase binding // identical protein binding // bis(5'-adenosyl)-triphosphatase activity	cytoplasm // cytosol // intracellular membrane-bounded organelle	Small cell lung cancer:WP4658 // Non-small cell lung cancer:WP4255	0.803388	0.683467	Insufficient Expression	Insufficient Expression	0.49985	1	0.550999	1	0.119921
ENSG00000214212	0	0.418261	0	0.191011	0	0	chromosome 19 open reading frame 38 [Source:HGNC Symbol;Acc:34073]	C19orf38	hsa-miR-106a(miRanda), hsa-miR-106b(miRanda), hsa-miR-125a-5p(TargetScan|miRanda), hsa-miR-125b(miRanda), hsa-miR-125b-5p(TargetScan), hsa-miR-17(miRanda), hsa-miR-20a(miRanda), hsa-miR-20b(miRanda), hsa-miR-351(TargetScan), hsa-miR-4319(TargetScan), hsa-miR-539(TargetScan), hsa-miR-539-5p(TargetScan), hsa-miR-670(TargetScan), hsa-miR-93(miRanda)	transmembrane	protein_coding				integral to membrane		0.168041	0.0840622	Insufficient Expression	Insufficient Expression	0.638414	1	0.678046	1	0.0839788
ENSG00000104804	0	0	0	0	0	0	tubby like protein 2 [Source:HGNC Symbol;Acc:12424]	TULP2	hsa-miR-125a-5p(mirbase), hsa-miR-125b(mirbase), hsa-miR-29b-2*(mirbase), hsa-miR-346(mirbase), hsa-miR-377(mirbase), hsa-miR-378*(mirbase), hsa-miR-421(miRanda), hsa-miR-483-3p(mirbase), hsa-miR-496(miRanda), hsa-miR-560(mirbase), hsa-miR-596(mirbase), hsa-miR-615-3p(mirbase), hsa-miR-636(mirbase)	extracellular	protein_coding		visual perception		extracellular region // cytoplasm		0	0	Insufficient Expression	Insufficient Expression	1	1	1	1	0
ENSG00000239345	0.0383712	0.0361049	0.0334652	0	0.0357309	0	heterogeneous nuclear ribonucleoprotein A1 pseudogene 26 [Source:HGNC Symbol;Acc:39544]	HNRNPA1P26			processed_pseudogene						0.0509941	0.0168831	Insufficient Expression	Insufficient Expression	0.416311	1	0.115225	1	0.034111
ENSG00000239344	0	0.121038	0.102937	0.172505	0.061231	0.0961916		RP11-771F20.1			processed_pseudogene						0.102062	0.149278	Insufficient Expression	Insufficient Expression	0.519781	1	0.517913	1	0.0472157
ENSG00000237415	0.103724	0.148131	0	0	0.0488187	0.124838	nuclear receptor binding factor 2 pseudogene 3 [Source:HGNC Symbol;Acc:44606]	NRBF2P3			processed_pseudogene						0.113889	0.0794942	Insufficient Expression	Insufficient Expression	0.670577	1	0.678536	1	0.0343947
ENSG00000237417	0	0.0407366	0	0	0	0.0254428	X-ray repair complementing defective repair in Chinese hamster cells 6 pseudogene 1 [Source:HGNC Symbol;Acc:45183]	XRCC6P1			processed_pseudogene						0.0192017	0.0120823	Insufficient Expression	Insufficient Expression	0.868149	1	0.769349	1	0.00711932
ENSG00000237410	0.107785	0	0.0944894	0	0	0		AP001092.4			antisense						0.0926453	0	Insufficient Expression	Insufficient Expression	0.145756	1	0.117677	1	0.0926453
ENSG00000177504	0	0	0	0	0	0	variable charge, X-linked 2 [Source:HGNC Symbol;Acc:18158]	VCX2	hsa-miR-138(miRanda|mirbase), hsa-miR-181a(miRanda), hsa-miR-181b(miRanda|mirbase), hsa-miR-181c(miRanda|mirbase), hsa-miR-181d(miRanda|mirbase), hsa-miR-370(mirbase), hsa-miR-450a(mirbase), hsa-miR-450b-5p(mirbase), hsa-miR-518b(mirbase), hsa-miR-518e(mirbase), hsa-miR-769-3p(mirbase), hsa-miR-769-5p(mirbase)		protein_coding		biological_process	molecular_function	cellular_component		0	0	Insufficient Expression	Insufficient Expression	1	1	1	1	0
ENSG00000177508	1.13182	0.531286	0.573085	0.652938	0.714656	1.13226	iroquois homeobox 3 [Source:HGNC Symbol;Acc:14360]	IRX3	hsa-let-7e(RNAhybrid|miRanda), hsa-let-7e*(mirbase), hsa-let-7f-1*(mirbase), hsa-let-7f-2*(mirbase), hsa-let-7g*(mirbase), hsa-miR-105*(mirbase), hsa-miR-122a(RNAhybrid), hsa-miR-125b-1*(mirbase), hsa-miR-126*(mirbase), hsa-miR-128a(RNAhybrid|miRanda|mirbase), hsa-miR-128b(RNAhybrid|miRanda), hsa-miR-129-5p(miRanda), hsa-miR-146a*(mirbase), hsa-miR-152(RNAhybrid|miRanda), hsa-miR-15a(miRanda), hs…	nucleus	transcription regulator|protein_coding		metanephros development // transcription, DNA-dependent // regulation of transcription, DNA-dependent // mesoderm development // negative regulation of neuron differentiation // positive regulation of neuron differentiation // proximal/distal pattern formation involved in nephron development // specification of loop of Henle identity	DNA binding // sequence-specific DNA binding transcription factor activity // sequence-specific DNA binding	nucleus // cytoplasm // axon	FTO obesity variant mechanism:WP3407 // FTO Obesity Variant Mechanism:WP3407	0.786809	0.865112	Insufficient Expression	Insufficient Expression	0.666021	1	0.70318	1	0.0783028
ENSG00000179314	0.381209	0.453184	0.15693	0.167443	1.88298e-09	0.382685	WSC domain containing 1 [Source:HGNC Symbol;Acc:29060]	WSCD1	hsa-miR-138(miRanda), hsa-miR-143(TargetScan|miRanda), hsa-miR-15abc(TargetScan), hsa-miR-16(TargetScan), hsa-miR-16abc(TargetScan), hsa-miR-1721(TargetScan), hsa-miR-181a(miRanda), hsa-miR-181b(miRanda), hsa-miR-181c(miRanda), hsa-miR-181d(miRanda), hsa-miR-1907(TargetScan), hsa-miR-195(TargetScan), hsa-miR-203(miRanda), hsa-miR-22(TargetScan), hsa-miR-22-3p(TargetScan), hsa-miR-23a(miRanda), hs…	transmembrane	protein_coding			sulfotransferase activity	integral to membrane		0.40515	0.230275	Insufficient Expression	Insufficient Expression	0.297961	1	0.356216	1	0.174875
ENSG00000257846	0.0346135	0	0	0	0	0		RP11-597A11.3			processed_pseudogene						0.016364	0	Insufficient Expression	Insufficient Expression	0.687324	1	0.373901	1	0.016364
ENSG00000187847	0	0	0	0	0	0	olfactory receptor, family 7, subfamily E, member 25 pseudogene [Source:HGNC Symbol;Acc:8397]	OR7E25P	hsa-miR-136*(mirbase), hsa-miR-144*(mirbase), hsa-miR-153(mirbase), hsa-miR-220b(mirbase), hsa-miR-221(mirbase), hsa-miR-32(mirbase), hsa-miR-330-3p(mirbase), hsa-miR-378*(mirbase), hsa-miR-379(mirbase), hsa-miR-492(mirbase), hsa-miR-500*(mirbase), hsa-miR-551b(mirbase), hsa-miR-626(mirbase), hsa-miR-627(mirbase), hsa-miR-660(mirbase), hsa-miR-92a(mirbase)	transmembrane	GPCR(oderant)|unprocessed_pseudogene						0	0	Insufficient Expression	Insufficient Expression	1	1	1	1	0
ENSG00000187848	0	0	0	0.0827535	0	0.0245096	purinergic receptor P2X, ligand-gated ion channel, 2 [Source:HGNC Symbol;Acc:15459]	P2RX2	hsa-miR-10b*(mirbase), hsa-miR-125b-2*(mirbase), hsa-miR-129*(mirbase), hsa-miR-129-3p(mirbase), hsa-miR-135a(miRanda), hsa-miR-135b(miRanda), hsa-miR-139-3p(mirbase), hsa-miR-146b-3p(mirbase), hsa-miR-148a(mirbase), hsa-miR-148b(mirbase), hsa-miR-150*(mirbase), hsa-miR-152(mirbase), hsa-miR-17*(mirbase), hsa-miR-190(miRanda), hsa-miR-190b(miRanda), hsa-miR-200a(mirbase), hsa-miR-202(miRanda), hs…	extracellular|transmembrane	receptor|protein_coding		response to hypoxia // detection of hypoxic conditions in blood by carotid body chemoreceptor signaling // ion transport // cation transport // synaptic transmission // neuromuscular synaptic transmission // neuromuscular junction development // response to carbohydrate stimulus // response to organic substance // positive regulation of calcium ion transport into cytosol // urinary bladder smooth…	purinergic nucleotide receptor activity // extracellular ATP-gated cation channel activity // ion channel activity // copper ion binding // protein binding // ATP binding // drug binding // zinc ion binding // ligand-gated ion channel activity // nickel ion binding // phosphatidylinositol binding // identical protein binding // mercury ion binding // cadmium ion binding // cobalt ion binding	intracellular // plasma membrane // postsynaptic density // membrane // integral to membrane // presynaptic membrane // neuronal cell body // terminal button // dendritic spine	Purinergic signaling:WP4900	0	0.0498794	Insufficient Expression	Insufficient Expression	0.329969	1	0.215657	1	0.0498794
ENSG00000140527	0.0664206	0.10762	0.155964	0.374882	0.188015	0.220871	WD repeat domain 93 [Source:HGNC Symbol;Acc:26924]	WDR93	hsa-miR-10b*(mirbase), hsa-miR-128(miRanda), hsa-miR-129-5p(miRanda), hsa-miR-132(miRanda), hsa-miR-138(miRanda), hsa-miR-139-5p(miRanda), hsa-miR-140-5p(miRanda), hsa-miR-143(mirbase), hsa-miR-144(miRanda), hsa-miR-149(miRanda|mirbase), hsa-miR-153(miRanda), hsa-miR-154(mirbase), hsa-miR-15a(miRanda), hsa-miR-16-2*(mirbase), hsa-miR-194(miRanda), hsa-miR-196a(mirbase), hsa-miR-196b(mirbase), hsa…		protein_coding		electron transport chain	protein binding // oxidoreductase activity, acting on NADH or NADPH			0.149778	0.331924	Insufficient Expression	Insufficient Expression	0.0532058	1	0.0668725	1	0.182145
ENSG00000140522	0	0	0.0565716	0	0.16935	0.126715	retinaldehyde binding protein 1 [Source:HGNC Symbol;Acc:10024]	RLBP1	hsa-miR-105*(mirbase), hsa-miR-127-5p(mirbase), hsa-miR-129*(mirbase), hsa-miR-129-3p(mirbase), hsa-miR-137(miRanda), hsa-miR-139-5p(miRanda|mirbase), hsa-miR-140-3p(mirbase), hsa-miR-150(mirbase), hsa-miR-181a(miRanda), hsa-miR-181b(miRanda), hsa-miR-181c(miRanda), hsa-miR-200a*(mirbase), hsa-miR-200b*(mirbase), hsa-miR-200c(miRanda), hsa-miR-22*(mirbase), hsa-miR-23b*(mirbase), hsa-miR-25(miRan…		protein_coding		retinoid metabolic process // vitamin A metabolic process // visual perception // phototransduction, visible light	transporter activity // 11-cis retinal binding // retinol binding	cellular_component // cytosol // cell body	Vitamin A and Carotenoid Metabolism:WP716 // Vitamin A and carotenoid metabolism:WP716	0.0264635	0.13261	Insufficient Expression	Insufficient Expression	0.204778	1	0.219852	1	0.106146
ENSG00000246541	0.0395543	0	0	0	0.0374377	0		RP11-363G15.2			processed_transcript						0.018655	0.0176749	Insufficient Expression	Insufficient Expression	0.982324	1	0.971404	1	0.000980138
ENSG00000167104	0	0	0	0	0	0	BPI fold containing family B, member 6 [Source:HGNC Symbol;Acc:16504]	BPIFB6	hsa-miR-132*(mirbase), hsa-miR-194(mirbase), hsa-miR-216a(mirbase), hsa-miR-27a(mirbase), hsa-miR-330-5p(mirbase), hsa-miR-361-5p(mirbase), hsa-miR-425(mirbase), hsa-miR-455-5p(mirbase), hsa-miR-507(mirbase), hsa-miR-571(mirbase), hsa-miR-611(mirbase), hsa-miR-612(mirbase), hsa-miR-617(mirbase), hsa-miR-877(mirbase)	extracellular	protein_coding			lipid binding	extracellular region		0	0	Insufficient Expression	Insufficient Expression	1	1	1	1	0
ENSG00000240265	0	0	0	0	0	0		RP11-62G11.1			processed_pseudogene						0	0	Insufficient Expression	Insufficient Expression	1	1	1	1	0
ENSG00000244945	0.564257	0.563933	0.380871	0.306705	0.537991	0.391185		RP11-1379J22.2			antisense						0.585412	0.494432	Insufficient Expression	Insufficient Expression	0.343411	1	0.373933	1	0.09098
ENSG00000166856	0.114963	0.0436178	0.02026	0.0595997	0.0435302	0.0272268	G protein-coupled receptor 182 [Source:HGNC Symbol;Acc:13708]	GPR182	hsa-miR-101(mirbase), hsa-miR-125b(mirbase), hsa-miR-130a(mirbase), hsa-miR-130b(mirbase), hsa-miR-130b*(mirbase), hsa-miR-132*(mirbase), hsa-miR-133a(mirbase), hsa-miR-133b(mirbase), hsa-miR-135b(miRanda), hsa-miR-137(mirbase), hsa-miR-141(miRanda|mirbase), hsa-miR-150(mirbase), hsa-miR-150*(mirbase), hsa-miR-16-1*(mirbase), hsa-miR-16-2*(mirbase), hsa-miR-181a(mirbase), hsa-miR-18b*(mirbase), h…	transmembrane	GPCR(orphan)|protein_coding		cell surface receptor linked signaling pathway // G-protein coupled receptor protein signaling pathway	transmembrane receptor activity // G-protein coupled receptor activity	plasma membrane // integral to membrane	Myometrial relaxation and contraction pathways:WP289 // Myometrial Relaxation and Contraction Pathways:WP289	0.0825087	0.0612488	Insufficient Expression	Insufficient Expression	0.68959	1	0.627652	1	0.0212599
ENSG00000163377	0	0	0	0	0	0	family with sequence similarity 19 (chemokine (C-C motif)-like), member A4 [Source:HGNC Symbol;Acc:21591]	FAM19A4	hsa-miR-101(miRanda), hsa-miR-1271(miRanda), hsa-miR-136(miRanda), hsa-miR-139-5p(miRanda), hsa-miR-144(miRanda), hsa-miR-147(mirbase), hsa-miR-154(miRanda), hsa-miR-182(miRanda), hsa-miR-199a-3p(mirbase), hsa-miR-19a(miRanda), hsa-miR-200c(miRanda), hsa-miR-202(miRanda), hsa-miR-205(miRanda), hsa-miR-214(miRanda), hsa-miR-216a(miRanda), hsa-miR-219-5p(miRanda), hsa-miR-224(miRanda), hsa-miR-29a(…	extracellular	protein_coding				extracellular region		0	0	Insufficient Expression	Insufficient Expression	1	1	1	1	0
ENSG00000255149	0	0	0	0	0	0		RP11-97I14.1			processed_pseudogene						0	0	Insufficient Expression	Insufficient Expression	1	1	1	1	0
ENSG00000255148	0.502302	0.12085	0.180179	0.104668	0.0776667	0.29663		RP4-791M13.4			antisense						0.330258	0.208764	Insufficient Expression	Insufficient Expression	0.424343	1	0.476381	1	0.121494
ENSG00000255143	0.45504	0.4474	0.264149	0.0848593	0.188084	0.233758		RP11-805J14.3			processed_transcript						0.470896	0.223068	Insufficient Expression	Insufficient Expression	0.029773	1	0.0453374	1	0.247828
ENSG00000255141	0.0503517	0	0	0	0	0		RP11-438N5.3			processed_pseudogene						0.0236242	0	Insufficient Expression	Insufficient Expression	0.590542	1	0.373901	1	0.0236242
ENSG00000255140	0	0	0	0	0	0	olfactory receptor, family 5, subfamily BN, member 2 pseudogene [Source:HGNC Symbol;Acc:29194]	OR5BN2P			unprocessed_pseudogene						0	0	Insufficient Expression	Insufficient Expression	1	1	1	1	0
ENSG00000255147	0.301645	0	0	0	0	0		RP11-655M14.4			unprocessed_pseudogene						0.126779	0	Insufficient Expression	Insufficient Expression	0.324846	1	0.373901	1	0.126779
ENSG00000255145	0.351727	0.24755	0.308709	0.671595	0.831945	0.103498		RP11-60I3.5			antisense						0.380682	0.585562	Insufficient Expression	Insufficient Expression	0.35626	1	0.418722	1	0.20488
ENSG00000255144	0	0	0	0	0.140763	0		RP11-589N15.1			unprocessed_pseudogene						0	0.063333	Insufficient Expression	Insufficient Expression	0.379381	1	0.373901	1	0.063333
ENSG00000227814	0	0	0	0	0	0	mitochondrial ribosomal protein S17 pseudogene 9 [Source:HGNC Symbol;Acc:29739]	MRPS17P9			processed_pseudogene						0	0	Insufficient Expression	Insufficient Expression	1	1	1	1	0
ENSG00000227815	0	0	0.191368	0.279573	0.0514813	0.192683		RP11-195C7.3			unprocessed_pseudogene						0.0842064	0.227432	Insufficient Expression	Insufficient Expression	0.245497	1	0.292065	1	0.143226
ENSG00000227817	0	0.0489261	0	0.0435587	0.0380472	0.0305969	Rho GTPase activating protein 42 pseudogene 1 [Source:HGNC Symbol;Acc:43940]	ARHGAP42P1			unprocessed_pseudogene						0.022971	0.0529547	Insufficient Expression	Insufficient Expression	0.498197	1	0.272048	1	0.0299836
ENSG00000227811	0.0557536	0	0	0.0275756	0.035865	0.0658196		RP4-773A18.4			processed_transcript						0.0260911	0.0606813	Insufficient Expression	Insufficient Expression	0.4719	1	0.321546	1	0.0345902
ENSG00000227813	0	0.0949039	0	0	0	0		RP1-180M12.1			processed_pseudogene						0.0436014	0	Insufficient Expression	Insufficient Expression	0.440671	1	0.373901	1	0.0436014
ENSG00000225526	0	0	0	0	0	0	chromosome 3 open reading frame 83 [Source:HGNC Symbol;Acc:40375]	C3orf83			protein_coding						0	0	Insufficient Expression	Insufficient Expression	1	1	1	1	0
ENSG00000241136	0	0	0	0	0	0	phosphoribosylaminoimidazole carboxylase, phosphoribosylaminoimidazole succinocarboxamide synthetase pseudogene 6 [Source:HGNC Symbol;Acc:38099]	PAICSP6			processed_pseudogene						0	0	Insufficient Expression	Insufficient Expression	1	1	1	1	0
ENSG00000225522	0	0	0	0	0	0		RP11-203F10.1			processed_pseudogene						0	0	Insufficient Expression	Insufficient Expression	1	1	1	1	0
ENSG00000241132	0	0	0	0.227086	0	0	lymphocyte antigen 6 complex, locus G5B [Source:HGNC Symbol;Acc:13931]	LY6G5B	hsa-let-7a(mirbase), hsa-let-7e*(mirbase), hsa-let-7g*(mirbase), hsa-miR-101(mirbase), hsa-miR-105*(mirbase), hsa-miR-10b*(mirbase), hsa-miR-128(miRanda), hsa-miR-129-5p(mirbase), hsa-miR-130b*(mirbase), hsa-miR-132*(mirbase), hsa-miR-135a(mirbase), hsa-miR-135b(mirbase), hsa-miR-143*(mirbase), hsa-miR-146a*(mirbase), hsa-miR-148a(miRanda), hsa-miR-148a*(mirbase), hsa-miR-148b(miRanda), hsa-miR-1…	extracellular	protein_coding		biological_process	molecular_function // protein kinase regulator activity	cellular_component // extracellular region // protein kinase CK2 complex		0	0.0984122	Insufficient Expression	Insufficient Expression	0.337983	1	0.373901	1	0.0984122
ENSG00000241130	0	0	0	0	0	0		RP11-507J18.1			processed_pseudogene						0	0	Insufficient Expression	Insufficient Expression	1	1	1	1	0
ENSG00000225529	0	0.110951	0	0	0.100362	0.134037		BX088645.3			unprocessed_pseudogene						0.0505984	0.106482	Insufficient Expression	Insufficient Expression	0.485048	1	0.494976	1	0.0558836
ENSG00000157005	0	0	0	0	0	0	somatostatin [Source:HGNC Symbol;Acc:11329]	SST	hsa-miR-101(mirbase), hsa-miR-122a(RNAhybrid|miRanda), hsa-miR-135a*(mirbase), hsa-miR-139-5p(miRanda), hsa-miR-145(miRanda), hsa-miR-184(RNAhybrid), hsa-miR-190(RNAhybrid|miRanda), hsa-miR-190b(mirbase), hsa-miR-197(TargetScan|miRanda), hsa-miR-200b(mirbase), hsa-miR-202(RNAhybrid|miRanda), hsa-miR-23a(miRanda), hsa-miR-23b(miRanda), hsa-miR-301a(mirbase), hsa-miR-301b(mirbase), hsa-miR-30a-3p(R…	extracellular	protein_coding		response to acid // hyperosmotic response // cell surface receptor linked signaling pathway // G-protein coupled receptor protein signaling pathway // cell-cell signaling // synaptic transmission // response to nutrient // digestion // negative regulation of cell proliferation // induction of apoptosis by hormones // response to heat // response to organic nitrogen // regulation of cell migration…	hormone activity	extracellular region // extracellular space // neuronal cell body	Hormonal control of Pubertal Growth Spurt:WP4194 // BMP2-WNT4-FOXO1 pathway in primary endometrial stromal cell differentiation:WP3876 // Sudden infant death syndrome (SIDS) susceptibility pathways:WP706 // MECP2 and Associated Rett Syndrome:WP3584 // SIDS Susceptibility Pathways:WP706 // Hormonal control of pubertal growth spurt:WP4194 // MECP2 and associated Rett syndrome:WP3584 // Sudden Infan…	0	0	Insufficient Expression	Insufficient Expression	1	1	1	1	0
ENSG00000027644	0.108186	0.0342937	0.0636129	0.075111	0.0412231	0.0598721	insulin receptor-related receptor [Source:HGNC Symbol;Acc:6093]	INSRR	hsa-miR-125a-5p(miRanda), hsa-miR-125b(miRanda), hsa-miR-132(miRanda), hsa-miR-134(miRanda), hsa-miR-145(mirbase), hsa-miR-188-5p(mirbase), hsa-miR-198(mirbase), hsa-miR-202*(mirbase), hsa-miR-212(miRanda), hsa-miR-218(miRanda), hsa-miR-296-5p(mirbase), hsa-miR-324-3p(mirbase), hsa-miR-328(miRanda|mirbase), hsa-miR-331-3p(mirbase), hsa-miR-339-3p(mirbase), hsa-miR-361-3p(mirbase), hsa-miR-371-5p(…		kinase|receptor|protein_coding		protein phosphorylation // transmembrane receptor protein tyrosine kinase signaling pathway // male sex determination // actin cytoskeleton reorganization // protein autophosphorylation // cellular response to alkalinity	protein kinase activity // protein tyrosine kinase activity // transmembrane receptor protein tyrosine kinase activity // protein binding // ATP binding // transferase activity, transferring phosphorus-containing groups // phosphatidylinositol 3-kinase binding // insulin receptor substrate binding	integral to plasma membrane // membrane // integral to membrane	Pathways Affected in Adenoid Cystic Carcinoma:WP3651 // Pathways affected in adenoid cystic carcinoma:WP3651	0.095273	0.0822183	Insufficient Expression	Insufficient Expression	0.784246	1	0.7029	1	0.0130547
ENSG00000184012	0.535216	0.112038	0.112486	0.262172	0.246307	0.440139	transmembrane protease, serine 2 [Source:HGNC Symbol;Acc:11876]	TMPRSS2	hsa-let-7(TargetScan), hsa-let-7a(miRanda|mirbase), hsa-let-7b(miRanda|mirbase), hsa-let-7c(miRanda|mirbase), hsa-let-7d(miRanda), hsa-let-7e(miRanda), hsa-let-7f(miRanda|mirbase), hsa-let-7g(miRanda|mirbase), hsa-let-7i(miRanda|mirbase), hsa-miR-135a(mirbase), hsa-miR-135b(mirbase), hsa-miR-139-5p(miRanda), hsa-miR-148a(miRanda), hsa-miR-148b(miRanda), hsa-miR-151-3p(mirbase), hsa-miR-152(miRand…	extracellular	receptor|protein_coding		proteolysis	catalytic activity // serine-type endopeptidase activity // scavenger receptor activity // protein binding // serine-type peptidase activity	extracellular region // cytoplasm // plasma membrane // integral to plasma membrane // membrane	COVID-19 AOP:WP4891 // SARS-CoV-2 and angiotensin-converting enzyme 2 receptor: molecular mechanisms:WP4883 // Mitochondrial immune response to SARS-CoV-2:WP5038 // Antiviral and anti-inflammatory effects of Nrf2 on SARS-CoV-2 pathway:WP5113 // COVID-19 adverse outcome pathway:WP4891	0.308478	0.393259	Insufficient Expression	Insufficient Expression	0.600261	1	0.641722	1	0.0847806
ENSG00000253464	0	0	0	0	0	0	immunoglobulin heavy variable 3-29 (pseudogene) [Source:HGNC Symbol;Acc:5590]	IGHV3-29			IG_V_pseudogene						0	0	Insufficient Expression	Insufficient Expression	1	1	1	1	0
ENSG00000253465	0	0	0	0	0	0	immunoglobulin heavy variable (IV)-44-1 (pseudogene) [Source:HGNC Symbol;Acc:5710]	IGHVIV-44-1			IG_V_pseudogene						0	0	Insufficient Expression	Insufficient Expression	1	1	1	1	0
ENSG00000179826	0.179886	0.234239	0.274687	0.154744	0.168329	0.455203	MAS-related GPR, member X3 [Source:HGNC Symbol;Acc:17980]	MRGPRX3	hsa-let-7d(mirbase), hsa-miR-103(miRanda), hsa-miR-106a(miRanda), hsa-miR-106b(miRanda), hsa-miR-107(miRanda), hsa-miR-130a(miRanda|mirbase), hsa-miR-130b(miRanda|mirbase), hsa-miR-148a(miRanda), hsa-miR-148b(miRanda), hsa-miR-152(miRanda), hsa-miR-155(miRanda|mirbase), hsa-miR-17(miRanda), hsa-miR-17*(mirbase), hsa-miR-19a(miRanda), hsa-miR-19b(miRanda), hsa-miR-20a(miRanda), hsa-miR-20b(miRanda…	transmembrane	GPCR(orphan)|protein_coding		G-protein coupled receptor protein signaling pathway	G-protein coupled receptor activity	plasma membrane // integral to membrane		0.297471	0.324413	Insufficient Expression	Insufficient Expression	0.80806	1	0.823611	1	0.0269426
ENSG00000162426	0.0667075	0.181608	0.0783761	0.0547618	0.0608086	0.151602	solute carrier family 45, member 1 [Source:HGNC Symbol;Acc:17939]	SLC45A1	hsa-miR-133a(RNAhybrid|miRanda|mirbase), hsa-miR-133b(RNAhybrid|miRanda|mirbase), hsa-miR-145(RNAhybrid|miRanda), hsa-miR-148b(RNAhybrid|miRanda), hsa-miR-149(RNAhybrid|miRanda), hsa-miR-181a(miRanda), hsa-miR-181b(miRanda), hsa-miR-181c(miRanda), hsa-miR-181d(miRanda), hsa-miR-187(RNAhybrid|miRanda|mirbase), hsa-miR-18a(RNAhybrid|miRanda), hsa-miR-193a(RNAhybrid|miRanda), hsa-miR-193b(RNAhybrid|…	transmembrane	protein_coding		carbohydrate transport // transmembrane transport	symporter activity	integral to membrane		0.147592	0.121908	Insufficient Expression	Insufficient Expression	0.708865	1	0.700728	1	0.0256843
ENSG00000257558	0	0	0	0	0	0		RP11-536C10.15			processed_pseudogene						0	0	Insufficient Expression	Insufficient Expression	1	1	1	1	0
ENSG00000213652	0	0	0	0	0	0.091074	high mobility group box 3 pseudogene 30 [Source:HGNC Symbol;Acc:39333]	HMGB3P30			processed_pseudogene						0	0.0419163	Insufficient Expression	Insufficient Expression	0.448709	1	0.373901	1	0.0419163
ENSG00000148702	0.0126284	0	0	0	0	0	hyaluronan binding protein 2 [Source:HGNC Symbol;Acc:4798]	HABP2	hsa-let-7e(miRanda), hsa-let-7f(miRanda), hsa-miR-101(miRanda), hsa-miR-124(miRanda), hsa-miR-125a-3p(miRanda), hsa-miR-128(miRanda), hsa-miR-133a(miRanda), hsa-miR-133b(miRanda), hsa-miR-135a(miRanda), hsa-miR-135b(miRanda), hsa-miR-141(miRanda), hsa-miR-142-3p(miRanda), hsa-miR-143(TargetScan|miRanda|pictar), hsa-miR-144(miRanda), hsa-miR-1721(TargetScan), hsa-miR-182(miRanda), hsa-miR-18a(miRa…	extracellular	protein_coding		proteolysis // cell adhesion	catalytic activity // serine-type endopeptidase activity // calcium ion binding // protein binding // glycosaminoglycan binding	extracellular region // extracellular space		0.00603495	0	Insufficient Expression	Insufficient Expression	0.87337	1	0.373901	1	0.00603495
ENSG00000204118	0.0616858	0.0383916	0.0169387	0	0.0279662	0.0111566	nucleosome assembly protein 1-like 6 [Source:HGNC Symbol;Acc:31706]	NAP1L6	hsa-miR-143*(mirbase), hsa-miR-490-3p(mirbase), hsa-miR-490-5p(mirbase), hsa-miR-499-5p(mirbase), hsa-miR-648(mirbase), hsa-miR-767-5p(mirbase)	nucleus	protein_coding		nucleosome assembly		nucleus		0.0549801	0.0185998	Insufficient Expression	Insufficient Expression	0.406105	1	0.163419	1	0.0363803
ENSG00000204113	0.033306	0	0	0.0575998	0.063754	0	BMP2 inducible kinase-like [Source:HGNC Symbol;Acc:17080]	BMP2KL	hsa-miR-10a(mirbase), hsa-miR-10b(mirbase), hsa-miR-140-5p(mirbase), hsa-miR-146a(mirbase), hsa-miR-146b-5p(mirbase), hsa-miR-216b(mirbase), hsa-miR-28-3p(mirbase), hsa-miR-297(mirbase), hsa-miR-329(mirbase), hsa-miR-362-3p(mirbase), hsa-miR-488*(mirbase), hsa-miR-582-3p(mirbase), hsa-miR-590-3p(mirbase), hsa-miR-890(mirbase), hsa-miR-935(mirbase)		processed_pseudogene						0.0157559	0.0566528	Insufficient Expression	Insufficient Expression	0.409682	1	0.276744	1	0.0408969
ENSG00000137142	0	0	0	0	0	0	insulin-like growth factor binding protein-like 1 [Source:HGNC Symbol;Acc:20081]	IGFBPL1	hsa-let-7f-2*(mirbase), hsa-miR-10a*(mirbase), hsa-miR-10b*(mirbase), hsa-miR-126(mirbase), hsa-miR-127-5p(mirbase), hsa-miR-136*(mirbase), hsa-miR-146a(mirbase), hsa-miR-146b-3p(mirbase), hsa-miR-146b-5p(mirbase), hsa-miR-153(miRanda), hsa-miR-181a*(mirbase), hsa-miR-181c*(mirbase), hsa-miR-183(miRanda), hsa-miR-199b-5p(mirbase), hsa-miR-19a(mirbase), hsa-miR-19b(mirbase), hsa-miR-19b-1*(mirbase…	extracellular	protein_coding		regulation of cell growth	protein binding // insulin-like growth factor binding	extracellular region		0	0	Insufficient Expression	Insufficient Expression	1	1	1	1	0
ENSG00000250623	0	0	0	0	0	0		RP11-317B7.3			antisense						0	0	Insufficient Expression	Insufficient Expression	1	1	1	1	0
ENSG00000173976	0.0895427	0.0854089	0.0476902	0.0333718	0.118144	0.0432463	retina and anterior neural fold homeobox 2 [Source:HGNC Symbol;Acc:18286]	RAX2	hsa-miR-149(miRanda), hsa-miR-151-3p(mirbase), hsa-miR-200a*(mirbase), hsa-miR-200b*(mirbase), hsa-miR-218(miRanda), hsa-miR-329(mirbase), hsa-miR-338-3p(mirbase), hsa-miR-412(mirbase), hsa-miR-431(miRanda), hsa-miR-483-3p(mirbase), hsa-miR-483-5p(mirbase), hsa-miR-491-5p(miRanda), hsa-miR-551a(mirbase), hsa-miR-631(mirbase), hsa-miR-634(mirbase), hsa-miR-636(mirbase), hsa-miR-665(mirbase), hsa-m…	nucleus	transcription regulator|protein_coding		transcription, DNA-dependent // regulation of transcription, DNA-dependent // visual perception // response to stimulus	DNA binding // sequence-specific DNA binding transcription factor activity // sequence-specific DNA binding	nucleus		0.103058	0.0898484	Insufficient Expression	Insufficient Expression	0.802032	1	0.75843	1	0.0132094
ENSG00000233888	0	0	0.0582511	0	0	0		AC009960.2			unprocessed_pseudogene						0.0272273	0	Insufficient Expression	Insufficient Expression	0.552524	1	0.373901	1	0.0272273
ENSG00000233889	0	0.120983	0.0843703	0.0550477	0.0604539	0.0755663	Uncharacterized protein [Source:UniProtKB/TrEMBL;Acc:E7EML2]	AL353698.1			protein_coding						0.093874	0.0890289	Insufficient Expression	Insufficient Expression	0.934559	1	0.926931	1	0.0048451
ENSG00000233883	0	0.022454	0	0.018902	0	0	MDC1 antisense RNA 1 [Source:HGNC Symbol;Acc:39764]	MDC1-AS1			processed_transcript						0.0106786	0.0090051	Insufficient Expression	Insufficient Expression	0.966249	1	0.910413	1	0.00167355
ENSG00000233880	0	0	0	0	0	0		RP11-497J7.2			processed_pseudogene						0	0	Insufficient Expression	Insufficient Expression	1	1	1	1	0
ENSG00000233887	0	0	0	0	0	0.0524051		ERVWE2			processed_pseudogene						0	0.0245634	Insufficient Expression	Insufficient Expression	0.580037	1	0.373901	1	0.0245634
ENSG00000233884	0	0	0	0	0	0		XXyac-YM21GA2.3			antisense						0	0	Insufficient Expression	Insufficient Expression	1	1	1	1	0
ENSG00000233885	0.95588	1.10145	0.628882	0.653388	0.668172	0.944501	YEATS2 antisense RNA 1 [Source:HGNC Symbol;Acc:41101]	YEATS2-AS1			antisense						0.914362	0.807698	Insufficient Expression	Insufficient Expression	0.420456	1	0.468055	1	0.106664
ENSG00000250629	0	0	0	0.142092	0.316468	0		RP11-122C5.3			antisense						0	0.196117	Insufficient Expression	Insufficient Expression	0.122529	1	0.161994	1	0.196117
ENSG00000159123	0.137055	0.215531	0.158121	0.0998868	0.123871	0.0515279	DMRT-like family C1 [Source:HGNC Symbol;Acc:13910]	DMRTC1	hsa-let-7i*(mirbase), hsa-miR-135b*(mirbase), hsa-miR-142-5p(mirbase), hsa-miR-146a(miRanda), hsa-miR-146b-5p(miRanda), hsa-miR-151-5p(mirbase), hsa-miR-153(mirbase), hsa-miR-181a(miRanda), hsa-miR-181a-2*(mirbase), hsa-miR-181b(miRanda), hsa-miR-181c(miRanda), hsa-miR-181d(miRanda), hsa-miR-182*(mirbase), hsa-miR-186*(mirbase), hsa-miR-196b(mirbase), hsa-miR-202(mirbase), hsa-miR-208(mirbase), h…		transcription regulator|protein_coding		transcription, DNA-dependent // regulation of transcription, DNA-dependent				0.226225	0.126106	Insufficient Expression	Insufficient Expression	0.100289	1	0.0678981	1	0.100119
ENSG00000258456	0	0	0	0	0	0	pentatricopeptide repeat domain 2 pseudogene 1 [Source:HGNC Symbol;Acc:31718]	PTCD2P1			processed_pseudogene						0	0	Insufficient Expression	Insufficient Expression	1	1	1	1	0
ENSG00000253258	0.790256	0.326176	0.845536	0.351937	0.869248	0.738694		RP11-539E17.5			antisense						0.710493	0.71183	Insufficient Expression	Insufficient Expression	0.994518	1	0.995175	1	0.00133731
ENSG00000254407	0	0	0	0	0	0		RP11-109E10.2			processed_pseudogene						0	0	Insufficient Expression	Insufficient Expression	1	1	1	1	0
ENSG00000253257	0	0	1.22509	0	0	0	MT-ND4 pseudogene 7 [Source:HGNC Symbol;Acc:42234]	MTND4P7			processed_pseudogene						0.384621	0	Insufficient Expression	Insufficient Expression	0.305854	1	0.373901	1	0.384621
ENSG00000205240	0	0.0782962	0	0	0.0393747	0.0495123	olfactory receptor, family 7, subfamily E, member 36 pseudogene [Source:HGNC Symbol;Acc:8409]	OR7E36P			processed_pseudogene						0.0362512	0.0418116	Insufficient Expression	Insufficient Expression	0.91769	1	0.901165	1	0.00556046
ENSG00000102128	0	0	0	0.0616312	0	0	RAB40A, member RAS oncogene family-like [Source:HGNC Symbol;Acc:25410]	RAB40AL	hsa-miR-103(RNAhybrid|TargetScan|miRanda|mirbase), hsa-miR-107(RNAhybrid|TargetScan|miRanda|mirbase), hsa-miR-125a(RNAhybrid|miRanda), hsa-miR-125b(RNAhybrid|miRanda), hsa-miR-141*(mirbase), hsa-miR-146a(RNAhybrid|miRanda), hsa-miR-15a(RNAhybrid|TargetScan|miRanda), hsa-miR-15b(RNAhybrid|TargetScan|miRanda), hsa-miR-16(RNAhybrid|TargetScan|miRanda), hsa-miR-181c(mirbase), hsa-miR-195(RNAhybrid|Ta…		protein_coding		GTP catabolic process // intracellular protein transport // nucleocytoplasmic transport // signal transduction // small GTPase mediated signal transduction // protein transport // protein ubiquitination // intracellular signal transduction	GTPase activity // GTP binding	intracellular // cytoplasm // mitochondrion // plasma membrane // membrane		0	0.0287609	Insufficient Expression	Insufficient Expression	0.538124	1	0.373901	1	0.0287609
ENSG00000232823	0	0	0.133459	0	0	0		RP11-179H18.7			processed_pseudogene						0.0602441	0	Insufficient Expression	Insufficient Expression	0.386046	1	0.373901	1	0.0602441
ENSG00000232821	0.0935803	0.129446	0.26054	0.159396	0.0861204	0.134667		AC003986.6			antisense						0.212905	0.171609	Insufficient Expression	Insufficient Expression	0.57669	1	0.576153	1	0.0412966
ENSG00000232827	0.0337327	0.0854866	0.0495746	0.0487365	0.127739	0.0533179		RP11-211N8.7			processed_transcript						0.0786699	0.105675	Insufficient Expression	Insufficient Expression	0.610587	1	0.534738	1	0.0270055
ENSG00000232825	0	0	0	0	0	0		RP5-896L10.1			processed_transcript						0	0	Insufficient Expression	Insufficient Expression	1	1	1	1	0
ENSG00000232824	0	0	0	0	0	0		RP11-401A10.2			processed_pseudogene						0	0	Insufficient Expression	Insufficient Expression	1	1	1	1	0
ENSG00000232829	0	0	0	0	0	0.0728403	glutathione S-transferase omega 3, pseudogene [Source:HGNC Symbol;Acc:23065]	GSTO3P			processed_pseudogene						0	0.0338118	Insufficient Expression	Insufficient Expression	0.497275	1	0.373901	1	0.0338118
ENSG00000232828	0	0.034987	0.0251761	0	0	0		AF196970.3			antisense						0.0284948	0	Insufficient Expression	Insufficient Expression	0.485196	1	0.126291	1	0.0284948
ENSG00000235890	0	0	0	0	0	0	TSPEAR antisense RNA 1 [Source:HGNC Symbol;Acc:1271]	TSPEAR-AS1			antisense						0	0	Insufficient Expression	Insufficient Expression	1	1	1	1	0
ENSG00000170523	0.0823935	0.0196024	0	0	0	0	keratin 83 [Source:HGNC Symbol;Acc:6460]	KRT83	hsa-let-7a(RNAhybrid|miRanda), hsa-let-7b(RNAhybrid), hsa-let-7c(RNAhybrid), hsa-let-7d(RNAhybrid|miRanda), hsa-let-7e(RNAhybrid|miRanda), hsa-let-7g(RNAhybrid|miRanda), hsa-miR-106a(RNAhybrid|miRanda), hsa-miR-122a(RNAhybrid|miRanda), hsa-miR-128(miRanda), hsa-miR-128a(TargetScan|miRanda|mirbase), hsa-miR-128b(TargetScan|miRanda), hsa-miR-132(TargetScan|miRanda|mirbase), hsa-miR-133a(RNAhybrid|m…		protein_coding		epidermis development	structural molecule activity	keratin filament		0.0474106	0	Insufficient Expression	Insufficient Expression	0.354586	1	0.239885	1	0.0474106
ENSG00000198558	0.47222	0	0.274884	0	0	0.18409	histone cluster 1, H4l [Source:HGNC Symbol;Acc:4791]	HIST1H4L	hsa-let-7c*(mirbase), hsa-let-7i*(mirbase), hsa-miR-101*(mirbase), hsa-miR-103(mirbase), hsa-miR-106b(mirbase), hsa-miR-125a-5p(miRanda), hsa-miR-125b(miRanda), hsa-miR-125b-1*(mirbase), hsa-miR-125b-2*(mirbase), hsa-miR-127-3p(mirbase), hsa-miR-127-5p(mirbase), hsa-miR-130a*(mirbase), hsa-miR-134(mirbase), hsa-miR-136(mirbase), hsa-miR-136*(mirbase), hsa-miR-138-1*(mirbase), hsa-miR-139-3p(mirba…	extracellular	protein_coding		telomere maintenance // chromatin organization // nucleosome assembly // transcription initiation, DNA-dependent // CenH3-containing nucleosome assembly at centromere // negative regulation of megakaryocyte differentiation // phosphatidylinositol-mediated signaling	DNA binding // protein binding // protein heterodimerization activity	nucleosome // extracellular region // nucleus // nucleoplasm // nucleolus // actin cytoskeleton		0.302786	0.0812596	Insufficient Expression	Insufficient Expression	0.23092	1	0.29038	1	0.221527
ENSG00000134551	0.0276878	0	0.0561353	0	0.0322752	0	proline-rich protein HaeIII subfamily 2 [Source:HGNC Symbol;Acc:9367]	PRH2	hsa-let-7g(miRanda), hsa-miR-101(miRanda), hsa-miR-106a(miRanda), hsa-miR-106b(miRanda), hsa-miR-122(miRanda), hsa-miR-132(miRanda), hsa-miR-133a(miRanda), hsa-miR-133b(miRanda), hsa-miR-135a(miRanda), hsa-miR-136(miRanda), hsa-miR-141(miRanda), hsa-miR-144(miRanda), hsa-miR-146a(miRanda), hsa-miR-146b-5p(miRanda), hsa-miR-150(miRanda), hsa-miR-17(miRanda), hsa-miR-181a(miRanda), hsa-miR-181b(miR…	extracellular	protein_coding			protein binding	extracellular space		0.0393989	0.0152759	Insufficient Expression	Insufficient Expression	0.59799	1	0.428353	1	0.024123
ENSG00000241907	0.49124	0.303444	0.143073	0.136331	0.773798	0.574861		CTB-46E9.1			processed_pseudogene						0.38392	0.555483	Insufficient Expression	Insufficient Expression	0.423167	1	0.482189	1	0.171564
ENSG00000241905	0	0	0	0	0	0		RP11-305O4.1			processed_pseudogene						0	0	Insufficient Expression	Insufficient Expression	1	1	1	1	0
ENSG00000227035	0	0	0	0	0	0		RP11-3N2.8			unprocessed_pseudogene						0	0	Insufficient Expression	Insufficient Expression	1	1	1	1	0
ENSG00000160716	0.00624825	0.0297141	0	0.016272	0.0295772	0	cholinergic receptor, nicotinic, beta 2 (neuronal) [Source:HGNC Symbol;Acc:1962]	CHRNB2	hsa-miR-127-3p(mirbase), hsa-miR-1297(miRanda), hsa-miR-130ac(TargetScan), hsa-miR-143(miRanda), hsa-miR-145(mirbase), hsa-miR-146a(miRanda), hsa-miR-146b-5p(miRanda), hsa-miR-148ab-3p(TargetScan), hsa-miR-150(mirbase), hsa-miR-152(TargetScan), hsa-miR-199a-5p(miRanda), hsa-miR-199b-5p(miRanda), hsa-miR-26a(miRanda), hsa-miR-26b(miRanda), hsa-miR-29a(miRanda), hsa-miR-29b(miRanda), hsa-miR-29c(mi…	nucleus	receptor|protein_coding		regulation of action potential // conditioned taste aversion // response to hypoxia // transport // ion transport // calcium ion transport // smooth muscle contraction // signal transduction // synaptic transmission // synaptic transmission, cholinergic // visual perception // sensory perception of sound // learning // memory // locomotory behavior // associative learning // visual learning // re…	nicotinic acetylcholine-activated cation-selective channel activity // extracellular ligand-gated ion channel activity // protein binding // ligand-gated ion channel activity // acetylcholine receptor activity // acetylcholine binding	plasma membrane // nicotinic acetylcholine-gated receptor-channel complex // external side of plasma membrane // membrane // integral to membrane // cell junction // postsynaptic membrane	Nicotine Activity on Dopaminergic Neurons:WP1602 // Sudden infant death syndrome (SIDS) susceptibility pathways:WP706 // Nicotine effect on dopaminergic neurons:WP1602 // SIDS Susceptibility Pathways:WP706 // Sudden Infant Death Syndrome (SIDS) Susceptibility Pathways:WP706	0.0170767	0.0217795	Insufficient Expression	Insufficient Expression	0.908268	1	0.803519	1	0.00470283
ENSG00000160712	0.715192	1.21222	0.698004	0.349398	0.312817	0.353342	interleukin 6 receptor [Source:HGNC Symbol;Acc:6019]	IL6R	hsa-let-7(TargetScan), hsa-miR-100(mirbase), hsa-miR-124(TargetScan|miRanda), hsa-miR-124ab(TargetScan), hsa-miR-125a-5p(TargetScan|miRanda), hsa-miR-125b(miRanda), hsa-miR-125b-5p(TargetScan), hsa-miR-132(miRanda), hsa-miR-137(miRanda), hsa-miR-138(miRanda), hsa-miR-140-5p(miRanda), hsa-miR-146a(miRanda), hsa-miR-146b-5p(miRanda), hsa-miR-149(miRanda), hsa-miR-155(TargetScan), hsa-miR-15a(miRand…	extracellular	receptor|protein_coding		hepatic immune response // neutrophil mediated immunity // monocyte chemotaxis // positive regulation of leukocyte chemotaxis // acute-phase response // positive regulation of cell proliferation // positive regulation of activation of Janus kinase activity // cytokine-mediated signaling pathway // endocrine pancreas development // negative regulation of interleukin-8 production // positive regula…	ciliary neurotrophic factor receptor activity // interleukin-6 receptor activity // interleukin-6 receptor binding // protein binding // enzyme binding // interleukin-6 binding // protein homodimerization activity // ciliary neurotrophic factor binding	extracellular region // extracellular space // plasma membrane // interleukin-6 receptor complex // cell surface // basolateral plasma membrane // apical plasma membrane	ncRNAs involved in STAT3 signaling in hepatocellular carcinoma:WP4337 // Neuroinflammation and glutamatergic signaling:WP5083 // Focal adhesion: PI3K-Akt-mTOR-signaling pathway:WP3932 // Pluripotent stem cell differentiation pathway:WP2848 // Hepatitis C and hepatocellular carcinoma:WP3646 // Sudden infant death syndrome (SIDS) susceptibility pathways:WP706 // Senescence and autophagy in cancer:W…	0.895902	0.420503	Insufficient Expression	Insufficient Expression	0.00850317	1	0.0193752	1	0.475399
ENSG00000096088	0	0	0	0	0	0	progastricsin (pepsinogen C) [Source:HGNC Symbol;Acc:8890]	PGC	hsa-let-7a(mirbase), hsa-let-7b(mirbase), hsa-let-7c(mirbase), hsa-let-7d(mirbase), hsa-let-7e(mirbase), hsa-let-7f(mirbase), hsa-let-7g(mirbase), hsa-let-7i(mirbase), hsa-miR-10b*(mirbase), hsa-miR-126*(mirbase), hsa-miR-135b*(mirbase), hsa-miR-146a(miRanda), hsa-miR-146b-5p(miRanda), hsa-miR-185(mirbase), hsa-miR-198(mirbase), hsa-miR-320(mirbase), hsa-miR-363*(mirbase), hsa-miR-365(miRanda|mir…	extracellular	protein_coding		proteolysis // digestion	aspartic-type endopeptidase activity	extracellular space // nucleus // nucleolus	miR-targeted genes in epithelium - TarBase:WP2002	0	0	Insufficient Expression	Insufficient Expression	1	1	1	1	0
ENSG00000215165	0	0.0910181	0.127158	0.0413371	0.0455954	0		RP11-403F21.3			processed_pseudogene						0.0994549	0.0409206	Insufficient Expression	Insufficient Expression	0.374498	1	0.350946	1	0.0585343
ENSG00000243215	0.385775	0.200776	0.425691	0.120779	0.273556	0.220066	major histocompatibility complex, class II, DM alpha [Source:HGNC Symbol;Acc:4934]	HLA-DMA	hsa-let-7d*(mirbase), hsa-miR-10b(mirbase), hsa-miR-10b*(mirbase), hsa-miR-125a-5p(mirbase), hsa-miR-125b(mirbase), hsa-miR-127-3p(mirbase), hsa-miR-127-5p(mirbase), hsa-miR-134(mirbase), hsa-miR-137(miRanda|mirbase), hsa-miR-145*(mirbase), hsa-miR-149(mirbase), hsa-miR-15a*(mirbase), hsa-miR-15b*(mirbase), hsa-miR-186(miRanda), hsa-miR-18a*(mirbase), hsa-miR-18b*(mirbase), hsa-miR-203(miRanda), …	transmembrane	protein_coding		antigen processing and presentation of peptide or polysaccharide antigen via MHC class II // protein complex assembly // immune response // protein transport // immunoglobulin mediated immune response // antigen processing and presentation // antigen processing and presentation of exogenous peptide antigen via MHC class II // positive thymic T cell selection // positive regulation of T cell diffe…	protein binding	lysosomal membrane // multivesicular body // endosome membrane // membrane // integral to membrane // late endosome membrane // MHC class II protein complex		0.41544	0.266775	Insufficient Expression	Insufficient Expression	0.155732	1	0.188396	1	0.148666
ENSG00000083307	0.171938	0.0658364	0.00618931	0.21323	0	0.081354	grainyhead-like 2 (Drosophila) [Source:HGNC Symbol;Acc:2799]	GRHL2	hsa-let-7a(miRanda), hsa-let-7b(miRanda), hsa-let-7c(miRanda), hsa-let-7d(miRanda), hsa-let-7e(miRanda), hsa-let-7f(miRanda), hsa-let-7g(miRanda), hsa-let-7i(miRanda), hsa-miR-105(TargetScan), hsa-miR-106a(TargetScan|miRanda), hsa-miR-106ab(TargetScan), hsa-miR-106b(miRanda|pictar), hsa-miR-122(TargetScan|miRanda), hsa-miR-122a(TargetScan), hsa-miR-1271(TargetScan|miRanda), hsa-miR-133a(miRanda),…	nucleus	transcription regulator|protein_coding		in utero embryonic development // neural tube closure // transcription, DNA-dependent // regulation of transcription, DNA-dependent	DNA binding	nucleus // cytoplasm	Mesodermal commitment pathway:WP2857 // Mesodermal Commitment Pathway:WP2857	0.109928	0.130564	Insufficient Expression	Insufficient Expression	0.840059	1	0.851415	1	0.020636
ENSG00000258869	0	0	0	0	0	0	Uncharacterized protein [Source:UniProtKB/TrEMBL;Acc:G3V3G4]	RP11-204N11.1			protein_coding						0	0	Insufficient Expression	Insufficient Expression	1	1	1	1	0
ENSG00000175463	0.370976	0.290691	0.237925	0.241396	0.187949	0.329633	TBC1 domain family, member 10C [Source:HGNC Symbol;Acc:24702]	TBC1D10C	hsa-let-7a(miRanda), hsa-let-7a*(mirbase), hsa-let-7b(miRanda), hsa-let-7b*(mirbase), hsa-let-7c(miRanda), hsa-let-7d(miRanda), hsa-let-7d*(mirbase), hsa-let-7e(miRanda), hsa-let-7f(miRanda), hsa-let-7f-1*(mirbase), hsa-let-7f-2*(mirbase), hsa-let-7g(miRanda), hsa-let-7g*(mirbase), hsa-let-7i(miRanda), hsa-let-7i*(mirbase), hsa-miR-106a(miRanda), hsa-miR-106ab(TargetScan), hsa-miR-106b(miRanda), …		protein_coding		regulation of Rab GTPase activity	Rab GTPase activator activity	intracellular		0.37709	0.323822	Insufficient Expression	Insufficient Expression	0.456614	1	0.450432	1	0.0532684
ENSG00000222005	0.104117	0.256594	0.172227	0.194649	0.140526	0.136025	Uncharacterized protein [Source:UniProtKB/TrEMBL;Acc:B8ZZR3]	AC016722.1			protein_coding						0.233888	0.210094	Insufficient Expression	Insufficient Expression	0.718943	1	0.706167	1	0.0237945
ENSG00000132185	0.0715035	0	0	0.0617675	0	0.0564429	Fc receptor-like A [Source:HGNC Symbol;Acc:18504]	FCRLA	hsa-let-7a*(mirbase), hsa-let-7b*(mirbase), hsa-let-7d*(mirbase), hsa-let-7f-1*(mirbase), hsa-miR-106a(mirbase), hsa-miR-135a(miRanda), hsa-miR-135b(miRanda), hsa-miR-140-5p(miRanda), hsa-miR-141(miRanda|mirbase), hsa-miR-148a(miRanda), hsa-miR-148b(miRanda), hsa-miR-15b*(mirbase), hsa-miR-181d(miRanda), hsa-miR-184(miRanda), hsa-miR-186(miRanda|mirbase), hsa-miR-186*(mirbase), hsa-miR-200a(miRan…	extracellular	protein_coding		cell differentiation	protein binding	extracellular region // cytoplasm		0.0332122	0.0552276	Insufficient Expression	Insufficient Expression	0.68911	1	0.637475	1	0.0220154
ENSG00000219314	0	0	0	0	0	0		RP1-273P12.1			processed_pseudogene						0	0	Insufficient Expression	Insufficient Expression	1	1	1	1	0
ENSG00000237999	0	0.104265	0.0645746	0.126986	0.104172	0		RP11-394D2.1			processed_pseudogene						0.0777878	0.105145	Insufficient Expression	Insufficient Expression	0.708269	1	0.706766	1	0.027357
ENSG00000237997	0	0	0	0	0	0	regulator of chromosome condensation 2 pseudogene 2 [Source:HGNC Symbol;Acc:38419]	RCC2P2			processed_pseudogene						0	0	Insufficient Expression	Insufficient Expression	1	1	1	1	0
ENSG00000237990	0	0	0	0	0	0	CNTN4 antisense RNA 1 [Source:HGNC Symbol;Acc:39985]	CNTN4-AS1			antisense						0	0	Insufficient Expression	Insufficient Expression	1	1	1	1	0
ENSG00000237991	0.943192	0.362393	0.35088	0.42863	0.465413	0.827663	ribosomal protein L35 pseudogene 1 [Source:HGNC Symbol;Acc:36695]	RPL35P1			processed_pseudogene						0.612824	0.645313	Insufficient Expression	Insufficient Expression	0.866737	1	0.882555	1	0.0324896
ENSG00000105609	0.00331014	0.0064931	0.0142269	0.0229853	0	0.0173332	leukocyte immunoglobulin-like receptor, subfamily B (with TM and ITIM domains), member 5 [Source:HGNC Symbol;Acc:6609]	LILRB5	hsa-miR-122(miRanda), hsa-miR-124*(mirbase), hsa-miR-126*(mirbase), hsa-miR-130a(mirbase), hsa-miR-130b(mirbase), hsa-miR-135b*(mirbase), hsa-miR-136(miRanda), hsa-miR-144*(mirbase), hsa-miR-204(miRanda), hsa-miR-21(mirbase), hsa-miR-211(miRanda), hsa-miR-23a(miRanda), hsa-miR-23b(miRanda), hsa-miR-23b*(mirbase), hsa-miR-24(miRanda), hsa-miR-29a*(mirbase), hsa-miR-301a(mirbase), hsa-miR-301b(mirb…	transmembrane	protein_coding		defense response // cell surface receptor linked signaling pathway	transmembrane receptor activity // protein binding	integral to membrane		0.0114951	0.0191926	Insufficient Expression	Insufficient Expression	0.842759	1	0.519166	1	0.00769744
ENSG00000182132	0.750882	0.629443	0.329763	0.0558781	0.564131	1.02031	Kv channel interacting protein 1 [Source:HGNC Symbol;Acc:15521]	KCNIP1	hsa-miR-103(miRanda), hsa-miR-106a(miRanda), hsa-miR-106b(miRanda), hsa-miR-107(miRanda), hsa-miR-1192(TargetScan), hsa-miR-122(miRanda), hsa-miR-125a-3p(miRanda), hsa-miR-133a(miRanda), hsa-miR-133b(miRanda), hsa-miR-140-5p(miRanda), hsa-miR-143(miRanda), hsa-miR-149(miRanda), hsa-miR-150(TargetScan|miRanda|pictar), hsa-miR-15a(miRanda), hsa-miR-15b(miRanda), hsa-miR-16(miRanda), hsa-miR-17(miRa…		protein_coding		detection of calcium ion // signal transduction // synaptic transmission // positive regulation of action potential	voltage-gated ion channel activity // potassium channel activity // calcium ion binding // protein binding // potassium channel regulator activity // protein heterodimerization activity // protein N-terminus binding	proteinaceous extracellular matrix // plasma membrane // dendrite // neuronal cell body		0.64121	0.579461	Insufficient Expression	Insufficient Expression	0.823118	1	0.845483	1	0.0617492
ENSG00000244242	0.389666	0.342474	0.483793	0.19777	0.41819	0.504132	interferon induced transmembrane protein 10 [Source:HGNC Symbol;Acc:40022]	IFITM10	hsa-miR-19b(mirbase), hsa-miR-27a-3p(TargetScan), hsa-miR-27abc(TargetScan), hsa-miR-484(mirbase), hsa-miR-485-3p(mirbase), hsa-miR-662(mirbase)	transmembrane	protein_coding		response to biotic stimulus		plasma membrane // integral to membrane		0.489641	0.451111	Insufficient Expression	Insufficient Expression	0.716477	1	0.73744	1	0.0385299
ENSG00000240747	0	0	0	0	0.0416718	0	KRAB box domain containing 1 [Source:HGNC Symbol;Acc:38708]	KRBOX1	hsa-miR-132(mirbase), hsa-miR-181c(mirbase), hsa-miR-223*(mirbase), hsa-miR-320(mirbase), hsa-miR-424*(mirbase), hsa-miR-432(mirbase), hsa-miR-489(mirbase), hsa-miR-548a-3p(mirbase), hsa-miR-548a-5p(mirbase), hsa-miR-548b-5p(mirbase), hsa-miR-582-3p(mirbase), hsa-miR-622(mirbase), hsa-miR-627(mirbase), hsa-miR-7(mirbase), hsa-miR-876-3p(mirbase), hsa-miR-890(mirbase)		protein_coding		regulation of transcription, DNA-dependent	nucleic acid binding	intracellular		0	0.0196336	Insufficient Expression	Insufficient Expression	0.640207	1	0.373901	1	0.0196336
ENSG00000214694	0.232058	0.240745	0.443986	0.131949	0.0986606	0.131723	Rho guanine nucleotide exchange factor (GEF) 33 [Source:HGNC Symbol;Acc:37252]	ARHGEF33	hsa-miR-10a(miRanda), hsa-miR-10b(miRanda), hsa-miR-1271(miRanda), hsa-miR-129-5p(miRanda), hsa-miR-132(miRanda), hsa-miR-136(miRanda), hsa-miR-139-5p(miRanda), hsa-miR-141(miRanda), hsa-miR-145(miRanda), hsa-miR-150(miRanda), hsa-miR-155(miRanda), hsa-miR-181a(miRanda), hsa-miR-181b(miRanda), hsa-miR-181c(miRanda), hsa-miR-181d(miRanda), hsa-miR-182(miRanda), hsa-miR-18a(miRanda), hsa-miR-190(mi…		protein_coding		regulation of Rho protein signal transduction	Rho guanyl-nucleotide exchange factor activity	intracellular		0.380778	0.164358	Insufficient Expression	Insufficient Expression	0.0336248	1	0.0466036	1	0.21642
ENSG00000214695	0	0	0.0462937	0.0576435	0	0		RP11-182L21.4			processed_pseudogene						0.0217626	0.0269511	Insufficient Expression	Insufficient Expression	0.915921	1	0.888186	1	0.00518851
ENSG00000230483	0	0	0	0	0	0		AC124057.5			antisense						0	0	Insufficient Expression	Insufficient Expression	1	1	1	1	0
ENSG00000230480	0	0.155799	0	0	0	0		AC093142.2			processed_pseudogene						0.0696302	0	Insufficient Expression	Insufficient Expression	0.367965	1	0.373901	1	0.0696302
ENSG00000214342	0	0	0	0	0	0	ATP synthase, H+ transporting, mitochondrial Fo complex, subunit B1 pseudogene 2 [Source:HGNC Symbol;Acc:39743]	ATP5F1P2			processed_pseudogene						0	0	Insufficient Expression	Insufficient Expression	1	1	1	1	0
ENSG00000148386	0	0	0	0	0	0	lipocalin 9 [Source:HGNC Symbol;Acc:17442]	LCN9	hsa-miR-140-3p(mirbase), hsa-miR-147b(mirbase), hsa-miR-193a-5p(mirbase), hsa-miR-219-1-3p(mirbase), hsa-miR-296-5p(mirbase), hsa-miR-342-3p(mirbase), hsa-miR-453(mirbase), hsa-miR-483-3p(mirbase), hsa-miR-485-3p(mirbase), hsa-miR-486-3p(mirbase), hsa-miR-490-3p(mirbase), hsa-miR-517a(mirbase), hsa-miR-517c(mirbase), hsa-miR-518d-3p(mirbase), hsa-miR-541(mirbase), hsa-miR-550(mirbase), hsa-miR-58…	extracellular	protein_coding			transporter activity // pheromone binding	extracellular region		0	0	Insufficient Expression	Insufficient Expression	1	1	1	1	0
ENSG00000067177	0.934658	0.8258	0.944804	0.805535	0.73336	0.892892	phosphorylase kinase, alpha 1 (muscle) [Source:HGNC Symbol;Acc:8925]	PHKA1	hsa-let-7a(RNAhybrid|miRanda), hsa-let-7b(RNAhybrid|miRanda), hsa-let-7c(RNAhybrid|miRanda), hsa-let-7d(RNAhybrid|miRanda), hsa-let-7e(RNAhybrid|miRanda|mirbase), hsa-let-7f(RNAhybrid|miRanda|mirbase), hsa-let-7i(RNAhybrid|miRanda), hsa-let-7i*(mirbase), hsa-miR-1(miRanda), hsa-miR-101(miRanda), hsa-miR-103(miRanda), hsa-miR-103a(TargetScan), hsa-miR-105(TargetScan), hsa-miR-106a(RNAhybrid|Target…		protein_coding		carbohydrate metabolic process // polysaccharide metabolic process // glycogen metabolic process // glycogen catabolic process // glucose metabolic process // generation of precursor metabolites and energy // small molecule metabolic process	catalytic activity // hydrolase activity, hydrolyzing O-glycosyl compounds // phosphorylase kinase activity // calmodulin binding	cytosol // plasma membrane	Glycogen synthesis and degradation:WP500 // Glycogen Metabolism:WP500 // Glycogen Synthesis and Degradation:WP500	0.926744	0.85553	Insufficient Expression	Insufficient Expression	0.245295	1	0.203466	1	0.0712139
ENSG00000126583	0.084607	0.186919	0.0742741	0.0941086	0.0565638	0.0780281	protein kinase C, gamma [Source:HGNC Symbol;Acc:9402]	PRKCG	hsa-miR-134(miRanda), hsa-miR-138(miRanda), hsa-miR-15a(miRanda), hsa-miR-15b(miRanda), hsa-miR-186(miRanda|mirbase), hsa-miR-194(mirbase), hsa-miR-25(miRanda), hsa-miR-31(miRanda), hsa-miR-32(miRanda), hsa-miR-320(mirbase), hsa-miR-320a(miRanda), hsa-miR-320b(miRanda), hsa-miR-320c(miRanda), hsa-miR-320d(miRanda), hsa-miR-324-5p(TargetScan|miRanda|pictar), hsa-miR-326(miRanda), hsa-miR-330-5p(mi…	nucleus	kinase|protein_coding		protein phosphorylation // response to stress // signal transduction // epidermal growth factor receptor signaling pathway // activation of phospholipase C activity // synaptic transmission // blood coagulation // learning or memory // chemosensory behavior // cell death // fibroblast growth factor receptor signaling pathway // phosphorylation // platelet activation // negative regulation of prot…	protein kinase activity // protein serine/threonine kinase activity // protein kinase C activity // calcium-dependent protein kinase C activity // protein tyrosine kinase activity // protein binding // ATP binding // zinc ion binding // kinase activity // transferase activity, transferring phosphorus-containing groups // metal ion binding	nucleus // cytoplasm // cytosol // plasma membrane // cell junction // dendrite // neuron projection // perinuclear region of cytoplasm // synaptic membrane	Hippo signaling regulation pathways:WP4540 // Wnt Signaling Pathway:WP363 // G protein signaling pathways:WP35 // Neuroinflammation and glutamatergic signaling:WP5083 // Calcium regulation in cardiac cells:WP536 // MAPK signaling pathway:WP382 // miRs in Muscle Cell Differentiation:WP2012 // Ras signaling:WP4223 // Pathways Regulating Hippo Signaling:WP4540 // Wnt signaling pathway and pluripoten…	0.155919	0.105844	Insufficient Expression	Insufficient Expression	0.40435	1	0.35658	1	0.050075
ENSG00000138115	0	0	0.0668837	0.0683683	0.0195779	0	cytochrome P450, family 2, subfamily C, polypeptide 8 [Source:HGNC Symbol;Acc:2622]	CYP2C8	hsa-let-7d(miRanda), hsa-let-7e(miRanda), hsa-let-7f(miRanda), hsa-miR-1(miRanda), hsa-miR-103(miRanda), hsa-miR-107(miRanda), hsa-miR-125a-3p(miRanda|mirbase), hsa-miR-128(miRanda), hsa-miR-139-5p(miRanda), hsa-miR-141(miRanda), hsa-miR-143(miRanda), hsa-miR-143*(mirbase), hsa-miR-146a*(mirbase), hsa-miR-154(mirbase), hsa-miR-16(miRanda), hsa-miR-16-1*(mirbase), hsa-miR-181a(miRanda), hsa-miR-18…		protein_coding		organic acid metabolic process // xenobiotic metabolic process // drug metabolic process // arachidonic acid metabolic process // epoxygenase P450 pathway // exogenous drug catabolic process // small molecule metabolic process // oxidation-reduction process // oxidative demethylation	monooxygenase activity // iron ion binding // electron carrier activity // oxidoreductase activity, acting on paired donors, with incorporation or reduction of molecular oxygen // heme binding // caffeine oxidase activity // aromatase activity	endoplasmic reticulum // endoplasmic reticulum membrane	Metapathway biotransformation Phase I and II:WP702 // Tamoxifen metabolism:WP691 // Codeine and Morphine Metabolism:WP1604 // Codeine and morphine metabolism:WP1604 // Oxidation by Cytochrome P450:WP43 // Arachidonate epoxygenase / epoxide hydrolase:WP678 // Eicosanoid metabolism via Cytochrome P450 Mono-Oxygenases (CYP) pathway:WP4720 // Metapathway biotransformation:WP702 // Eicosanoid metaboli…	0.0311343	0.041127	Insufficient Expression	Insufficient Expression	0.852921	1	0.823982	1	0.00999272
ENSG00000150201	0	0	0.325311	0	0	0	FXYD domain containing ion transport regulator 4 [Source:HGNC Symbol;Acc:4028]	FXYD4	hsa-miR-128a(mirbase), hsa-miR-132(mirbase), hsa-miR-138(mirbase), hsa-miR-154(mirbase), hsa-miR-15a*(mirbase), hsa-miR-185(miRanda|mirbase), hsa-miR-188-3p(mirbase), hsa-miR-18a*(mirbase), hsa-miR-194(mirbase), hsa-miR-199a-5p(mirbase), hsa-miR-199b-5p(mirbase), hsa-miR-212(mirbase), hsa-miR-22(miRanda|mirbase), hsa-miR-221(mirbase), hsa-miR-24-2*(mirbase), hsa-miR-27a*(mirbase), hsa-miR-324-5p(…	transmembrane	protein_coding		ion transport // ion transmembrane transport // transmembrane transport // potassium ion transmembrane transport	ion channel activity // potassium channel activity // protein binding // ATPase binding	plasma membrane // membrane // integral to membrane		0.135444	0	Insufficient Expression	Insufficient Expression	0.322295	1	0.373901	1	0.135444
ENSG00000156689	0.56466	0.460404	0.743482	0.81381	0.3023	0.2947	glycine-N-acyltransferase-like 2 [Source:HGNC Symbol;Acc:24178]	GLYATL2	hsa-let-7e*(mirbase), hsa-miR-101*(mirbase), hsa-miR-106a(miRanda), hsa-miR-106b(miRanda), hsa-miR-1271(miRanda), hsa-miR-17(miRanda), hsa-miR-182(miRanda), hsa-miR-183(miRanda), hsa-miR-186(miRanda), hsa-miR-203(miRanda), hsa-miR-205(miRanda), hsa-miR-20a(miRanda), hsa-miR-20b(miRanda), hsa-miR-218(miRanda), hsa-miR-27b*(mirbase), hsa-miR-28-3p(mirbase), hsa-miR-302b*(mirbase), hsa-miR-376a(mirb…		protein_coding			transferase activity, transferring acyl groups other than amino-acyl groups // glycine N-acyltransferase activity	mitochondrion // endoplasmic reticulum	Metapathway biotransformation Phase I and II:WP702 // Amino acid conjugation of benzoic acid:WP521 // Metapathway biotransformation:WP702 // metapathway biotransformation:WP702	0.664729	0.537568	Insufficient Expression	Insufficient Expression	0.459354	1	0.512501	1	0.127162
ENSG00000236118	0	0	0	0	0	0		LL22NC03-30E12.10			unprocessed_pseudogene						0	0	Insufficient Expression	Insufficient Expression	1	1	1	1	0
ENSG00000236113	0.0899542	0.249467	0	0	0	0	mitochondrial coiled-coil domain 1 pseudogene 2 [Source:HGNC Symbol;Acc:33462]	MCCD1P2			unprocessed_pseudogene						0.148527	0	Insufficient Expression	Insufficient Expression	0.155085	1	0.187534	1	0.148527
ENSG00000236111	0	0.06598	0	0.0597949	0	0		RP11-630I5.1			processed_pseudogene						0.0307268	0.0279284	Insufficient Expression	Insufficient Expression	0.958238	1	0.949501	1	0.00279843
ENSG00000236110	0	0	0	0	0	0		RP11-113A10.5			unprocessed_pseudogene						0	0	Insufficient Expression	Insufficient Expression	1	1	1	1	0
ENSG00000236115	0	0	0	0	0	0		RP11-62C3.6			antisense						0	0	Insufficient Expression	Insufficient Expression	1	1	1	1	0
ENSG00000236114	0.0392331	0.0930842	0.0172887	0.203585	0.0742789	0.0464725		RP11-517P14.7			unprocessed_pseudogene						0.069551	0.145414	Insufficient Expression	Insufficient Expression	0.327905	1	0.334169	1	0.0758627
ENSG00000224921	0	0	0	0.00526719	0	0	HLA complex group 4 pseudogene 11 [Source:HGNC Symbol;Acc:22930]	HCG4P11			unprocessed_pseudogene						0	0.00252634	Insufficient Expression	Insufficient Expression	0.94627	1	0.373901	1	0.00252634
ENSG00000196927	0.228271	0	0.0574479	0.0897791	0.156672	0.0511741		AC009093.1			pseudogene						0.125738	0.135339	Insufficient Expression	Insufficient Expression	0.92111	1	0.926121	1	0.00960056
ENSG00000224925	0	0	0	0	0	0	olfactory receptor, family 2, subfamily N, member 1 pseudogene [Source:HGNC Symbol;Acc:8271]	OR2N1P			unprocessed_pseudogene						0	0	Insufficient Expression	Insufficient Expression	1	1	1	1	0
ENSG00000224927	0	0	0	0	0	0		RP4-735C1.5			processed_pseudogene						0	0	Insufficient Expression	Insufficient Expression	1	1	1	1	0
ENSG00000224929	0	0	0	0	0	0	major histocompatibility complex, class II, DP alpha 3 (pseudogene) [Source:HGNC Symbol;Acc:19393]	HLA-DPA3			unprocessed_pseudogene						0	0	Insufficient Expression	Insufficient Expression	1	1	1	1	0
ENSG00000137491	0.0254582	0.100649	0.00582406	0.0462566	0.0247662	0.0155036	solute carrier organic anion transporter family, member 2B1 [Source:HGNC Symbol;Acc:10962]	SLCO2B1	hsa-miR-105(mirbase), hsa-miR-10a(miRanda), hsa-miR-10b(miRanda), hsa-miR-125a-5p(TargetScan), hsa-miR-125b-5p(TargetScan), hsa-miR-129-5p(miRanda), hsa-miR-139-5p(miRanda), hsa-miR-148a(miRanda), hsa-miR-148b(miRanda), hsa-miR-150(miRanda), hsa-miR-152(miRanda), hsa-miR-182(miRanda|mirbase), hsa-miR-183(miRanda), hsa-miR-185(miRanda), hsa-miR-186(miRanda), hsa-miR-203(miRanda), hsa-miR-204(miRan…	transmembrane	protein_coding		transport // sodium-independent organic anion transport // transmembrane transport	transporter activity // organic anion transmembrane transporter activity // sodium-independent organic anion transmembrane transporter activity	plasma membrane // membrane // integral to membrane // apical plasma membrane	Nuclear receptors meta-pathway:WP2882 // Nuclear Receptors Meta-Pathway:WP2882 // Farnesoid X receptor pathway:WP2879 // Farnesoid X Receptor Pathway:WP2879	0.0610005	0.040909	Insufficient Expression	Insufficient Expression	0.708884	1	0.653674	1	0.0200915
ENSG00000233693	0	0	0	0	0	0		RP11-506O24.1			antisense						0	0	Insufficient Expression	Insufficient Expression	1	1	1	1	0
ENSG00000233692	0	0	0	5.23834e-10	0	0	C4B antisense RNA 1 [Source:HGNC Symbol;Acc:39752]	C4B-AS1			processed_transcript						0	2.51911e-10	Insufficient Expression	Insufficient Expression	1	1	0.373901	1	2.51911e-10
ENSG00000233691	0	0	0	0.134436	0	0		RP11-312J18.7			processed_pseudogene						0	0.0606584	Insufficient Expression	Insufficient Expression	0.385105	1	0.373901	1	0.0606584
ENSG00000233690	1.14593	0.827168	0.696296	0.82281	0.583794	0.726252	estrogen receptor binding site associated, antigen, 9 pseudogene 1 [Source:HGNC Symbol;Acc:45233]	EBAG9P1			processed_pseudogene						0.9112	0.772397	Insufficient Expression	Insufficient Expression	0.252435	1	0.29832	1	0.138803
ENSG00000156687	0	0	0	0	0.0151031	0	unc-5 homolog D (C. elegans) [Source:HGNC Symbol;Acc:18634]	UNC5D	hsa-miR-1(miRanda), hsa-miR-10a(miRanda), hsa-miR-10b(miRanda), hsa-miR-10b*(mirbase), hsa-miR-122(miRanda), hsa-miR-128(miRanda), hsa-miR-128a(pictar), hsa-miR-128b(pictar), hsa-miR-129-5p(miRanda), hsa-miR-130b(miRanda), hsa-miR-135a(miRanda), hsa-miR-136(miRanda|mirbase), hsa-miR-138(TargetScan|miRanda|mirbase|pictar), hsa-miR-138ab(TargetScan), hsa-miR-139-5p(miRanda), hsa-miR-140-5p(miRanda)…	transmembrane	protein_coding		apoptosis // signal transduction // axon guidance	protein binding	cell surface // integral to membrane		0	0.00720875	Insufficient Expression	Insufficient Expression	0.849773	1	0.373901	1	0.00720875
ENSG00000238180	0	0	0	0	0.0972859	0		AC017079.4			processed_pseudogene						0	0.0446465	Insufficient Expression	Insufficient Expression	0.435981	1	0.373901	1	0.0446465
ENSG00000232125	0	0	0	0	0.115473	0	dystrotelin [Source:HGNC Symbol;Acc:23279]	DYTN	hsa-miR-136(miRanda), hsa-miR-19a(miRanda), hsa-miR-19b(miRanda), hsa-miR-217(miRanda), hsa-miR-342-3p(miRanda), hsa-miR-377(miRanda), hsa-miR-378(miRanda), hsa-miR-422a(miRanda), hsa-miR-488(miRanda), hsa-miR-490-3p(miRanda)		protein_coding			calcium ion binding // zinc ion binding	plasma membrane		0	0.0525519	Insufficient Expression	Insufficient Expression	0.40665	1	0.373901	1	0.0525519
ENSG00000232122	0	0	0	0	0	0	HLA complex group 4 pseudogene 8 [Source:HGNC Symbol;Acc:22927]	HCG4P8			unprocessed_pseudogene						0	0	Insufficient Expression	Insufficient Expression	1	1	1	1	0
ENSG00000238185	0	0	0	0	0	0		RP11-252M21.6			antisense						0	0	Insufficient Expression	Insufficient Expression	1	1	1	1	0
ENSG00000238188	0.0768029	0.0722044	0.0674549	0	0.0726716	0.180984		RP5-875H3.2			processed_pseudogene						0.100503	0.113733	Insufficient Expression	Insufficient Expression	0.858604	1	0.858616	1	0.0132295
ENSG00000232128	0	0	0	0	0	0		AC097374.4			processed_pseudogene						0	0	Insufficient Expression	Insufficient Expression	1	1	1	1	0
ENSG00000232129	0.532861	0	0	0	0	0		AC011385.2			pseudogene						0.205409	0	Insufficient Expression	Insufficient Expression	0.311815	1	0.373901	1	0.205409
ENSG00000223656	0	0.0772787	0.144472	0	0	0.0968892	high mobility group box 3 pseudogene 10 [Source:HGNC Symbol;Acc:39302]	HMGB3P10			processed_pseudogene						0.100691	0.0444726	Insufficient Expression	Insufficient Expression	0.470466	1	0.477084	1	0.0562186
ENSG00000223657	0.257742	0.470681	0	0.630266	0.242966	0		AC020581.4			processed_pseudogene						0.295773	0.339631	Insufficient Expression	Insufficient Expression	0.856444	1	0.874334	1	0.0438579
ENSG00000223650	0.0641259	0.045454	0	0.0561525	0.0303347	0	ubiquitin-like with PHD and ring finger domains 2 pseudogene 1 [Source:HGNC Symbol;Acc:39565]	UHRF2P1			processed_pseudogene						0.0512661	0.0406437	Insufficient Expression	Insufficient Expression	0.830079	1	0.777134	1	0.0106224
ENSG00000223651	0	0	0	0	0	0		RP5-1121H13.1			processed_pseudogene						0	0	Insufficient Expression	Insufficient Expression	1	1	1	1	0
ENSG00000099866	0.0956385	0.0978569	0.182028	0.0653829	0.0726716	0	mucosal vascular addressin cell adhesion molecule 1 [Source:HGNC Symbol;Acc:6765]	MADCAM1	hsa-let-7i(mirbase), hsa-miR-181a(mirbase), hsa-miR-181b(mirbase), hsa-miR-181c(mirbase), hsa-miR-181d(mirbase), hsa-miR-198(mirbase), hsa-miR-200c*(mirbase), hsa-miR-218-1*(mirbase), hsa-miR-218-2*(mirbase), hsa-miR-297(mirbase), hsa-miR-30b*(mirbase), hsa-miR-323-5p(mirbase), hsa-miR-378*(mirbase), hsa-miR-383(mirbase), hsa-miR-490-3p(mirbase), hsa-miR-491-5p(miRanda|mirbase), hsa-miR-495(mirba…	transmembrane	protein_coding		positive regulation of leukocyte migration // immune response // cell adhesion // signal transduction // aging // embryo development // keratinocyte differentiation // regulation of immune response // leukocyte migration	protein binding	plasma membrane // membrane // integral to membrane		0.169242	0.0641935	Insufficient Expression	Insufficient Expression	0.113887	1	0.0954276	1	0.105049
ENSG00000099864	0	0	0	0	0	0.0163949	paralemmin [Source:HGNC Symbol;Acc:8594]	PALM	hsa-miR-124(TargetScan|mirbase), hsa-miR-124ab(TargetScan), hsa-miR-29a(miRanda|pictar), hsa-miR-29abcd(TargetScan), hsa-miR-29b(miRanda|pictar), hsa-miR-29c(miRanda|pictar), hsa-miR-300(miRanda), hsa-miR-326(TargetScan|miRanda|pictar), hsa-miR-329(miRanda), hsa-miR-330(TargetScan), hsa-miR-330-5p(TargetScan|miRanda), hsa-miR-362-3p(miRanda), hsa-miR-381(miRanda), hsa-miR-425*(mirbase), hsa-miR-4…		protein_coding		cellular component movement // cytoskeleton organization // negative regulation of adenylate cyclase activity // protein localization // regulation of cell shape // negative regulation of cAMP biosynthetic process // positive regulation of filopodium assembly // synapse maturation // negative regulation of dopamine receptor signaling pathway // positive regulation of dendritic spine development /…	protein binding // D3 dopamine receptor binding	cytoplasm // plasma membrane // integral to plasma membrane // membrane // cytoplasmic membrane-bounded vesicle // basolateral plasma membrane // apicolateral plasma membrane // filopodium // axon // filopodium membrane // dendrite membrane // dendritic spine membrane // neuron spine		0	0.00782035	Insufficient Expression	Insufficient Expression	0.837679	1	0.373901	1	0.00782035
ENSG00000218991	0	0	0	0	0.0452908	0	cyclin G1 pseudogene 1 [Source:HGNC Symbol;Acc:39177]	CCNG1P1			processed_pseudogene						0	0.0213015	Insufficient Expression	Insufficient Expression	0.618431	1	0.373901	1	0.0213015
ENSG00000218996	0.735956	1.10748	0.332857	0.438413	0.637044	0.311879		RP1-99E18.2			processed_pseudogene						0.761924	0.542402	Insufficient Expression	Insufficient Expression	0.297725	1	0.360536	1	0.219522
ENSG00000021488	0	0	0	0	0	0	solute carrier family 7 (glycoprotein-associated amino acid transporter light chain, bo,+ system), member 9 [Source:HGNC Symbol;Acc:11067]	SLC7A9	hsa-miR-125b-2*(mirbase), hsa-miR-137(RNAhybrid|TargetScan|miRanda|mirbase|pictar), hsa-miR-181b(miRanda), hsa-miR-184(RNAhybrid), hsa-miR-187*(mirbase), hsa-miR-221(miRanda), hsa-miR-222(miRanda), hsa-miR-320(RNAhybrid|miRanda), hsa-miR-335(miRanda), hsa-miR-345(RNAhybrid|miRanda), hsa-miR-375(miRanda|mirbase), hsa-miR-376a*(mirbase), hsa-miR-409-3p(mirbase), hsa-miR-422b(miRanda), hsa-miR-494(m…		protein_coding		amino acid transmembrane transport // protein complex assembly // cellular amino acid metabolic process // transport // ion transport // amino acid transport // blood coagulation // neutral amino acid transport // L-cystine transport // leukocyte migration // transmembrane transport	amino acid transmembrane transporter activity // neutral amino acid transmembrane transporter activity // L-cystine transmembrane transporter activity // peptide antigen binding	plasma membrane // integral to plasma membrane // membrane // integral to membrane	Proximal tubule transport:WP4917	0	0	Insufficient Expression	Insufficient Expression	1	1	1	1	0
ENSG00000257629	0	0	0	0	0	0		RP11-13A1.2			processed_pseudogene						0	0	Insufficient Expression	Insufficient Expression	1	1	1	1	0
ENSG00000236803	0	0	0	0	0	0	SDA1 domain containing 1 pseudogene 4 [Source:HGNC Symbol;Acc:39261]	SDAD1P4			processed_pseudogene						0	0	Insufficient Expression	Insufficient Expression	1	1	1	1	0
ENSG00000236802	0.901344	1.1399	0.95713	0.39937	0.793059	0.821012	UDP-Gal:betaGlcNAc beta 1,3-galactosyltransferase, polypeptide 4 [Source:HGNC Symbol;Acc:919]	B3GALT4	hsa-miR-103(miRanda), hsa-miR-107(miRanda), hsa-miR-132(miRanda), hsa-miR-28-5p(miRanda), hsa-miR-338-3p(miRanda), hsa-miR-708(miRanda)	transmembrane	protein_coding		protein glycosylation	galactosyltransferase activity // UDP-galactose // ganglioside galactosyltransferase activity	Golgi membrane // membrane // integral to membrane		0.997768	0.730647	Insufficient Expression	Insufficient Expression	0.0782615	1	0.115744	1	0.267121
ENSG00000236804	0	0	0.102196	0	0.274996	0.137185	ribosomal protein S3a pseudogene 12 [Source:HGNC Symbol;Acc:35527]	RPS3AP12			processed_pseudogene						0.0467936	0.178653	Insufficient Expression	Insufficient Expression	0.25861	1	0.302563	1	0.13186
ENSG00000236807	0	0	0	0	0	0		AC092066.6			processed_pseudogene						0	0	Insufficient Expression	Insufficient Expression	1	1	1	1	0
ENSG00000236806	0.0815974	0	0.023921	0.0465956	0	0.0321138		RP11-337C18.7			processed_pseudogene						0.0490893	0.037102	Insufficient Expression	Insufficient Expression	0.816941	1	0.772468	1	0.0119873
ENSG00000178821	0	0	0	0.0873996	0	0	transmembrane protein 52 [Source:HGNC Symbol;Acc:27916]	TMEM52	hsa-let-7d(mirbase), hsa-miR-100(mirbase), hsa-miR-125a-5p(mirbase), hsa-miR-125b(mirbase), hsa-miR-129-3p(mirbase), hsa-miR-133a(mirbase), hsa-miR-133b(mirbase), hsa-miR-147(mirbase), hsa-miR-16(mirbase), hsa-miR-181a*(mirbase), hsa-miR-181c*(mirbase), hsa-miR-183(miRanda|mirbase), hsa-miR-18a(mirbase), hsa-miR-18b(mirbase), hsa-miR-196a*(mirbase), hsa-miR-199a-3p(mirbase), hsa-miR-24(mirbase), …	transmembrane	protein_coding				integral to membrane		0	0.0402941	Insufficient Expression	Insufficient Expression	0.457046	1	0.373901	1	0.0402941
ENSG00000228125	0	0	0	0	0	0		RP11-516A11.3			processed_pseudogene						0	0	Insufficient Expression	Insufficient Expression	1	1	1	1	0
ENSG00000234402	0	0	0	0	0	0	ELK2B, member of ETS oncogene family, pseudogene [Source:HGNC Symbol;Acc:3324]	ELK2BP			unprocessed_pseudogene						0	0	Insufficient Expression	Insufficient Expression	1	1	1	1	0
ENSG00000250877	0	0	0	0	0	0		RP11-373J21.1			antisense						0	0	Insufficient Expression	Insufficient Expression	1	1	1	1	0
ENSG00000228121	0.0525364	0	0	0	0	0	prohibitin pseudogene 3 [Source:HGNC Symbol;Acc:8915]	PHBP3			processed_pseudogene						0.0246234	0	Insufficient Expression	Insufficient Expression	0.579381	1	0.373901	1	0.0246234
ENSG00000228120	0.117366	0.0740209	0	0.0673045	0.0370287	0.138771		AP001631.10			protein_coding						0.087708	0.111302	Insufficient Expression	Insufficient Expression	0.729521	1	0.721	1	0.0235938
ENSG00000228123	0	0	0	0	0	0		RP11-15B24.3			processed_pseudogene						0	0	Insufficient Expression	Insufficient Expression	1	1	1	1	0
ENSG00000228122	0	0	0	0	0	0	MT-ND1 pseudogene 17 [Source:HGNC Symbol;Acc:42095]	MTND1P17			processed_pseudogene						0	0	Insufficient Expression	Insufficient Expression	1	1	1	1	0
ENSG00000250878	0	0	0	0	0	0	methyltransferase like 21E, pseudogene [Source:HGNC Symbol;Acc:41948]	METTL21EP	hsa-let-7b(RNAhybrid|miRanda), hsa-let-7c*(mirbase), hsa-miR-101*(mirbase), hsa-miR-124a(RNAhybrid|miRanda), hsa-miR-140-5p(mirbase), hsa-miR-142-5p(mirbase), hsa-miR-147(RNAhybrid), hsa-miR-151(RNAhybrid|TargetScan), hsa-miR-154(mirbase), hsa-miR-193b*(mirbase), hsa-miR-198(RNAhybrid|miRanda), hsa-miR-200b(RNAhybrid|miRanda), hsa-miR-200c(RNAhybrid|miRanda), hsa-miR-204(mirbase), hsa-miR-210(RNA…		processed_transcript|unprocessed_pseudogene						0	0	Insufficient Expression	Insufficient Expression	1	1	1	1	0
ENSG00000169432	0.548944	0.577924	0.467549	0.40311	0.426939	0.352182	sodium channel, voltage-gated, type IX, alpha subunit [Source:HGNC Symbol;Acc:10597]	SCN9A	hsa-let-7c*(mirbase), hsa-let-7d(RNAhybrid|miRanda), hsa-let-7f(RNAhybrid|miRanda), hsa-let-7i(RNAhybrid|miRanda), hsa-miR-1(miRanda), hsa-miR-122(miRanda), hsa-miR-125b-2*(mirbase), hsa-miR-1271(TargetScan), hsa-miR-128a(RNAhybrid|miRanda), hsa-miR-129-5p(miRanda), hsa-miR-1297(miRanda), hsa-miR-130a(RNAhybrid|TargetScan|miRanda|mirbase), hsa-miR-130b(RNAhybrid|TargetScan|miRanda|mirbase), hsa-m…		protein_coding		ion transport // sodium ion transport // inflammatory response // response to toxin // post-embryonic development // regulation of action potential in neuron // behavioral response to pain // transmembrane transport	ion channel activity // voltage-gated sodium channel activity // protein binding // sodium ion binding	voltage-gated sodium channel complex // membrane // integral to membrane		0.61424	0.478947	Insufficient Expression	Insufficient Expression	0.0388677	1	0.0253246	1	0.135293
ENSG00000169436	0	0	0	0	0	0	collagen, type XXII, alpha 1 [Source:HGNC Symbol;Acc:22989]	COL22A1	hsa-let-7a(miRanda), hsa-let-7b(miRanda), hsa-let-7c(miRanda), hsa-let-7d(miRanda|pictar), hsa-let-7e(miRanda), hsa-let-7f(miRanda), hsa-let-7g(miRanda), hsa-let-7i(miRanda), hsa-miR-122(miRanda), hsa-miR-1271(miRanda), hsa-miR-1297(TargetScan), hsa-miR-143(miRanda), hsa-miR-149(TargetScan|pictar), hsa-miR-186(miRanda), hsa-miR-197(miRanda), hsa-miR-202(miRanda), hsa-miR-203(miRanda), hsa-miR-212…	extracellular	protein_coding		extracellular matrix organization	protein binding	extracellular region // collagen // endoplasmic reticulum lumen		0	0	Insufficient Expression	Insufficient Expression	1	1	1	1	0
ENSG00000189030	0.204085	0.0772063	0.0359271	0.0752716	0	0.0965064	von Hippel-Lindau tumor suppressor-like [Source:HGNC Symbol;Acc:30666]	VHLL	hsa-miR-106b(mirbase), hsa-miR-134(miRanda), hsa-miR-216a(mirbase), hsa-miR-23a(miRanda|mirbase), hsa-miR-23b(miRanda), hsa-miR-25(mirbase), hsa-miR-30b*(mirbase), hsa-miR-367(mirbase), hsa-miR-368(pictar), hsa-miR-376a(miRanda), hsa-miR-376b(miRanda), hsa-miR-431*(mirbase), hsa-miR-490-3p(miRanda|mirbase), hsa-miR-566(mirbase), hsa-miR-662(mirbase), hsa-miR-767-5p(mirbase), hsa-miR-891a(mirbase)…	nucleus	protein_coding		protein ubiquitination		nucleus		0.142051	0.0792051	Insufficient Expression	Insufficient Expression	0.444303	1	0.457817	1	0.0628463
ENSG00000189037	0	0	0	0	0	0	dual specificity phosphatase 21 [Source:HGNC Symbol;Acc:20476]	DUSP21	hsa-miR-105*(mirbase), hsa-miR-124(miRanda|mirbase), hsa-miR-124*(mirbase), hsa-miR-185*(mirbase), hsa-miR-19a(miRanda), hsa-miR-19b(miRanda), hsa-miR-204(miRanda|mirbase), hsa-miR-211(miRanda|mirbase), hsa-miR-27a*(mirbase), hsa-miR-299-5p(mirbase), hsa-miR-302b*(mirbase), hsa-miR-302d*(mirbase), hsa-miR-31(mirbase), hsa-miR-34a(miRanda), hsa-miR-369-5p(mirbase), hsa-miR-373*(mirbase), hsa-miR-4…	nucleus	receptor|protein_coding		protein dephosphorylation // dephosphorylation // peptidyl-tyrosine dephosphorylation	protein tyrosine phosphatase activity // protein tyrosine/serine/threonine phosphatase activity // phosphatase activity // MAP kinase tyrosine/serine/threonine phosphatase activity	nucleus // cytoplasm // mitochondrial inner membrane		0	0	Insufficient Expression	Insufficient Expression	1	1	1	1	0
ENSG00000111644	0.732717	0.506169	0.801281	0.843485	0.997875	0.427223	acrosin binding protein [Source:HGNC Symbol;Acc:17195]	ACRBP	hsa-miR-132*(mirbase), hsa-miR-192(mirbase), hsa-miR-193a-5p(mirbase), hsa-miR-194(miRanda|mirbase), hsa-miR-206(mirbase), hsa-miR-299-3p(mirbase), hsa-miR-326(TargetScan|miRanda|mirbase|pictar), hsa-miR-328(miRanda|mirbase), hsa-miR-330(TargetScan), hsa-miR-330-5p(TargetScan|miRanda|mirbase), hsa-miR-367*(mirbase), hsa-miR-369-5p(mirbase), hsa-miR-373*(mirbase), hsa-miR-421(miRanda), hsa-miR-423…	extracellular	protein_coding		biological_process	molecular_function	acrosomal vesicle // cellular_component // extracellular region		0.744314	0.798038	Insufficient Expression	Insufficient Expression	0.733828	1	0.762404	1	0.0537233
ENSG00000186952	0.594476	0.299771	0.36382	0.402355	0.380922	0.661047	transmembrane protein 232 [Source:HGNC Symbol;Acc:37270]	TMEM232	hsa-miR-106a(miRanda), hsa-miR-106b(miRanda), hsa-miR-125a-3p(miRanda), hsa-miR-127-3p(miRanda), hsa-miR-128(miRanda), hsa-miR-129-5p(miRanda), hsa-miR-1297(miRanda), hsa-miR-132(miRanda), hsa-miR-133a(miRanda), hsa-miR-133b(miRanda), hsa-miR-135a(miRanda), hsa-miR-135b(miRanda), hsa-miR-136(miRanda), hsa-miR-138(miRanda), hsa-miR-138-1*(mirbase), hsa-miR-144(miRanda), hsa-miR-146a(miRanda), hsa-…	transmembrane	protein_coding				integral to membrane		0.499664	0.561859	Insufficient Expression	Insufficient Expression	0.6072	1	0.640519	1	0.0621944
ENSG00000103569	0	0.028335	0.0236794	0	0	0.015916	aquaporin 9 [Source:HGNC Symbol;Acc:643]	AQP9	hsa-miR-106a(miRanda), hsa-miR-106b(miRanda), hsa-miR-129-5p(miRanda), hsa-miR-146a(miRanda), hsa-miR-146b-5p(miRanda), hsa-miR-148b(miRanda), hsa-miR-152(miRanda), hsa-miR-154(TargetScan|miRanda), hsa-miR-17(miRanda), hsa-miR-181a(miRanda|mirbase), hsa-miR-181a*(mirbase), hsa-miR-181b(miRanda|mirbase), hsa-miR-181c(miRanda|mirbase), hsa-miR-181c*(mirbase), hsa-miR-181d(miRanda), hsa-miR-182(miRa…		protein_coding		transport // water transport // purine base transport // immune response // response to osmotic stress // excretion // metabolic process // response to organic substance // canalicular bile acid transport // polyol transport // glycerol transport // amine transport // pyrimidine base transport // water homeostasis // response to mercury ion // carboxylic acid transport // transmembrane transport …	transporter activity // amine transmembrane transporter activity // purine base transmembrane transporter activity // pyrimidine base transmembrane transporter activity // water transmembrane transporter activity // polyol transmembrane transporter activity // water channel activity // glycerol channel activity // porin activity // carboxylic acid transmembrane transporter activity	plasma membrane // integral to plasma membrane // membrane // integral to membrane // basolateral plasma membrane // intracellular membrane-bounded organelle	Preimplantation Embryo:WP3527 // Pre-implantation embryo:WP3527	0.0246914	0.00759371	Insufficient Expression	Insufficient Expression	0.670004	1	0.307055	1	0.0170977
ENSG00000254015	0	0	0	0	0	0		CTD-2547L16.2			processed_pseudogene						0	0	Insufficient Expression	Insufficient Expression	1	1	1	1	0
ENSG00000039537	0	0	0	0	0	0.0248648	complement component 6 [Source:HGNC Symbol;Acc:1339]	C6	hsa-miR-129-5p(miRanda), hsa-miR-135a(miRanda), hsa-miR-135b(miRanda), hsa-miR-140-5p(miRanda), hsa-miR-146b-5p(miRanda), hsa-miR-147b(mirbase), hsa-miR-186(mirbase), hsa-miR-208(mirbase), hsa-miR-216a(miRanda), hsa-miR-22(miRanda), hsa-miR-221(miRanda|mirbase), hsa-miR-222(miRanda|mirbase), hsa-miR-223(miRanda), hsa-miR-224(miRanda|mirbase), hsa-miR-23a(miRanda), hsa-miR-23b(miRanda), hsa-miR-32…	extracellular	receptor|protein_coding		in utero embryonic development // positive regulation of activation of membrane attack complex // complement activation // complement activation, classical pathway // cytolysis // innate immune response // positive regulation of angiogenesis // positive regulation of complement activation	protein binding	extracellular region // membrane attack complex	Complement Activation, Classical Pathway:WP545 // Cells and Molecules involved in local acute inflammatory response :WP4493 // Complement system:WP2806 // Complement and Coagulation Cascades:WP558 // Complement system in neuronal development and plasticity:WP5090 // Complement and coagulation cascades:WP558 // Complement Activation:WP545 // Allograft Rejection:KEGG-hsa05330:WP2328 // Human Comple…	0	0.0118112	Insufficient Expression	Insufficient Expression	0.762794	1	0.373901	1	0.0118112
ENSG00000225724	0	0	0	0.0205484	0	0		LL22NC03-80A10.11			unprocessed_pseudogene						0	0.00978153	Insufficient Expression	Insufficient Expression	0.799952	1	0.373901	1	0.00978153
ENSG00000225726	0.511224	0	0	0.172858	0	0		AC007000.10			processed_pseudogene						0.198573	0.0766761	Insufficient Expression	Insufficient Expression	0.548059	1	0.59753	1	0.121896
ENSG00000225727	0	0	0	0	0	0		RP11-71C5.2			processed_transcript|transcribed_processed_pseudogene						0	0	Insufficient Expression	Insufficient Expression	1	1	1	1	0
ENSG00000225720	0.200668	0.185005	0.244003	0	0	0		RP4-742C19.12			transcribed_unprocessed_pseudogene						0.274574	0	Insufficient Expression	Insufficient Expression	0.000859397	1	0.000195156	0.40372	0.274574
ENSG00000225722	0	0	0	0	0	0		RP11-706O15.8			processed_pseudogene						0	0	Insufficient Expression	Insufficient Expression	1	1	1	1	0
ENSG00000225723	0	0	0.163543	0.236925	0	0	MT-ND6 pseudogene 15 [Source:HGNC Symbol;Acc:39478]	MTND6P15			processed_pseudogene						0.0728415	0.102253	Insufficient Expression	Insufficient Expression	0.808957	1	0.826279	1	0.0294112
ENSG00000225728	0.294238	0.136591	0.643044	0.983134	0.278116	0.344577		RP6-191P20.3			processed_pseudogene						0.424396	0.589651	Insufficient Expression	Insufficient Expression	0.49442	1	0.550175	1	0.165255
ENSG00000229657	0	0	0	0	0	0		RP11-494K3.2			processed_pseudogene						0	0	Insufficient Expression	Insufficient Expression	1	1	1	1	0
ENSG00000229651	0	0	0	0	0	0.00768439	MHC class I polypeptide-related sequence C (pseudogene) [Source:HGNC Symbol;Acc:7092]	MICC			unprocessed_pseudogene						0	0.00368128	Insufficient Expression	Insufficient Expression	0.921961	1	0.373901	1	0.00368128
ENSG00000229652	0	0	0	0	0	0		RP11-435P24.2	hsa-let-7a*(mirbase), hsa-let-7e*(mirbase), hsa-let-7f-1*(mirbase), hsa-let-7f-2*(mirbase), hsa-let-7i(mirbase), hsa-miR-10b*(mirbase), hsa-miR-124(mirbase), hsa-miR-135a*(mirbase), hsa-miR-137(mirbase), hsa-miR-139-3p(mirbase), hsa-miR-140-3p(mirbase), hsa-miR-143(mirbase), hsa-miR-187*(mirbase), hsa-miR-192(mirbase), hsa-miR-193a-3p(mirbase), hsa-miR-193b(mirbase), hsa-miR-200c(mirbase), hsa-mi…		processed_pseudogene						0	0	Insufficient Expression	Insufficient Expression	1	1	1	1	0
ENSG00000229653	0.018944	0	0	0.0169118	0	0.0430484		NCRNA00171	hsa-let-7a(miRanda), hsa-let-7b(miRanda), hsa-let-7c(miRanda), hsa-let-7d(miRanda), hsa-let-7e(miRanda), hsa-let-7f(miRanda), hsa-let-7g(miRanda), hsa-let-7i(miRanda), hsa-miR-101(miRanda), hsa-miR-10a(miRanda), hsa-miR-10b(miRanda), hsa-miR-125a-5p(miRanda), hsa-miR-125b(miRanda), hsa-miR-128(miRanda), hsa-miR-130a(miRanda), hsa-miR-130b(miRanda), hsa-miR-132(miRanda), hsa-miR-136(miRanda), hsa-…		processed_transcript						0.00902494	0.0283336	Insufficient Expression	Insufficient Expression	0.64629	1	0.385675	1	0.0193086
ENSG00000251166	0	0	0	0	0	0	olfactory receptor, family 7, subfamily E, member 163, pseudogene [Source:HGNC Symbol;Acc:45040]	OR7E163P			processed_pseudogene						0	0	Insufficient Expression	Insufficient Expression	1	1	1	1	0
ENSG00000229658	0	0	0	0	0	0.0287368	poly(A) binding protein, cytoplasmic 1 pseudogene 9 [Source:HGNC Symbol;Acc:37991]	PABPC1P9			unprocessed_pseudogene						0	0.0136246	Insufficient Expression	Insufficient Expression	0.73138	1	0.373901	1	0.0136246
ENSG00000229659	0.594498	0.555278	0.560365	0.837302	0.562306	1.38301		RP11-345K20.2			processed_pseudogene						0.650719	0.924684	Insufficient Expression	Insufficient Expression	0.144687	1	0.198125	1	0.273964
ENSG00000138944	0.572161	0.47888	0.47749	0.408934	0.401219	0.45719	KIAA1644 [Source:HGNC Symbol;Acc:29335]	KIAA1644	hsa-miR-105(mirbase), hsa-miR-125a-3p(miRanda), hsa-miR-125a-5p(TargetScan|mirbase), hsa-miR-125b-5p(TargetScan), hsa-miR-129-5p(mirbase), hsa-miR-132(miRanda), hsa-miR-137(TargetScan), hsa-miR-137ab(TargetScan), hsa-miR-140-3p(mirbase), hsa-miR-141(miRanda), hsa-miR-146b-3p(mirbase), hsa-miR-147(mirbase), hsa-miR-147b(mirbase), hsa-miR-149(mirbase), hsa-miR-152(mirbase), hsa-miR-1698(TargetScan)…	transmembrane	protein_coding				integral to membrane		0.593467	0.508158	Insufficient Expression	Insufficient Expression	0.12528	1	0.0687832	1	0.0853089
ENSG00000184258	0.0924222	0	0	0.0531223	0	0	cerebellar degeneration-related protein 1, 34kDa [Source:HGNC Symbol;Acc:1798]	CDR1	hsa-miR-141*(mirbase), hsa-miR-145(mirbase), hsa-miR-151-5p(mirbase), hsa-miR-16-1*(mirbase), hsa-miR-16-2*(mirbase), hsa-miR-181a*(mirbase), hsa-miR-195*(mirbase), hsa-miR-199a-5p(mirbase), hsa-miR-199b-5p(mirbase), hsa-miR-23a*(mirbase), hsa-miR-28-5p(mirbase), hsa-miR-29c*(mirbase), hsa-miR-337-3p(mirbase), hsa-miR-338-3p(miRanda|mirbase), hsa-miR-338-5p(mirbase), hsa-miR-33a*(mirbase), hsa-mi…		protein_coding						0.0425102	0.024891	Insufficient Expression	Insufficient Expression	0.765206	1	0.738666	1	0.0176192
ENSG00000134612	0	0.0528054	0	0	0	0.0242439	folate hydrolase 1B [Source:HGNC Symbol;Acc:13636]	FOLH1B	hsa-miR-10a*(mirbase), hsa-miR-10b*(mirbase), hsa-miR-126(mirbase), hsa-miR-126*(RNAhybrid|TargetScan|mirbase), hsa-miR-138-2*(mirbase), hsa-miR-181a(miRanda), hsa-miR-181c(miRanda), hsa-miR-186(miRanda|mirbase), hsa-miR-192*(mirbase), hsa-miR-199a-3p(mirbase), hsa-miR-26a(mirbase), hsa-miR-30a(mirbase), hsa-miR-30c(mirbase), hsa-miR-30e(mirbase), hsa-miR-374a(miRanda|mirbase), hsa-miR-374a*(mirb…		transcribed_unprocessed_pseudogene						0.0247463	0.0115198	Insufficient Expression	Insufficient Expression	0.770001	1	0.65333	1	0.0132265
ENSG00000187783	0	0	0	0	0	0	transmembrane protein 72 [Source:HGNC Symbol;Acc:31658]	TMEM72	hsa-miR-124*(mirbase), hsa-miR-133a(mirbase), hsa-miR-133b(mirbase), hsa-miR-149(mirbase), hsa-miR-183(mirbase), hsa-miR-221*(mirbase), hsa-miR-320(mirbase), hsa-miR-33b*(mirbase), hsa-miR-362-3p(mirbase), hsa-miR-409-3p(mirbase), hsa-miR-432(mirbase), hsa-miR-484(mirbase), hsa-miR-490-3p(mirbase), hsa-miR-501-5p(mirbase), hsa-miR-508-5p(mirbase), hsa-miR-514(mirbase), hsa-miR-519c-3p(mirbase), h…	transmembrane	protein_coding				integral to membrane		0	0	Insufficient Expression	Insufficient Expression	1	1	1	1	0
ENSG00000008226	0.147063	0.0851958	0.152555	0.0339762	0.371106	0.025568	deleted in lung and esophageal cancer 1 [Source:HGNC Symbol;Acc:2899]	DLEC1	hsa-miR-106a(miRanda), hsa-miR-106b(miRanda), hsa-miR-122(miRanda), hsa-miR-129-5p(mirbase), hsa-miR-136(miRanda), hsa-miR-138(miRanda|pictar), hsa-miR-140-5p(miRanda|mirbase), hsa-miR-141(miRanda|pictar), hsa-miR-145(miRanda), hsa-miR-147b(mirbase), hsa-miR-148a(miRanda), hsa-miR-148b(miRanda), hsa-miR-149(miRanda), hsa-miR-150(miRanda), hsa-miR-152(miRanda|mirbase), hsa-miR-153(mirbase), hsa-mi…		protein_coding		negative regulation of cell proliferation	molecular_function	cytoplasm		0.173579	0.179989	Insufficient Expression	Insufficient Expression	0.961972	1	0.965799	1	0.0064103
ENSG00000187786	0	0	0	0.20544	0	0	scleraxis homolog B (mouse) [Source:HGNC Symbol;Acc:32322]	SCXB	hsa-miR-193a-5p(mirbase), hsa-miR-632(mirbase), hsa-miR-940(mirbase)		transcription regulator|protein_coding		mesoderm formation // tissue homeostasis // endochondral ossification // chondrocyte differentiation // heart valve morphogenesis // heart valve formation // transcription, DNA-dependent // positive regulation of cell proliferation // positive regulation of gene expression // cell differentiation // collagen fibril organization // BMP signaling pathway // positive regulation of collagen biosynthe…	DNA binding // bHLH transcription factor binding // sequence-specific DNA binding // protein heterodimerization activity // protein dimerization activity // E-box binding	nucleus // transcription factor complex		0	0.0898533	Insufficient Expression	Insufficient Expression	0.344309	1	0.373901	1	0.0898533
ENSG00000182368	0	0	0	0.778515	0	0	family with sequence similarity 27, member A [Source:HGNC Symbol;Acc:19729]	FAM27A	hsa-miR-101(mirbase), hsa-miR-124(miRanda), hsa-miR-125a-5p(miRanda|mirbase), hsa-miR-125b(miRanda|mirbase), hsa-miR-127-3p(miRanda), hsa-miR-129-5p(miRanda), hsa-miR-134(miRanda), hsa-miR-135a*(mirbase), hsa-miR-141*(mirbase), hsa-miR-185(miRanda), hsa-miR-193b*(mirbase), hsa-miR-202(mirbase), hsa-miR-219-1-3p(mirbase), hsa-miR-23a*(mirbase), hsa-miR-23b*(mirbase), hsa-miR-25*(mirbase), hsa-miR-…		protein_coding						0	0.276891	Insufficient Expression	Insufficient Expression	0.308082	1	0.373901	1	0.276891
ENSG00000225899	0	0.087529	0	0.066459	0	0	FSHD region gene 2 family, member B [Source:HGNC Symbol;Acc:33518]	FRG2B		nucleus	protein_coding				nucleus		0.0403513	0.0309428	Insufficient Expression	Insufficient Expression	0.875256	1	0.862212	1	0.00940846
ENSG00000166527	0	0	0	0.0172092	0	0	C-type lectin domain family 4, member D [Source:HGNC Symbol;Acc:14554]	CLEC4D	hsa-miR-1(miRanda), hsa-miR-103(mirbase), hsa-miR-106a(miRanda|mirbase), hsa-miR-106b(miRanda), hsa-miR-107(mirbase), hsa-miR-130a(miRanda), hsa-miR-130b(miRanda), hsa-miR-134(miRanda), hsa-miR-146a(miRanda), hsa-miR-146b-5p(miRanda), hsa-miR-148a(miRanda|mirbase), hsa-miR-148b(miRanda|mirbase), hsa-miR-152(miRanda), hsa-miR-155(miRanda), hsa-miR-17(miRanda), hsa-miR-197(miRanda), hsa-miR-206(miR…	transmembrane	protein_coding		innate immune response	carbohydrate binding	integral to membrane		0	0.00820547	Insufficient Expression	Insufficient Expression	0.83014	1	0.373901	1	0.00820547
ENSG00000225894	0	0	0	0	0	0	protein phosphatase 1, regulatory subunit 26 pseudogene 2 [Source:HGNC Symbol;Acc:42016]	PPP1R26P2			processed_pseudogene						0	0	Insufficient Expression	Insufficient Expression	1	1	1	1	0
ENSG00000225895	0	0	0	0	0	0	trafficking protein particle complex 2 pseudogene 8 [Source:HGNC Symbol;Acc:37731]	TRAPPC2P8			unprocessed_pseudogene						0	0	Insufficient Expression	Insufficient Expression	1	1	1	1	0
ENSG00000166523	0.455594	0.28922	0.303691	0.353837	0.445866	0.279389	C-type lectin domain family 4, member E [Source:HGNC Symbol;Acc:14555]	CLEC4E	hsa-let-7d(mirbase), hsa-miR-124(miRanda), hsa-miR-143(miRanda), hsa-miR-18a(miRanda), hsa-miR-18b(miRanda), hsa-miR-196a(miRanda), hsa-miR-196b(miRanda), hsa-miR-200b(miRanda), hsa-miR-200c(miRanda), hsa-miR-217(miRanda), hsa-miR-220(mirbase), hsa-miR-32(miRanda), hsa-miR-338-5p(mirbase), hsa-miR-361-5p(miRanda), hsa-miR-363(miRanda), hsa-miR-376c(miRanda), hsa-miR-379(miRanda), hsa-miR-429(miRa…	transmembrane	protein_coding		immune response // positive regulation of cytokine secretion	receptor activity // protein binding // carbohydrate binding	integral to membrane		0.430236	0.441481	Insufficient Expression	Insufficient Expression	0.886847	1	0.889027	1	0.0112448
ENSG00000225891	0.456475	0.428085	0.240339	0.309618	0.259123	0.537113		RP3-476K8.3			antisense						0.455766	0.447263	Insufficient Expression	Insufficient Expression	0.939246	1	0.944288	1	0.00850292
ENSG00000244433	0.678134	0.495976	0.198549	0.12834	0.285184	0.0887901	piggyBac transposable element derived 4 pseudogene 7 [Source:HGNC Symbol;Acc:44074]	PGBD4P7			transcribed_processed_pseudogene						0.529745	0.219634	Insufficient Expression	Insufficient Expression	0.0826398	1	0.124599	1	0.31011
ENSG00000244432	0	0	0	0	0.844865	0	ribosomal protein L39 pseudogene 28 [Source:HGNC Symbol;Acc:35619]	RPL39P28			processed_pseudogene						0	0.294505	Insufficient Expression	Insufficient Expression	0.307547	1	0.373901	1	0.294505
ENSG00000244437	0	0	0	0	0	0	immunoglobulin kappa variable 3-15 [Source:HGNC Symbol;Acc:5816]	IGKV3-15	hsa-miR-146a(mirbase), hsa-miR-146b-5p(mirbase), hsa-miR-147b(mirbase), hsa-miR-202*(mirbase), hsa-miR-22(mirbase), hsa-miR-516b(mirbase), hsa-miR-626(mirbase), hsa-miR-628-3p(mirbase), hsa-miR-668(mirbase), hsa-miR-674(mirbase), hsa-miR-875-3p(mirbase)		IG_V_gene			protein binding			0	0	Insufficient Expression	Insufficient Expression	1	1	1	1	0
ENSG00000244436	0	0	0.369672	0.174906	0	0		RP11-428G5.1			processed_pseudogene						0.151277	0.0775151	Insufficient Expression	Insufficient Expression	0.649588	1	0.68671	1	0.0737617
ENSG00000229386	0	0	0	0	0	0	olfactory receptor, family 8, subfamily B, member 9 pseudogene [Source:HGNC Symbol;Acc:14746]	OR8B9P			unprocessed_pseudogene						0	0	Insufficient Expression	Insufficient Expression	1	1	1	1	0
ENSG00000229384	0	0.0416617	0	0	0	0	high mobility group box 1 pseudogene 16 [Source:HGNC Symbol;Acc:39098]	HMGB1P16			processed_pseudogene						0.0196289	0	Insufficient Expression	Insufficient Expression	0.64027	1	0.373901	1	0.0196289
ENSG00000229385	0	0	0	0	0	0		AC010975.1			antisense						0	0	Insufficient Expression	Insufficient Expression	1	1	1	1	0
ENSG00000229383	0	0.00161034	0	0	0	0		DAQB-12N14.5			processed_transcript						0.000773787	0	Insufficient Expression	Insufficient Expression	0.9835	1	0.373901	1	0.000773787
ENSG00000229380	0	0	0	0	0	0		AC147651.5			antisense						0	0	Insufficient Expression	Insufficient Expression	1	1	1	1	0
ENSG00000229381	0	0	0	0	0	0	tripartite motif containing 10 [Source:HGNC Symbol;Acc:10072]	TRIM10	hsa-let-7e(miRanda), hsa-miR-103(miRanda), hsa-miR-106b*(mirbase), hsa-miR-107(miRanda), hsa-miR-125a-3p(miRanda), hsa-miR-129-5p(miRanda), hsa-miR-130a(miRanda), hsa-miR-138-1*(mirbase), hsa-miR-138-2*(mirbase), hsa-miR-139-5p(miRanda), hsa-miR-146a(miRanda), hsa-miR-146b-5p(miRanda), hsa-miR-148b(mirbase), hsa-miR-16(miRanda), hsa-miR-182*(mirbase), hsa-miR-183(miRanda), hsa-miR-186(miRanda), h…		protein_coding		biological_process // erythrocyte differentiation	molecular_function // protein binding // zinc ion binding	intracellular // cytoplasm		0	0	Insufficient Expression	Insufficient Expression	1	1	1	1	0
ENSG00000251088	0	0	0	0	0	0		RP11-325B23.2			processed_transcript						0	0	Insufficient Expression	Insufficient Expression	1	1	1	1	0
ENSG00000184789	0	0	0	0	0	0	olfactory receptor, family 4, subfamily C, member 10 pseudogene [Source:HGNC Symbol;Acc:14800]	OR4C10P			unprocessed_pseudogene						0	0	Insufficient Expression	Insufficient Expression	1	1	1	1	0
ENSG00000251087	0	0	0	0.0979082	0	2.95891e-05	asparagine-linked glycosylation 1-like 3, pseudogene [Source:HGNC Symbol;Acc:44372]	ALG1L3P			unprocessed_pseudogene						0	0.0449334	Insufficient Expression	Insufficient Expression	0.434619	1	0.373697	1	0.0449334
ENSG00000259257	0	0.0689895	0.0644285	0.187487	0	0.0864417		RP11-616M17.1			processed_pseudogene						0.0621089	0.122507	Insufficient Expression	Insufficient Expression	0.467616	1	0.482199	1	0.0603986
ENSG00000181552	0.0471612	0	0	0	0.0446348	0	epididymal protein 3B [Source:HGNC Symbol;Acc:19223]	EDDM3B	hsa-let-7d(mirbase), hsa-let-7e(mirbase), hsa-let-7g(mirbase), hsa-let-7i(mirbase), hsa-miR-153(miRanda|mirbase), hsa-miR-192*(mirbase), hsa-miR-219-1-3p(mirbase), hsa-miR-223*(mirbase), hsa-miR-29c*(mirbase), hsa-miR-31(miRanda), hsa-miR-34b(mirbase), hsa-miR-361-5p(miRanda), hsa-miR-379(miRanda), hsa-miR-382(miRanda), hsa-miR-425*(mirbase), hsa-miR-448(miRanda), hsa-miR-493(mirbase), hsa-miR-49…	extracellular	protein_coding		spermatid development	molecular_function	extracellular region		0.0221612	0.0209996	Insufficient Expression	Insufficient Expression	0.980181	1	0.971472	1	0.00116163
ENSG00000259253	0	0	0	0	0	0											0	0	Insufficient Expression	Insufficient Expression	1	1	1	1	0
ENSG00000259251	0.0700418	0.11426	0.0615418	0.0597377	0.0379928	0.153885		RP11-643M14.1			antisense						0.113305	0.114668	Insufficient Expression	Insufficient Expression	0.981971	1	0.980149	1	0.00136308
ENSG00000119737	0.561078	0.515436	0.606212	1.23713	0.856683	0.578937	G protein-coupled receptor 75 [Source:HGNC Symbol;Acc:4526]	GPR75	hsa-miR-101(miRanda), hsa-miR-141(mirbase), hsa-miR-142-3p(mirbase), hsa-miR-18b(mirbase), hsa-miR-200a(mirbase), hsa-miR-200b(mirbase), hsa-miR-200c(mirbase), hsa-miR-20b*(mirbase), hsa-miR-221*(mirbase), hsa-miR-23a(miRanda), hsa-miR-23b(miRanda), hsa-miR-25(mirbase), hsa-miR-302b*(mirbase), hsa-miR-302d*(mirbase), hsa-miR-30a*(mirbase), hsa-miR-30b*(mirbase), hsa-miR-30e*(mirbase), hsa-miR-340…		GPCR(orphan)|protein_coding		G-protein coupled receptor protein signaling pathway	G-protein coupled receptor activity	integral to plasma membrane // integral to membrane	GPCRs, class A rhodopsin-like:WP455 // 15q13.3 copy number variation syndrome:WP4942 // GPCRs, Class A Rhodopsin-like:WP455	0.641979	0.904443	Insufficient Expression	Insufficient Expression	0.104825	1	0.149241	1	0.262464
ENSG00000168477	0.00280871	0.198393	0	0.0235639	0.188068	0.0534738	tenascin XB [Source:HGNC Symbol;Acc:11976]	TNXB	hsa-let-7d*(mirbase), hsa-let-7e*(mirbase), hsa-miR-100(mirbase), hsa-miR-10a(mirbase), hsa-miR-10b(mirbase), hsa-miR-125a-3p(mirbase), hsa-miR-128(miRanda), hsa-miR-128a(mirbase), hsa-miR-132(mirbase), hsa-miR-137(TargetScan|miRanda|mirbase), hsa-miR-137ab(TargetScan), hsa-miR-143*(mirbase), hsa-miR-146b-3p(mirbase), hsa-miR-148a(pictar), hsa-miR-148ab-3p(TargetScan), hsa-miR-148b(pictar), hsa-m…	transmembrane	transcription regulator|protein_coding		lipid metabolic process // fatty acid metabolic process // triglyceride metabolic process // cell adhesion // cell-matrix adhesion // cell-cell adhesion // actin cytoskeleton organization // extracellular matrix organization // collagen fibril organization // collagen metabolic process // fibril organization // regulation of JUN kinase activity // elastic fiber assembly	integrin binding // protein binding // collagen binding // heparin binding	extracellular region // proteinaceous extracellular matrix // fibrillar collagen // extracellular space // intracellular // extracellular matrix		0.0883824	0.119124	Insufficient Expression	Insufficient Expression	0.773957	1	0.791177	1	0.0307418
ENSG00000259259	0.0593168	0	0.0491716	0.211272	0.0521661	0.135515	nucleophosmin 1 (nucleolar phosphoprotein B23, numatrin) pseudogene 42 [Source:HGNC Symbol;Acc:45221]	NPM1P42			processed_pseudogene						0.0507949	0.177744	Insufficient Expression	Insufficient Expression	0.112294	1	0.118724	1	0.126949
ENSG00000259258	0	0	0	0.437737	0	0		RP11-325L12.3			processed_pseudogene						0	0.1746	Insufficient Expression	Insufficient Expression	0.314959	1	0.373901	1	0.1746
ENSG00000186788	0	0	0	0	0	0	SPATA31 subfamily D, member 3 [Source:HGNC Symbol;Acc:38603]	SPATA31D3	hsa-miR-329(mirbase), hsa-miR-34c-3p(mirbase), hsa-miR-513-3p(mirbase), hsa-miR-520b(mirbase), hsa-miR-520c-3p(mirbase), hsa-miR-520e(mirbase), hsa-miR-520f(mirbase), hsa-miR-526b*(mirbase), hsa-miR-582-3p(mirbase)	transmembrane	transcribed_unprocessed_pseudogene						0	0	Insufficient Expression	Insufficient Expression	1	1	1	1	0
[truncated: 38,929 more rows]
