# Supplementary material for: miR-876-3p is a tumor suppressor on 9p21 that is inactivated in melanoma and targets ERK
Source: J Transl Med. 2024 Aug 13;22:758. doi: 10.1186/s12967-024-05527-7 (PMC11321151; doi:10.1186/s12967-024-05527-7)
Supplement: Supplementary file 3 — Supplementary Material 3. [file 12967_2024_5527_MOESM3_ESM.xlsx]

## Sheet: UP-pruned-results_z-score_elite
GE.miR876_vs_Placebo-upregulated-fold1.2_rawp0.05-BioMarkers.txt	BioMarkers	Gene-Set Name	Number Changed	Number Measured	Number in Gene-Set	Percent Changed	Percent Present	Z Score	FisherExactP	AdjustedP	redundant with terms	inverse redundant	gene symbols	AVG-miR876_vs_Placebo-upregulated-log_fold	AVG-miR876_vs_Placebo-upregulated-p_value	STDEV-miR876_vs_Placebo-upregulated-log_fold	STDEV-miR876_vs_Placebo-upregulated-p_value
GE.miR876_vs_Placebo-upregulated-fold1.2_rawp0.05-BioMarkers.txt	BioMarkers	Pediatric Intestine Mitotic undifferentiated (PMID31730855 top 100 markers)	4	100	100	4	100	7.35689	0.000130372	0.313544			BRCA2|CCDC18|HIST1H2BN|POLQ	0.360585	0.0184005	0.0865022	0.0181639
GE.miR876_vs_Placebo-upregulated-fold1.2_rawp0.05-BioMarkers.txt	BioMarkers	Adult Gallbladder Stromal cell_PLA2G2A high (PMID32214235 top 100)	3	98	101	3.06122	97.0297	5.45421	0.00210811	1	Liver Liver bud hepatic cell (PMID28614297 markers - CellMarkerDB)		MT1M|RBP1|TMEM176A	0.656655	0.0156238	0.328015	0.0205501
GE.miR876_vs_Placebo-upregulated-fold1.2_rawp0.05-BioMarkers.txt	BioMarkers	Liver Liver bud hepatic cell (PMID28614297 markers - CellMarkerDB)	4	199	201	2.01005	99.005	4.87039	0.00174964	1		Adult Gallbladder Stromal cell_PLA2G2A high (PMID32214235 top 100)	MT1M|NFIC|RBP1|TMEM176A	0.727299	0.016127	0.302806	0.0168093
GE.miR876_vs_Placebo-upregulated-fold1.2_rawp0.05-BioMarkers.txt	BioMarkers	Adult Intestine Stromal-WNT2B+ Fos-lo 2 (PMC6662628 markers)	3	126	126	2.38095	100	4.68636	0.00428955	1			NOVA1|RBP1|TMEM176A	0.424919	0.00463658	0.138728	0.00298319
GE.miR876_vs_Placebo-upregulated-fold1.2_rawp0.05-BioMarkers.txt	BioMarkers	Adult Stomach D cell- X-A cell (PMID32214235 top 100)	3	168	196	1.78571	85.7143	3.89734	0.00948563	1			GCLM|PTPRN|RBP1	0.481955	0.0172204	0.207431	0.0184407
GE.miR876_vs_Placebo-upregulated-fold1.2_rawp0.05-BioMarkers.txt	BioMarkers	Adult Pancreas Gamma cell (PMID32214235 top 100)	3	172	195	1.74419	88.2051	3.83657	0.0101109	1			ABCC9|PTPRN|TMEM176A	0.532976	0.0168133	0.217115	0.0193881
GE.miR876_vs_Placebo-upregulated-fold1.2_rawp0.05-BioMarkers.txt	BioMarkers	Fetal Intestine Stromal cell (PMID32214235 top 100)	3	173	200	1.7341	86.5	3.82168	0.0102709	1			MEST|RBP1|TMEM176A	0.458679	0.00726021	0.109841	0.00646443
GE.miR876_vs_Placebo-upregulated-fold1.2_rawp0.05-BioMarkers.txt	BioMarkers	Fetal Brain Ependymal cell (PMID32214235 top 100)	3	183	263	1.63934	69.5817	3.67896	0.0119524	1			GCLM|MEST|RBP1	0.38207	0.00906999	0.0355887	0.00432393
GE.miR876_vs_Placebo-upregulated-fold1.2_rawp0.05-BioMarkers.txt	BioMarkers	17wk fetal nephron forming Kidney proliferation II (PMC6510587 markers)	3	186	186	1.6129	100	3.6382	0.012486	1			BLM|BRCA2|XRCC2	0.326356	0.0138439	0.103507	0.00412363
GE.miR876_vs_Placebo-upregulated-fold1.2_rawp0.05-BioMarkers.txt	BioMarkers	Adult Kidney Proximal tubule cell_MT1G high (PMID32214235 top 100)	3	194	298	1.54639	65.1007	3.53375	0.0139753	1			CNDP2|MT1M|TMEM176A	0.773949	0.0236715	0.220859	0.0199208
GE.miR876_vs_Placebo-upregulated-fold1.2_rawp0.05-GOSlim.txt	Ontology Type	Ontology Name(Ontology-ID)	Number Changed	Number Measured	Number in Ontology	Percent Changed	Percent Present	Z Score	FisherExactP	AdjustedP	redundant with terms	inverse redundant	gene symbols	AVG-miR876_vs_Placebo-upregulated-log_fold	AVG-miR876_vs_Placebo-upregulated-p_value	STDEV-miR876_vs_Placebo-upregulated-log_fold	STDEV-miR876_vs_Placebo-upregulated-p_value
GE.miR876_vs_Placebo-upregulated-fold1.2_rawp0.05-GOSlim.txt	biological_process	heterocycle metabolic process(GO:0046483)	8	930	930	0.860215	100	4.3222	0.000768221	0.0135207	cellular aromatic compound metabolic process|nitrogen compound metabolic process	cellular aromatic compound metabolic process|chromosome organization|nitrogen compound metabolic process	BLM|BRCA2|HIST1H2AD|HIST1H2BG|HIST1H2BN|NFIC|POLQ|XRCC2	0.471707	0.0220657	0.226321	0.0130951
GE.miR876_vs_Placebo-upregulated-fold1.2_rawp0.05-GOSlim.txt	biological_process	nitrogen compound metabolic process(GO:0006807)	8	930	930	0.860215	100	4.3222	0.000768221	0.0135207	cellular aromatic compound metabolic process|heterocycle metabolic process	cellular aromatic compound metabolic process|chromosome organization|heterocycle metabolic process	BLM|BRCA2|HIST1H2AD|HIST1H2BG|HIST1H2BN|NFIC|POLQ|XRCC2	0.471707	0.0220657	0.226321	0.0130951
GE.miR876_vs_Placebo-upregulated-fold1.2_rawp0.05-GOSlim.txt	biological_process	cellular aromatic compound metabolic process(GO:0006725)	8	930	930	0.860215	100	4.3222	0.000768221	0.0135207	heterocycle metabolic process|nitrogen compound metabolic process	chromosome organization|heterocycle metabolic process|nitrogen compound metabolic process	BLM|BRCA2|HIST1H2AD|HIST1H2BG|HIST1H2BN|NFIC|POLQ|XRCC2	0.471707	0.0220657	0.226321	0.0130951
GE.miR876_vs_Placebo-upregulated-fold1.2_rawp0.05-GOSlim.txt	biological_process	chromosome organization(GO:0051276)	5	773	773	0.646831	100	2.62405	0.0251171	0.368384	cellular aromatic compound metabolic process|heterocycle metabolic process|nitrogen compound metabolic process		BLM|BRCA2|HIST1H2AD|HIST1H2BG|HIST1H2BN	0.433646	0.0277237	0.145755	0.0135546
GE.miR876_vs_Placebo-upregulated-fold1.2_rawp0.05-GO.txt	Ontology Type	Ontology Name(Ontology-ID)	Number Changed	Number Measured	Number in Ontology	Percent Changed	Percent Present	Z Score	FisherExactP	AdjustedP	redundant with terms	inverse redundant	gene symbols	AVG-miR876_vs_Placebo-upregulated-log_fold	AVG-miR876_vs_Placebo-upregulated-p_value	STDEV-miR876_vs_Placebo-upregulated-log_fold	STDEV-miR876_vs_Placebo-upregulated-p_value
GE.miR876_vs_Placebo-upregulated-fold1.2_rawp0.05-GO.txt	biological_process	response to X-ray(GO:0010165)	3	24	24	12.5	100	12.9612	1.85339e-05	0.215047	double-strand break repair via homologous recombination	double-strand break repair via homologous recombination	BLM|BRCA2|XRCC2	0.326356	0.0138439	0.103507	0.00412363
GE.miR876_vs_Placebo-upregulated-fold1.2_rawp0.05-GO.txt	biological_process	double-strand break repair via homologous recombination(GO:0000724)	3	58	58	5.17241	100	8.13621	0.000268396	1	response to X-ray	response to X-ray	BLM|BRCA2|XRCC2	0.326356	0.0138439	0.103507	0.00412363
GE.miR876_vs_Placebo-upregulated-fold1.2_rawp0.05-GO.txt	molecular_function	DNA-dependent ATPase activity(GO:0008094)	3	81	81	3.7037	100	6.76945	0.000716828	1	nucleotide binding		BLM|POLQ|XRCC2	0.370685	0.0116299	0.0943342	0.00269441
GE.miR876_vs_Placebo-upregulated-fold1.2_rawp0.05-GO.txt	cellular_component	nucleosome(GO:0000786)	3	115	115	2.6087	100	5.53794	0.00197087	1	intracellular|nucleosome assembly|protein heterodimerization activity	nucleosome assembly	HIST1H2AD|HIST1H2BG|HIST1H2BN	0.484664	0.0354915	0.157651	0.0117929
GE.miR876_vs_Placebo-upregulated-fold1.2_rawp0.05-GO.txt	biological_process	nucleosome assembly(GO:0006334)	3	164	164	1.82927	100	4.46407	0.00535263	1	intracellular|nucleosome|protein heterodimerization activity	nucleosome	HIST1H2AD|HIST1H2BG|HIST1H2BN	0.484664	0.0354915	0.157651	0.0117929
GE.miR876_vs_Placebo-upregulated-fold1.2_rawp0.05-GO.txt	biological_process	DNA replication(GO:0006260)	3	189	189	1.5873	100	4.07584	0.00791081	1			BLM|NFIC|POLQ	0.595486	0.0143795	0.298523	0.00338318
GE.miR876_vs_Placebo-upregulated-fold1.2_rawp0.05-GO.txt	molecular_function	protein heterodimerization activity(GO:0046982)	4	441	441	0.907029	100	3.15612	0.0149563	1		nucleosome|nucleosome assembly	GCLM|HIST1H2AD|HIST1H2BG|HIST1H2BN	0.451609	0.0282753	0.144706	0.0173497
GE.miR876_vs_Placebo-upregulated-fold1.2_rawp0.05-GO.txt	cellular_component	intracellular(GO:0005622)	9	1679	1679	0.536033	100	2.94156	0.00883185	1		nucleosome|nucleosome assembly	ARL14|BLM|HIST1H2AD|HIST1H2BG|HIST1H2BN|MYO9B|NFIC|RAPGEF4|RPS17	0.620875	0.0264181	0.437655	0.01344
GE.miR876_vs_Placebo-upregulated-fold1.2_rawp0.05-GO.txt	molecular_function	nucleotide binding(GO:0000166)	11	2547	2547	0.431881	100	2.50029	0.0203667	1		DNA-dependent ATPase activity	ABCC9|ACTBL2|ARL14|BLM|CCDC18|MYO9B|POLQ|RAPGEF4|RBPMS2|XRCC2|ZRSR1	0.453326	0.0163784	0.400581	0.0144933
GE.miR876_vs_Placebo-upregulated-fold1.2_rawp0.05-GO.txt	biological_process	regulation of multicellular organismal development(GO:2000026)	6	1214	1214	0.494234	100	2.14835	0.0454111	1			BRCA2|CREB3L1|GNRH1|IL1RAPL1|RBP1|XRCC2	0.364559	0.016283	0.104754	0.0115114
GE.miR876_vs_Placebo-upregulated-fold1.2_rawp0.05-KEGG.txt	KEGG	Gene-Set Name	Number Changed	Number Measured	Number in Gene-Set	Percent Changed	Percent Present	Z Score	FisherExactP	AdjustedP	redundant with terms	inverse redundant	gene symbols	AVG-miR876_vs_Placebo-upregulated-log_fold	AVG-miR876_vs_Placebo-upregulated-p_value	STDEV-miR876_vs_Placebo-upregulated-log_fold	STDEV-miR876_vs_Placebo-upregulated-p_value
GE.miR876_vs_Placebo-upregulated-fold1.2_rawp0.05-KEGG.txt	KEGG	Homologous recombination:KEGG-hsa03440	3	32	32	9.375	100	10.1657	6.91641e-05	0.0159077			BLM|BRCA2|XRCC2	0.326356	0.0138439	0.103507	0.00412363
GE.miR876_vs_Placebo-upregulated-fold1.2_rawp0.05-KEGG.txt	KEGG	Systemic lupus erythematosus:KEGG-hsa05322	3	263	263	1.14068	100	2.86659	0.0287378	1			HIST1H2AD|HIST1H2BG|HIST1H2BN	0.484664	0.0354915	0.157651	0.0117929
GE.miR876_vs_Placebo-upregulated-fold1.2_rawp0.05-MergedTFTargets.txt	MergedTFTargets	Gene-Set Name	Number Changed	Number Measured	Number in Gene-Set	Percent Changed	Percent Present	Z Score	FisherExactP	AdjustedP	redundant with terms	inverse redundant	gene symbols	AVG-miR876_vs_Placebo-upregulated-log_fold	AVG-miR876_vs_Placebo-upregulated-p_value	STDEV-miR876_vs_Placebo-upregulated-log_fold	STDEV-miR876_vs_Placebo-upregulated-p_value
GE.miR876_vs_Placebo-upregulated-fold1.2_rawp0.05-MergedTFTargets.txt	MergedTFTargets	AR	6	1046	1300	0.573614	80.4615	2.96568	0.0121844	1			CREB3L1|IL1RAPL1|NFIC|POLQ|RAPGEF4|RNF144A	0.457772	0.0186142	0.242101	0.0108134
GE.miR876_vs_Placebo-upregulated-fold1.2_rawp0.05-OnogeneTS.txt	OnogeneTS	Gene-Set Name	Number Changed	Number Measured	Number in Gene-Set	Percent Changed	Percent Present	Z Score	FisherExactP	AdjustedP	redundant with terms	inverse redundant	gene symbols	AVG-miR876_vs_Placebo-upregulated-log_fold	AVG-miR876_vs_Placebo-upregulated-p_value	STDEV-miR876_vs_Placebo-upregulated-log_fold	STDEV-miR876_vs_Placebo-upregulated-p_value
Gene Ontology analysis of pathways or biological process upregulated by miR-876 therapy	OnogeneTS	Tumor Suppressor	8	1243	1345	0.643604	92.4164	3.35316	0.00325351	1		ATM pathway|ATR signaling pathway	BLM|BRCA2|CNDP2|CREB3L1|MT1M|RBP1|RNF144A|TNFRSF10A	0.479192	0.0194358	0.259921	0.0109652
GE.miR876_vs_Placebo-upregulated-fold1.2_rawp0.05-OnogeneTS.txt	OnogeneTS	ATR signaling pathway	3	248	248	1.20968	100	3.26119	0.0180599	1	ATM pathway|Tumor Suppressor	ATM pathway	BLM|BRCA2|TNFRSF10A	0.332367	0.015292	0.0985523	0.00198397
GE.miR876_vs_Placebo-upregulated-fold1.2_rawp0.05-OnogeneTS.txt	OnogeneTS	ATM pathway	3	315	315	0.952381	100	2.72267	0.0337735	1	ATR signaling pathway|Tumor Suppressor	ATR signaling pathway	BLM|BRCA2|TNFRSF10A	0.332367	0.015292	0.0985523	0.00198397
GE.miR876_vs_Placebo-upregulated-fold1.2_rawp0.05-P53Targets.txt	P53Targets	Gene-Set Name	Number Changed	Number Measured	Number in Gene-Set	Percent Changed	Percent Present	Z Score	FisherExactP	AdjustedP	redundant with terms	inverse redundant	gene symbols	AVG-miR876_vs_Placebo-upregulated-log_fold	AVG-miR876_vs_Placebo-upregulated-p_value	STDEV-miR876_vs_Placebo-upregulated-log_fold	STDEV-miR876_vs_Placebo-upregulated-p_value
GE.miR876_vs_Placebo-upregulated-fold1.2_rawp0.05-P53Targets.txt	P53Targets	Homologous recombination:KEGG-hsa03440	3	32	32	9.375	100	10.446	6.58633e-05	0.240637	DUTERTRE_ESTRADIOL_RESPONSE_24HR_UP|KAUFFMANN_DNA_REPAIR_GENES|MARSON_BOUND_BY_E2F4_UNSTIMULATED		BLM|BRCA2|XRCC2	0.326356	0.0138439	0.103507	0.00412363
GE.miR876_vs_Placebo-upregulated-fold1.2_rawp0.05-P53Targets.txt	P53Targets	KAUFFMANN_MELANOMA_RELAPSE_UP	3	65	65	4.61538	100	7.13162	0.000547773	0.802899	DUTERTRE_ESTRADIOL_RESPONSE_24HR_UP|KAUFFMANN_DNA_REPAIR_GENES|MARSON_BOUND_BY_E2F4_UNSTIMULATED		BLM|POLQ|XRCC2	0.370685	0.0116299	0.0943342	0.00269441
GE.miR876_vs_Placebo-upregulated-fold1.2_rawp0.05-P53Targets.txt	P53Targets	YAO_TEMPORAL_RESPONSE_TO_PROGESTERONE_CLUSTER_12	3	86	86	3.48837	100	6.0905	0.00123763	1			AKR1B15|RBP1|TMEM176A	0.42118	0.0146486	0.143042	0.0188766
GE.miR876_vs_Placebo-upregulated-fold1.2_rawp0.05-P53Targets.txt	P53Targets	RICKMAN_HEAD_AND_NECK_CANCER_C	3	128	128	2.34375	100	4.8124	0.00383986	1			ARL14|MT1M|PRR9	0.593791	0.0267599	0.381198	0.0201697
GE.miR876_vs_Placebo-upregulated-fold1.2_rawp0.05-P53Targets.txt	P53Targets	KAUFFMANN_DNA_REPLICATION_GENES	3	157	157	1.91083	100	4.23296	0.00677067	1			BLM|NFIC|POLQ	0.595486	0.0143795	0.298523	0.00338318
GE.miR876_vs_Placebo-upregulated-fold1.2_rawp0.05-P53Targets.txt	P53Targets	BROWNE_HCMV_INFECTION_30MIN_DN	3	162	162	1.85185	100	4.14804	0.00737918	1			BRCA2|GNRH1|NOVA1	0.377388	0.0132229	0.146195	0.00613988
GE.miR876_vs_Placebo-upregulated-fold1.2_rawp0.05-P53Targets.txt	P53Targets	KAUFFMANN_DNA_REPAIR_GENES	4	270	270	1.48148	100	4.13071	0.00433143	1	DUTERTRE_ESTRADIOL_RESPONSE_24HR_UP|MARSON_BOUND_BY_E2F4_UNSTIMULATED	DUTERTRE_ESTRADIOL_RESPONSE_24HR_UP|Homologous recombination:KEGG-hsa03440|KAUFFMANN_MELANOMA_RELAPSE_UP	BLM|BRCA2|POLQ|XRCC2	0.345108	0.0131037	0.0924619	0.00367803
GE.miR876_vs_Placebo-upregulated-fold1.2_rawp0.05-P53Targets.txt	P53Targets	MARSON_BOUND_BY_E2F4_UNSTIMULATED	8	870	870	0.91954	100	4.10101	0.00119824	1		DUTERTRE_ESTRADIOL_RESPONSE_24HR_UP|Homologous recombination:KEGG-hsa03440|KAUFFMANN_DNA_REPAIR_GENES|KAUFFMANN_MELANOMA_RELAPSE_UP|Systemic lupus erythematosus:KEGG-hsa05322	BLM|BRCA2|HIST1H2AD|HIST1H2BG|HIST1H2BN|MYO9B|POLQ|XRCC2	0.559861	0.0212989	0.455624	0.0135628
GE.miR876_vs_Placebo-upregulated-fold1.2_rawp0.05-P53Targets.txt	P53Targets	CONCANNON_APOPTOSIS_BY_EPOXOMICIN_UP	4	281	281	1.42349	100	4.01733	0.00498647	1			GCLM|MEST|PTPRN|ZRSR1	0.481549	0.0267913	0.163562	0.0196153
GE.miR876_vs_Placebo-upregulated-fold1.2_rawp0.05-P53Targets.txt	P53Targets	DURAND_STROMA_MAX_UP	4	312	312	1.28205	100	3.72759	0.00718348	1			CREB3L1|MEST|NOVA1|RBPMS2	0.357596	0.0133247	0.0462841	0.00716212
GE.miR876_vs_Placebo-upregulated-fold1.2_rawp0.05-P53Targets.txt	P53Targets	BROWN_MYELOID_CELL_DEVELOPMENT_UP	3	197	197	1.52284	100	3.64034	0.0125388	1			CNDP2|LST1|RPS17	0.557966	0.0355638	0.167462	0.00424672
GE.miR876_vs_Placebo-upregulated-fold1.2_rawp0.05-P53Targets.txt	P53Targets	DUTERTRE_ESTRADIOL_RESPONSE_24HR_UP	4	347	347	1.15274	100	3.44353	0.0103426	1	KAUFFMANN_DNA_REPAIR_GENES|MARSON_BOUND_BY_E2F4_UNSTIMULATED	Homologous recombination:KEGG-hsa03440|KAUFFMANN_DNA_REPAIR_GENES|KAUFFMANN_MELANOMA_RELAPSE_UP	BLM|BRCA2|POLQ|XRCC2	0.345108	0.0131037	0.0924619	0.00367803
GE.miR876_vs_Placebo-upregulated-fold1.2_rawp0.05-P53Targets.txt	P53Targets	GRUETZMANN_PANCREATIC_CANCER_DN	3	236	236	1.27119	100	3.20237	0.0202195	1			MEST|PTPRN|RBP1	0.504989	0.0196991	0.188865	0.0167246
GE.miR876_vs_Placebo-upregulated-fold1.2_rawp0.05-P53Targets.txt	P53Targets	WIERENGA_STAT5A_TARGETS_DN	3	244	244	1.22951	100	3.12447	0.0220529	1			LOXL3|LST1|RBPMS2	0.36237	0.0298307	0.026388	0.00751621
GE.miR876_vs_Placebo-upregulated-fold1.2_rawp0.05-P53Targets.txt	P53Targets	ATR signaling pathway	3	248	248	1.20968	100	3.08679	0.0230028	1	ATM pathway|Tumor Suppressor	ATM pathway	BLM|BRCA2|TNFRSF10A	0.332367	0.015292	0.0985523	0.00198397
GE.miR876_vs_Placebo-upregulated-fold1.2_rawp0.05-P53Targets.txt	P53Targets	SENESE_HDAC1_AND_HDAC2_TARGETS_UP	3	249	249	1.20482	100	3.07749	0.0232437	1			IL1RAPL1|PRR9|RBPMS2	0.421666	0.0215353	0.0660256	0.0173953
GE.miR876_vs_Placebo-upregulated-fold1.2_rawp0.05-P53Targets.txt	P53Targets	WANG_RESPONSE_TO_GSK3_INHIBITOR_SB216763_DN	4	402	402	0.995025	100	3.06606	0.016925	1			BLM|C1DP2|RNF144A|XRCC2	0.3972	0.0215376	0.0945933	0.0129449
GE.miR876_vs_Placebo-upregulated-fold1.2_rawp0.05-P53Targets.txt	P53Targets	Systemic lupus erythematosus:KEGG-hsa05322	3	263	263	1.14068	100	2.95235	0.0267616	1	DANG_BOUND_BY_MYC|MARSON_BOUND_BY_E2F4_UNSTIMULATED		HIST1H2AD|HIST1H2BG|HIST1H2BN	0.484664	0.0354915	0.157651	0.0117929
GE.miR876_vs_Placebo-upregulated-fold1.2_rawp0.05-P53Targets.txt	P53Targets	Tumor Suppressor	8	1243	1345	0.643604	92.4164	2.92145	0.0104062	1		ATM pathway|ATR signaling pathway	BLM|BRCA2|CNDP2|CREB3L1|MT1M|RBP1|RNF144A|TNFRSF10A	0.479192	0.0194358	0.259921	0.0109652
GE.miR876_vs_Placebo-upregulated-fold1.2_rawp0.05-P53Targets.txt	P53Targets	SENESE_HDAC1_TARGETS_UP	4	476	476	0.840336	100	2.65245	0.0292281	1			ABCC9|ARL14|IL1RAPL1|PRR9	0.368159	0.0225123	0.102444	0.0180332
GE.miR876_vs_Placebo-upregulated-fold1.2_rawp0.05-P53Targets.txt	P53Targets	ATM pathway	3	315	315	0.952381	100	2.55455	0.04218	1	ATR signaling pathway|Tumor Suppressor	ATR signaling pathway	BLM|BRCA2|TNFRSF10A	0.332367	0.015292	0.0985523	0.00198397
GE.miR876_vs_Placebo-upregulated-fold1.2_rawp0.05-P53Targets.txt	P53Targets	TARTE_PLASMA_CELL_VS_PLASMABLAST_UP	4	514	514	0.77821	100	2.47066	0.0371812	1			HIST1H2BN|LST1|NFIC|PTPRN	0.627492	0.0344414	0.252116	0.0115136
GE.miR876_vs_Placebo-upregulated-fold1.2_rawp0.05-P53Targets.txt	P53Targets	PILON_KLF1_TARGETS_UP	4	558	558	0.716846	100	2.2801	0.0478148	1			ABCC9|AKR1B15|GCLM|RBP1	0.332291	0.0150261	0.0360445	0.0142696
GE.miR876_vs_Placebo-upregulated-fold1.2_rawp0.05-P53Targets.txt	P53Targets	NUYTTEN_NIPP1_TARGETS_UP	5	801	801	0.62422	100	2.20767	0.0460972	1			ABCC9|GCLM|HIST1H2AD|HIST1H2BN|MEST	0.436568	0.0194373	0.136614	0.0147295
GE.miR876_vs_Placebo-upregulated-fold1.2_rawp0.05-P53Targets.txt	P53Targets	DANG_BOUND_BY_MYC	7	1307	1307	0.535578	100	2.18645	0.0396832	1		Systemic lupus erythematosus:KEGG-hsa05322	ABCC9|BLM|CNDP2|HIST1H2AD|HIST1H2BG|HIST1H2BN|RPS17	0.497142	0.0286682	0.157596	0.0131127
GE.miR876_vs_Placebo-upregulated-fold1.2_rawp0.05-PathDB.txt	PathDB	Gene-Set Name	Number Changed	Number Measured	Number in Gene-Set	Percent Changed	Percent Present	Z Score	FisherExactP	AdjustedP	redundant with terms	inverse redundant	gene symbols	AVG-miR876_vs_Placebo-upregulated-log_fold	AVG-miR876_vs_Placebo-upregulated-p_value	STDEV-miR876_vs_Placebo-upregulated-log_fold	STDEV-miR876_vs_Placebo-upregulated-p_value
GE.miR876_vs_Placebo-upregulated-fold1.2_rawp0.05-PathDB.txt	PathDB	Homologous recombination	3	34	46	8.82353	73.913	10.028	7.94013e-05	0.100765			BLM|BRCA2|XRCC2	0.326356	0.0138439	0.103507	0.00412363
GE.miR876_vs_Placebo-upregulated-fold1.2_rawp0.05-PathDB.txt	PathDB	ATR signaling pathway	3	248	248	1.20968	100	3.06135	0.0233384	1	ATM pathway	ATM pathway	BLM|BRCA2|TNFRSF10A	0.332367	0.015292	0.0985523	0.00198397
GE.miR876_vs_Placebo-upregulated-fold1.2_rawp0.05-PathDB.txt	PathDB	Systemic lupus erythematosus	3	263	263	1.14068	100	2.92796	0.0271711	1			HIST1H2AD|HIST1H2BG|HIST1H2BN	0.484664	0.0354915	0.157651	0.0117929
GE.miR876_vs_Placebo-upregulated-fold1.2_rawp0.05-PathDB.txt	PathDB	ATM pathway	3	315	315	0.952381	100	2.53303	0.0429254	1	ATR signaling pathway	ATR signaling pathway	BLM|BRCA2|TNFRSF10A	0.332367	0.015292	0.0985523	0.00198397
GE.miR876_vs_Placebo-upregulated-fold1.2_rawp0.05-PathwayCommons.txt	PathwayCommons	Gene-Set Name	Number Changed	Number Measured	Number in Gene-Set	Percent Changed	Percent Present	Z Score	FisherExactP	AdjustedP	redundant with terms	inverse redundant	gene symbols	AVG-miR876_vs_Placebo-upregulated-log_fold	AVG-miR876_vs_Placebo-upregulated-p_value	STDEV-miR876_vs_Placebo-upregulated-log_fold	STDEV-miR876_vs_Placebo-upregulated-p_value
GE.miR876_vs_Placebo-upregulated-fold1.2_rawp0.05-PathwayCommons.txt	PathwayCommons	ATR signaling pathway	3	248	248	1.20968	100	3.35604	0.0159066	1	ATM pathway	ATM pathway	BLM|BRCA2|TNFRSF10A	0.332367	0.015292	0.0985523	0.00198397
GE.miR876_vs_Placebo-upregulated-fold1.2_rawp0.05-PathwayCommons.txt	PathwayCommons	ATM pathway	3	315	315	0.952381	100	2.81299	0.0299832	1	ATR signaling pathway	ATR signaling pathway	BLM|BRCA2|TNFRSF10A	0.332367	0.015292	0.0985523	0.00198397
GE.miR876_vs_Placebo-upregulated-fold1.2_rawp0.05-PhenoPathwayToppFun.txt	PhenoPathwayToppFun	Gene-Set Name	Number Changed	Number Measured	Number in Gene-Set	Percent Changed	Percent Present	Z Score	FisherExactP	AdjustedP
GE.miR876_vs_Placebo-upregulated-fold1.2_rawp0.05-PhenoPathwayToppFun.txt	PhenoPathwayToppFun	Resolution of D-loop Structures through Synthesis-Dependent Strand Annealing (SDSA):Pathway	3	26	26	11.5385	100	12.1871	2.60298e-05	0.190787
GE.miR876_vs_Placebo-upregulated-fold1.2_rawp0.05-PhenoPathwayToppFun.txt	PhenoPathwayToppFun	Resolution of D-loop Structures through Holliday Junction Intermediates:Pathway	3	32	32	9.375	100	10.9372	4.92021e-05	0.190787
GE.miR876_vs_Placebo-upregulated-fold1.2_rawp0.05-PhenoPathwayToppFun.txt	PhenoPathwayToppFun	Resolution of D-Loop Structures:Pathway	3	33	33	9.09091	100	10.7623	5.40394e-05	0.190787
GE.miR876_vs_Placebo-upregulated-fold1.2_rawp0.05-PhenoPathwayToppFun.txt	PhenoPathwayToppFun	Homologous recombination:Pathway	3	37	63	8.10811	58.7302	10.134	7.64881e-05	0.190787
GE.miR876_vs_Placebo-upregulated-fold1.2_rawp0.05-PhenoPathwayToppFun.txt	PhenoPathwayToppFun	Presynaptic phase of homologous DNA pairing and strand exchange:Pathway	3	39	39	7.69231	100	9.8562	8.96893e-05	0.191756
GE.miR876_vs_Placebo-upregulated-fold1.2_rawp0.05-PhenoPathwayToppFun.txt	PhenoPathwayToppFun	Homologous DNA Pairing and Strand Exchange:Pathway	3	42	42	7.14286	100	9.47664	0.000112147	0.203417
GE.miR876_vs_Placebo-upregulated-fold1.2_rawp0.05-PhenoPathwayToppFun.txt	PhenoPathwayToppFun	Homology Directed Repair:Pathway	4	100	100	4	100	7.9954	7.14584e-05	0.190787
GE.miR876_vs_Placebo-upregulated-fold1.2_rawp0.05-PhenoPathwayToppFun.txt	PhenoPathwayToppFun	HDR through Homologous Recombination (HRR):Pathway	3	66	66	4.54545	100	7.42537	0.000430893	0.496057
GE.miR876_vs_Placebo-upregulated-fold1.2_rawp0.05-PhenoPathwayToppFun.txt	PhenoPathwayToppFun	chromosomal instability:MGI	4	116	116	3.44828	100	7.35681	0.000127225	0.203417
GE.miR876_vs_Placebo-upregulated-fold1.2_rawp0.05-PhenoPathwayToppFun.txt	PhenoPathwayToppFun	abnormal chromosome stability:MGI	4	118	118	3.38983	100	7.28592	0.00013592	0.203417
GE.miR876_vs_Placebo-upregulated-fold1.2_rawp0.05-PhenoPathwayToppFun.txt	PhenoPathwayToppFun	increased sensitivity to induced cell death:MGI	5	181	181	2.76243	100	7.25054	4.85143e-05	0.190787
GE.miR876_vs_Placebo-upregulated-fold1.2_rawp0.05-PhenoPathwayToppFun.txt	PhenoPathwayToppFun	chromosome breakage:MGI	3	71	71	4.22535	100	7.13212	0.00053409	0.532879
GE.miR876_vs_Placebo-upregulated-fold1.2_rawp0.05-PhenoPathwayToppFun.txt	PhenoPathwayToppFun	DNA Double-Strand Break Repair:Pathway	4	128	128	3.125	100	6.95578	0.000185989	0.253046
GE.miR876_vs_Placebo-upregulated-fold1.2_rawp0.05-PhenoPathwayToppFun.txt	PhenoPathwayToppFun	HDR through Homologous Recombination (HR) or Single Strand Annealing (SSA):Pathway	3	94	94	3.19149	100	6.09035	0.0012093	1
GE.miR876_vs_Placebo-upregulated-fold1.2_rawp0.05-PhenoPathwayToppFun.txt	PhenoPathwayToppFun	abnormal induced cell death:MGI	5	254	254	1.9685	100	5.91667	0.000238806	0.297831
GE.miR876_vs_Placebo-upregulated-fold1.2_rawp0.05-PhenoPathwayToppFun.txt	PhenoPathwayToppFun	DNA Repair:Pathway	4	269	269	1.48699	100	4.40961	0.00297694	1
GE.miR876_vs_Placebo-upregulated-fold1.2_rawp0.05-PhenoPathwayToppFun.txt	PhenoPathwayToppFun	increased integument system tumor incidence:MGI	3	168	168	1.78571	100	4.29463	0.0062554	1
GE.miR876_vs_Placebo-upregulated-fold1.2_rawp0.05-PhenoPathwayToppFun.txt	PhenoPathwayToppFun	increased neuron apoptosis:MGI	3	197	197	1.52284	100	3.87115	0.00967667	1
GE.miR876_vs_Placebo-upregulated-fold1.2_rawp0.05-PhenoPathwayToppFun.txt	PhenoPathwayToppFun	increased lymphoma incidence:MGI	3	255	255	1.17647	100	3.23541	0.0192868	1
GE.miR876_vs_Placebo-upregulated-fold1.2_rawp0.05-PhenoPathwayToppFun.txt	PhenoPathwayToppFun	abnormal neuron apoptosis:MGI	3	271	271	1.10701	100	3.09361	0.0226119	1
GE.miR876_vs_Placebo-upregulated-fold1.2_rawp0.05-PhenoPathwayToppFun.txt	PhenoPathwayToppFun	Platelet activation, signaling and aggregation:Pathway	3	276	276	1.08696	100	3.05156	0.0237116	1
GE.miR876_vs_Placebo-upregulated-fold1.2_rawp0.05-PhenoPathwayToppFun.txt	PhenoPathwayToppFun	increased gland tumor incidence:MGI	3	293	293	1.02389	100	2.91583	0.0276667	1
GE.miR876_vs_Placebo-upregulated-fold1.2_rawp0.05-PhenoPathwayToppFun.txt	PhenoPathwayToppFun	increased hemolymphoid system tumor incidence:MGI	3	302	302	0.993377	100	2.84811	0.0298956	1
GE.miR876_vs_Placebo-upregulated-fold1.2_rawp0.05-PhenoPathwayToppFun.txt	PhenoPathwayToppFun	abnormal B cell differentiation:MGI	3	332	332	0.903614	100	2.64015	0.0379969	1
GE.miR876_vs_Placebo-upregulated-fold1.2_rawp0.05-PhenoPathwayToppFun.txt	PhenoPathwayToppFun	Metabolism of amino acids and derivatives:Pathway	3	337	337	0.890208	100	2.60786	0.0394469	1
GE.miR876_vs_Placebo-upregulated-fold1.2_rawp0.05-PhenoPathwayToppFun.txt	PhenoPathwayToppFun	abnormal bone marrow cell morphology/development:MGI	4	605	605	0.661157	100	2.31286	0.0454956	1
GE.miR876_vs_Placebo-upregulated-fold1.2_rawp0.05-PhenoPathwayToppFun.txt	PhenoPathwayToppFun	Hemostasis:Pathway	4	609	609	0.656814	100	2.29772	0.0464227	1
GE.miR876_vs_Placebo-upregulated-fold1.2_rawp0.05-Positional_MSigDB.txt	Positional_MSigDB	Gene-Set Name	Number Changed	Number Measured	Number in Gene-Set	Percent Changed	Percent Present	Z Score	FisherExactP	AdjustedP	redundant with terms	inverse redundant	gene symbols	AVG-miR876_vs_Placebo-upregulated-log_fold	AVG-miR876_vs_Placebo-upregulated-p_value	STDEV-miR876_vs_Placebo-upregulated-log_fold	STDEV-miR876_vs_Placebo-upregulated-p_value
GE.miR876_vs_Placebo-upregulated-fold1.2_rawp0.05-Positional_MSigDB.txt	Positional_MSigDB	chr7q36	3	75	75	4	100	5.99508	0.0013481	0.439481			ALDH7A1P3|TMEM176A|XRCC2	0.404089	0.0145897	0.162263	0.0166159
GE.miR876_vs_Placebo-upregulated-fold1.2_rawp0.05-Positional_MSigDB.txt	Positional_MSigDB	chryq11	3	166	166	1.80723	100	3.65539	0.0123975	1			ACTG1P11|ACTG1P2|CYCSP48	0.592344	0.0138254	0.224272	0.0226452
GE.miR876_vs_Placebo-upregulated-fold1.2_rawp0.05-RGPRelatedSignatures.txt	RGPRelatedSignatures	Gene-Set Name	Number Changed	Number Measured	Number in Gene-Set	Percent Changed	Percent Present	Z Score	FisherExactP	AdjustedP
GE.miR876_vs_Placebo-upregulated-fold1.2_rawp0.05-RGP_VGP_scRNASeq.txt	RGP_VGP_scRNASeq	Gene-Set Name	Number Changed	Number Measured	Number in Gene-Set	Percent Changed	Percent Present	Z Score	FisherExactP	AdjustedP
GE.miR876_vs_Placebo-upregulated-fold1.2_rawp0.05-RNAhybrid.txt	RNAhybrid	Gene-Set Name	Number Changed	Number Measured	Number in Gene-Set	Percent Changed	Percent Present	Z Score	FisherExactP	AdjustedP	redundant with terms	inverse redundant	gene symbols	AVG-miR876_vs_Placebo-upregulated-log_fold	AVG-miR876_vs_Placebo-upregulated-p_value	STDEV-miR876_vs_Placebo-upregulated-log_fold	STDEV-miR876_vs_Placebo-upregulated-p_value
GE.miR876_vs_Placebo-upregulated-fold1.2_rawp0.05-RNAhybrid.txt	RNAhybrid	hsa-miR-153	4	345	349	1.15942	98.8539	3.34086	0.0108254	1			CCDC18|PTPRN|TRAPPC8|UBE2NL	0.477856	0.0174272	0.178948	0.018042
GE.miR876_vs_Placebo-upregulated-fold1.2_rawp0.05-RNAhybrid.txt	RNAhybrid	hsa-miR-186	3	304	310	0.986842	98.0645	2.52287	0.0429108	1			CREB3L1|IL1RAPL1|RAPGEF4	0.336171	0.0200042	0.0710229	0.0157723
GE.miR876_vs_Placebo-upregulated-fold1.2_rawp0.05-RNAhybrid.txt	RNAhybrid	hsa-miR-555	5	767	774	0.65189	99.0956	2.24331	0.0421597	1			CREB3L1|LOXL3|POTEKP|PTPRN|RAPGEF4	0.439199	0.0234284	0.188164	0.0121655
GE.miR876_vs_Placebo-upregulated-fold1.2_rawp0.05-RNAhybrid.txt	RNAhybrid	hsa-miR-491	10	2204	2237	0.453721	98.5248	2.18059	0.037013	1			CREB3L1|GUSBP1|IL1RAPL1|LOXL3|NFIC|PDIA3P|POTEKP|PTPRN|RBP1|UBE2NL	0.494699	0.0271464	0.195575	0.0129378
GE.miR876_vs_Placebo-upregulated-fold1.2_rawp0.05-RVista_TFsites.txt	RVista_TFsites	Gene-Set Name	Number Changed	Number Measured	Number in Gene-Set	Percent Changed	Percent Present	Z Score	FisherExactP	AdjustedP	redundant with terms	inverse redundant	gene symbols	AVG-miR876_vs_Placebo-upregulated-log_fold	AVG-miR876_vs_Placebo-upregulated-p_value	STDEV-miR876_vs_Placebo-upregulated-log_fold	STDEV-miR876_vs_Placebo-upregulated-p_value
GE.miR876_vs_Placebo-upregulated-fold1.2_rawp0.05-RVista_TFsites.txt	RVista_TFsites	SATB1	16	4002	4002	0.3998	100	2.93909	0.00614788	1			ABCC9|ACTBL2|APBB1IP|CCDC18|CREB3L1|CYCSP52|GNRH1|IL1RAPL1|JMJD7|KIAA0391|MDGA1|MEST|NOVA1|PRR9|PTPRN|RNF144A	0.47027	0.0151699	0.179921	0.0130753
GE.miR876_vs_Placebo-upregulated-fold1.2_rawp0.05-RVista_TFsites.txt	RVista_TFsites	HEB	5	777	777	0.643501	100	2.7001	0.022427	1			ABCC9|CREB3L1|JMJD7|LST1|MDGA1	0.489348	0.0185051	0.214303	0.013526
GE.miR876_vs_Placebo-upregulated-fold1.2_rawp0.05-SJIAA.txt	SJIAA	Gene-Set Name	Number Changed	Number Measured	Number in Gene-Set	Percent Changed	Percent Present	Z Score	FisherExactP	AdjustedP
GE.miR876_vs_Placebo-upregulated-fold1.2_rawp0.05-SJIAA.txt	SJIAA	Macrophages_MAS-up	3	341	341	0.879765	100	3.11425	0.0196533	1
GE.miR876_vs_Placebo-upregulated-fold1.2_rawp0.05-Signatures_MSigDB_Augmented.txt	Signatures_MSigDB_Augmented	Gene-Set Name	Number Changed	Number Measured	Number in Gene-Set	Percent Changed	Percent Present	Z Score	FisherExactP	AdjustedP	redundant with terms	inverse redundant	gene symbols	AVG-miR876_vs_Placebo-upregulated-log_fold	AVG-miR876_vs_Placebo-upregulated-p_value	STDEV-miR876_vs_Placebo-upregulated-log_fold	STDEV-miR876_vs_Placebo-upregulated-p_value
GE.miR876_vs_Placebo-upregulated-fold1.2_rawp0.05-Signatures_MSigDB_Augmented.txt	Signatures_MSigDB_Augmented	KAUFFMANN_MELANOMA_RELAPSE_UP	3	65	65	4.61538	100	7.15064	0.000539298	1	DUTERTRE_ESTRADIOL_RESPONSE_24HR_UP|KAUFFMANN_DNA_REPAIR_GENES|MARSON_BOUND_BY_E2F4_UNSTIMULATED		BLM|POLQ|XRCC2	0.370685	0.0116299	0.0943342	0.00269441
GE.miR876_vs_Placebo-upregulated-fold1.2_rawp0.05-Signatures_MSigDB_Augmented.txt	Signatures_MSigDB_Augmented	YAO_TEMPORAL_RESPONSE_TO_PROGESTERONE_CLUSTER_12	3	86	86	3.48837	100	6.1074	0.00121878	1			AKR1B15|RBP1|TMEM176A	0.42118	0.0146486	0.143042	0.0188766
GE.miR876_vs_Placebo-upregulated-fold1.2_rawp0.05-Signatures_MSigDB_Augmented.txt	Signatures_MSigDB_Augmented	RICKMAN_HEAD_AND_NECK_CANCER_C	3	128	128	2.34375	100	4.82684	0.00378323	1			ARL14|MT1M|PRR9	0.593791	0.0267599	0.381198	0.0201697
GE.miR876_vs_Placebo-upregulated-fold1.2_rawp0.05-Signatures_MSigDB_Augmented.txt	Signatures_MSigDB_Augmented	KAUFFMANN_DNA_REPLICATION_GENES	3	157	157	1.91083	100	4.24636	0.00667303	1			BLM|NFIC|POLQ	0.595486	0.0143795	0.298523	0.00338318
GE.miR876_vs_Placebo-upregulated-fold1.2_rawp0.05-Signatures_MSigDB_Augmented.txt	Signatures_MSigDB_Augmented	BROWNE_HCMV_INFECTION_30MIN_DN	3	162	162	1.85185	100	4.1613	0.00727318	1			BRCA2|GNRH1|NOVA1	0.377388	0.0132229	0.146195	0.00613988
GE.miR876_vs_Placebo-upregulated-fold1.2_rawp0.05-Signatures_MSigDB_Augmented.txt	Signatures_MSigDB_Augmented	KAUFFMANN_DNA_REPAIR_GENES	4	270	270	1.48148	100	4.14516	0.00424697	1	DUTERTRE_ESTRADIOL_RESPONSE_24HR_UP|MARSON_BOUND_BY_E2F4_UNSTIMULATED	DUTERTRE_ESTRADIOL_RESPONSE_24HR_UP|KAUFFMANN_MELANOMA_RELAPSE_UP	BLM|BRCA2|POLQ|XRCC2	0.345108	0.0131037	0.0924619	0.00367803
GE.miR876_vs_Placebo-upregulated-fold1.2_rawp0.05-Signatures_MSigDB_Augmented.txt	Signatures_MSigDB_Augmented	MARSON_BOUND_BY_E2F4_UNSTIMULATED	8	870	870	0.91954	100	4.12054	0.00114834	1		DUTERTRE_ESTRADIOL_RESPONSE_24HR_UP|KAUFFMANN_DNA_REPAIR_GENES|KAUFFMANN_MELANOMA_RELAPSE_UP	BLM|BRCA2|HIST1H2AD|HIST1H2BG|HIST1H2BN|MYO9B|POLQ|XRCC2	0.559861	0.0212989	0.455624	0.0135628
GE.miR876_vs_Placebo-upregulated-fold1.2_rawp0.05-Signatures_MSigDB_Augmented.txt	Signatures_MSigDB_Augmented	CONCANNON_APOPTOSIS_BY_EPOXOMICIN_UP	4	281	281	1.42349	100	4.03159	0.00488994	1			GCLM|MEST|PTPRN|ZRSR1	0.481549	0.0267913	0.163562	0.0196153
GE.miR876_vs_Placebo-upregulated-fold1.2_rawp0.05-Signatures_MSigDB_Augmented.txt	Signatures_MSigDB_Augmented	DURAND_STROMA_MAX_UP	4	312	312	1.28205	100	3.74141	0.00704725	1			CREB3L1|MEST|NOVA1|RBPMS2	0.357596	0.0133247	0.0462841	0.00716212
GE.miR876_vs_Placebo-upregulated-fold1.2_rawp0.05-Signatures_MSigDB_Augmented.txt	Signatures_MSigDB_Augmented	BROWN_MYELOID_CELL_DEVELOPMENT_UP	3	197	197	1.52284	100	3.65275	0.0123636	1			CNDP2|LST1|RPS17	0.557966	0.0355638	0.167462	0.00424672
GE.miR876_vs_Placebo-upregulated-fold1.2_rawp0.05-Signatures_MSigDB_Augmented.txt	Signatures_MSigDB_Augmented	DUTERTRE_ESTRADIOL_RESPONSE_24HR_UP	4	347	347	1.15274	100	3.45694	0.010151	1	KAUFFMANN_DNA_REPAIR_GENES|MARSON_BOUND_BY_E2F4_UNSTIMULATED	KAUFFMANN_DNA_REPAIR_GENES|KAUFFMANN_MELANOMA_RELAPSE_UP	BLM|BRCA2|POLQ|XRCC2	0.345108	0.0131037	0.0924619	0.00367803
GE.miR876_vs_Placebo-upregulated-fold1.2_rawp0.05-Signatures_MSigDB_Augmented.txt	Signatures_MSigDB_Augmented	UP in AZA responders	4	372	373	1.07527	99.7319	3.27605	0.0128403	1			BRCA2|DDX12P|POLQ|XRCC2	0.311726	0.0118039	0.0635455	0.00387733
GE.miR876_vs_Placebo-upregulated-fold1.2_rawp0.05-Signatures_MSigDB_Augmented.txt	Signatures_MSigDB_Augmented	GRUETZMANN_PANCREATIC_CANCER_DN	3	236	236	1.27119	100	3.21409	0.0199456	1			MEST|PTPRN|RBP1	0.504989	0.0196991	0.188865	0.0167246
GE.miR876_vs_Placebo-upregulated-fold1.2_rawp0.05-Signatures_MSigDB_Augmented.txt	Signatures_MSigDB_Augmented	WIERENGA_STAT5A_TARGETS_DN	3	244	244	1.22951	100	3.13608	0.0217561	1			LOXL3|LST1|RBPMS2	0.36237	0.0298307	0.026388	0.00751621
GE.miR876_vs_Placebo-upregulated-fold1.2_rawp0.05-Signatures_MSigDB_Augmented.txt	Signatures_MSigDB_Augmented	SENESE_HDAC1_AND_HDAC2_TARGETS_UP	3	249	249	1.20482	100	3.08903	0.0229321	1			IL1RAPL1|PRR9|RBPMS2	0.421666	0.0215353	0.0660256	0.0173953
GE.miR876_vs_Placebo-upregulated-fold1.2_rawp0.05-Signatures_MSigDB_Augmented.txt	Signatures_MSigDB_Augmented	WANG_RESPONSE_TO_GSK3_INHIBITOR_SB216763_DN	4	402	402	0.995025	100	3.07896	0.016623	1			BLM|C1DP2|RNF144A|XRCC2	0.3972	0.0215376	0.0945933	0.0129449
GE.miR876_vs_Placebo-upregulated-fold1.2_rawp0.05-Signatures_MSigDB_Augmented.txt	Signatures_MSigDB_Augmented	SENESE_HDAC1_TARGETS_UP	4	476	476	0.840336	100	2.66483	0.0287327	1			ABCC9|ARL14|IL1RAPL1|PRR9	0.368159	0.0225123	0.102444	0.0180332
GE.miR876_vs_Placebo-upregulated-fold1.2_rawp0.05-Signatures_MSigDB_Augmented.txt	Signatures_MSigDB_Augmented	TARTE_PLASMA_CELL_VS_PLASMABLAST_UP	4	514	514	0.77821	100	2.48282	0.0365679	1			HIST1H2BN|LST1|NFIC|PTPRN	0.627492	0.0344414	0.252116	0.0115136
GE.miR876_vs_Placebo-upregulated-fold1.2_rawp0.05-Signatures_MSigDB_Augmented.txt	Signatures_MSigDB_Augmented	PILON_KLF1_TARGETS_UP	4	558	558	0.716846	100	2.29206	0.0470507	1			ABCC9|AKR1B15|GCLM|RBP1	0.332291	0.0150261	0.0360445	0.0142696
GE.miR876_vs_Placebo-upregulated-fold1.2_rawp0.05-Signatures_MSigDB_Augmented.txt	Signatures_MSigDB_Augmented	NUYTTEN_NIPP1_TARGETS_UP	5	801	801	0.62422	100	2.22101	0.0452047	1			ABCC9|GCLM|HIST1H2AD|HIST1H2BN|MEST	0.436568	0.0194373	0.136614	0.0147295
GE.miR876_vs_Placebo-upregulated-fold1.2_rawp0.05-Signatures_MSigDB_Augmented.txt	Signatures_MSigDB_Augmented	DANG_BOUND_BY_MYC	7	1307	1307	0.535578	100	2.20264	0.0386384	1			ABCC9|BLM|CNDP2|HIST1H2AD|HIST1H2BG|HIST1H2BN|RPS17	0.497142	0.0286682	0.157596	0.0131127
GE.miR876_vs_Placebo-upregulated-fold1.2_rawp0.05-Signatures_MSigDB.txt	Signatures_MSigDB	Gene-Set Name	Number Changed	Number Measured	Number in Gene-Set	Percent Changed	Percent Present	Z Score	FisherExactP	AdjustedP	redundant with terms	inverse redundant	gene symbols	AVG-miR876_vs_Placebo-upregulated-log_fold	AVG-miR876_vs_Placebo-upregulated-p_value	STDEV-miR876_vs_Placebo-upregulated-log_fold	STDEV-miR876_vs_Placebo-upregulated-p_value
GE.miR876_vs_Placebo-upregulated-fold1.2_rawp0.05-Signatures_MSigDB.txt	Signatures_MSigDB	KAUFFMANN_MELANOMA_RELAPSE_UP	3	65	65	4.61538	100	7.13502	0.000545501	1	DUTERTRE_ESTRADIOL_RESPONSE_24HR_UP|KAUFFMANN_DNA_REPAIR_GENES|MARSON_BOUND_BY_E2F4_UNSTIMULATED		BLM|POLQ|XRCC2	0.370685	0.0116299	0.0943342	0.00269441
GE.miR876_vs_Placebo-upregulated-fold1.2_rawp0.05-Signatures_MSigDB.txt	Signatures_MSigDB	YAO_TEMPORAL_RESPONSE_TO_PROGESTERONE_CLUSTER_12	3	86	86	3.48837	100	6.0936	0.00123262	1			AKR1B15|RBP1|TMEM176A	0.42118	0.0146486	0.143042	0.0188766
GE.miR876_vs_Placebo-upregulated-fold1.2_rawp0.05-Signatures_MSigDB.txt	Signatures_MSigDB	RICKMAN_HEAD_AND_NECK_CANCER_C	3	128	128	2.34375	100	4.81517	0.00382512	1			ARL14|MT1M|PRR9	0.593791	0.0267599	0.381198	0.0201697
GE.miR876_vs_Placebo-upregulated-fold1.2_rawp0.05-Signatures_MSigDB.txt	Signatures_MSigDB	KAUFFMANN_DNA_REPLICATION_GENES	3	157	157	1.91083	100	4.2356	0.00674561	1			BLM|NFIC|POLQ	0.595486	0.0143795	0.298523	0.00338318
GE.miR876_vs_Placebo-upregulated-fold1.2_rawp0.05-Signatures_MSigDB.txt	Signatures_MSigDB	BROWNE_HCMV_INFECTION_30MIN_DN	3	162	162	1.85185	100	4.15067	0.00735205	1			BRCA2|GNRH1|NOVA1	0.377388	0.0132229	0.146195	0.00613988
GE.miR876_vs_Placebo-upregulated-fold1.2_rawp0.05-Signatures_MSigDB.txt	Signatures_MSigDB	KAUFFMANN_DNA_REPAIR_GENES	4	270	270	1.48148	100	4.13386	0.00430655	1	DUTERTRE_ESTRADIOL_RESPONSE_24HR_UP|MARSON_BOUND_BY_E2F4_UNSTIMULATED	DUTERTRE_ESTRADIOL_RESPONSE_24HR_UP|KAUFFMANN_MELANOMA_RELAPSE_UP	BLM|BRCA2|POLQ|XRCC2	0.345108	0.0131037	0.0924619	0.00367803
GE.miR876_vs_Placebo-upregulated-fold1.2_rawp0.05-Signatures_MSigDB.txt	Signatures_MSigDB	MARSON_BOUND_BY_E2F4_UNSTIMULATED	8	870	870	0.91954	100	4.10688	0.00117771	1		DUTERTRE_ESTRADIOL_RESPONSE_24HR_UP|KAUFFMANN_DNA_REPAIR_GENES|KAUFFMANN_MELANOMA_RELAPSE_UP	BLM|BRCA2|HIST1H2AD|HIST1H2BG|HIST1H2BN|MYO9B|POLQ|XRCC2	0.559861	0.0212989	0.455624	0.0135628
GE.miR876_vs_Placebo-upregulated-fold1.2_rawp0.05-Signatures_MSigDB.txt	Signatures_MSigDB	CONCANNON_APOPTOSIS_BY_EPOXOMICIN_UP	4	281	281	1.42349	100	4.02046	0.00495815	1			GCLM|MEST|PTPRN|ZRSR1	0.481549	0.0267913	0.163562	0.0196153
GE.miR876_vs_Placebo-upregulated-fold1.2_rawp0.05-Signatures_MSigDB.txt	Signatures_MSigDB	DURAND_STROMA_MAX_UP	4	312	312	1.28205	100	3.73067	0.00714402	1			CREB3L1|MEST|NOVA1|RBPMS2	0.357596	0.0133247	0.0462841	0.00716212
GE.miR876_vs_Placebo-upregulated-fold1.2_rawp0.05-Signatures_MSigDB.txt	Signatures_MSigDB	BROWN_MYELOID_CELL_DEVELOPMENT_UP	3	197	197	1.52284	100	3.64287	0.0124947	1			CNDP2|LST1|RPS17	0.557966	0.0355638	0.167462	0.00424672
GE.miR876_vs_Placebo-upregulated-fold1.2_rawp0.05-Signatures_MSigDB.txt	Signatures_MSigDB	DUTERTRE_ESTRADIOL_RESPONSE_24HR_UP	4	347	347	1.15274	100	3.44657	0.0102879	1	KAUFFMANN_DNA_REPAIR_GENES|MARSON_BOUND_BY_E2F4_UNSTIMULATED	KAUFFMANN_DNA_REPAIR_GENES|KAUFFMANN_MELANOMA_RELAPSE_UP	BLM|BRCA2|POLQ|XRCC2	0.345108	0.0131037	0.0924619	0.00367803
GE.miR876_vs_Placebo-upregulated-fold1.2_rawp0.05-Signatures_MSigDB.txt	Signatures_MSigDB	GRUETZMANN_PANCREATIC_CANCER_DN	3	236	236	1.27119	100	3.20481	0.020152	1			MEST|PTPRN|RBP1	0.504989	0.0196991	0.188865	0.0167246
GE.miR876_vs_Placebo-upregulated-fold1.2_rawp0.05-Signatures_MSigDB.txt	Signatures_MSigDB	WIERENGA_STAT5A_TARGETS_DN	3	244	244	1.22951	100	3.1269	0.0219801	1			LOXL3|LST1|RBPMS2	0.36237	0.0298307	0.026388	0.00751621
GE.miR876_vs_Placebo-upregulated-fold1.2_rawp0.05-Signatures_MSigDB.txt	Signatures_MSigDB	SENESE_HDAC1_AND_HDAC2_TARGETS_UP	3	249	249	1.20482	100	3.07991	0.0231674	1			IL1RAPL1|PRR9|RBPMS2	0.421666	0.0215353	0.0660256	0.0173953
GE.miR876_vs_Placebo-upregulated-fold1.2_rawp0.05-Signatures_MSigDB.txt	Signatures_MSigDB	WANG_RESPONSE_TO_GSK3_INHIBITOR_SB216763_DN	4	402	402	0.995025	100	3.06906	0.0168408	1			BLM|C1DP2|RNF144A|XRCC2	0.3972	0.0215376	0.0945933	0.0129449
GE.miR876_vs_Placebo-upregulated-fold1.2_rawp0.05-Signatures_MSigDB.txt	Signatures_MSigDB	SENESE_HDAC1_TARGETS_UP	4	476	476	0.840336	100	2.65538	0.0290944	1			ABCC9|ARL14|IL1RAPL1|PRR9	0.368159	0.0225123	0.102444	0.0180332
GE.miR876_vs_Placebo-upregulated-fold1.2_rawp0.05-Signatures_MSigDB.txt	Signatures_MSigDB	TARTE_PLASMA_CELL_VS_PLASMABLAST_UP	4	514	514	0.77821	100	2.47357	0.0370186	1			HIST1H2BN|LST1|NFIC|PTPRN	0.627492	0.0344414	0.252116	0.0115136
GE.miR876_vs_Placebo-upregulated-fold1.2_rawp0.05-Signatures_MSigDB.txt	Signatures_MSigDB	PILON_KLF1_TARGETS_UP	4	558	558	0.716846	100	2.28298	0.0476165	1			ABCC9|AKR1B15|GCLM|RBP1	0.332291	0.0150261	0.0360445	0.0142696
GE.miR876_vs_Placebo-upregulated-fold1.2_rawp0.05-Signatures_MSigDB.txt	Signatures_MSigDB	NUYTTEN_NIPP1_TARGETS_UP	5	801	801	0.62422	100	2.21116	0.0458452	1			ABCC9|GCLM|HIST1H2AD|HIST1H2BN|MEST	0.436568	0.0194373	0.136614	0.0147295
GE.miR876_vs_Placebo-upregulated-fold1.2_rawp0.05-Signatures_MSigDB.txt	Signatures_MSigDB	DANG_BOUND_BY_MYC	7	1307	1307	0.535578	100	2.19128	0.0393445	1			ABCC9|BLM|CNDP2|HIST1H2AD|HIST1H2BG|HIST1H2BN|RPS17	0.497142	0.0286682	0.157596	0.0131127
GE.miR876_vs_Placebo-upregulated-fold1.2_rawp0.05-TFTargetsAugmented.txt	TFTargetsAugmented	Gene-Set Name	Number Changed	Number Measured	Number in Gene-Set	Percent Changed	Percent Present	Z Score	FisherExactP	AdjustedP	redundant with terms	inverse redundant	gene symbols	AVG-miR876_vs_Placebo-upregulated-log_fold	AVG-miR876_vs_Placebo-upregulated-p_value	STDEV-miR876_vs_Placebo-upregulated-log_fold	STDEV-miR876_vs_Placebo-upregulated-p_value
GE.miR876_vs_Placebo-upregulated-fold1.2_rawp0.05-TFTargetsAugmented.txt	TFTargetsAugmented	Foxp3(Source:Marson-Amadeus)	5	928	928	0.538793	100	2.63122	0.0242981	1			ACTBL2|APBB1IP|CCDC18|HIST1H2AD|MRPL45	0.563132	0.0156313	0.318621	0.0185086
GE.miR876_vs_Placebo-upregulated-fold1.2_rawp0.05-TFTargets.txt	TFTargets	Gene-Set Name	Number Changed	Number Measured	Number in Gene-Set	Percent Changed	Percent Present	Z Score	FisherExactP	AdjustedP	redundant with terms	inverse redundant	gene symbols	AVG-miR876_vs_Placebo-upregulated-log_fold	AVG-miR876_vs_Placebo-upregulated-p_value	STDEV-miR876_vs_Placebo-upregulated-log_fold	STDEV-miR876_vs_Placebo-upregulated-p_value
GE.miR876_vs_Placebo-upregulated-fold1.2_rawp0.05-TFTargets.txt	TFTargets	Foxp3(Source:Marson-Amadeus)	5	928	928	0.538793	100	2.64609	0.0237079	1			ACTBL2|APBB1IP|CCDC18|HIST1H2AD|MRPL45	0.563132	0.0156313	0.318621	0.0185086
GE.miR876_vs_Placebo-upregulated-fold1.2_rawp0.05-TFtarget_MSigDB.txt	TFtarget_MSigDB	Gene-Set Name	Number Changed	Number Measured	Number in Gene-Set	Percent Changed	Percent Present	Z Score	FisherExactP	AdjustedP	redundant with terms	inverse redundant	gene symbols	AVG-miR876_vs_Placebo-upregulated-log_fold	AVG-miR876_vs_Placebo-upregulated-p_value	STDEV-miR876_vs_Placebo-upregulated-log_fold	STDEV-miR876_vs_Placebo-upregulated-p_value
GE.miR876_vs_Placebo-upregulated-fold1.2_rawp0.05-TFtarget_MSigDB.txt	TFtarget_MSigDB	KRCTCNNNNMANAGC_UNKNOWN	3	79	79	3.79747	100	7.60823	0.00037184	0.114341	TTTNNANAGCYR_UNKNOWN		HIST1H2AD|HIST1H2BG|HIST1H2BN	0.484664	0.0354915	0.157651	0.0117929
GE.miR876_vs_Placebo-upregulated-fold1.2_rawp0.05-TFtarget_MSigDB.txt	TFtarget_MSigDB	TTTNNANAGCYR_UNKNOWN	4	141	141	2.83688	100	7.48215	0.000108933	0.066994		KRCTCNNNNMANAGC_UNKNOWN	HIST1H2AD|HIST1H2BG|HIST1H2BN|HRASLS	0.599422	0.0340087	0.263148	0.0100752
GE.miR876_vs_Placebo-upregulated-fold1.2_rawp0.05-TFtarget_MSigDB.txt	TFtarget_MSigDB	V$OCT1_02	3	216	216	1.38889	100	4.22531	0.00662194	1			CREB3L1|IL1RAPL1|PTPRN	0.486537	0.028942	0.207538	0.0163022
GE.miR876_vs_Placebo-upregulated-fold1.2_rawp0.05-TFtarget_MSigDB.txt	TFtarget_MSigDB	V$NERF_Q2	3	286	286	1.04895	100	3.50386	0.0142008	1			LOXL3|LST1|PTPRN	0.482288	0.0350266	0.208581	0.00546418
GE.miR876_vs_Placebo-upregulated-fold1.2_rawp0.05-TFtarget_MSigDB.txt	TFtarget_MSigDB	V$ELK1_01	3	288	288	1.04167	100	3.48688	0.0144677	1			LOXL3|NOVA1|PTPRN	0.459307	0.0244782	0.226953	0.0165751
GE.miR876_vs_Placebo-upregulated-fold1.2_rawp0.05-TFtarget_MSigDB.txt	TFtarget_MSigDB	TCANNTGAY_V$SREBP1_01	4	509	509	0.785855	100	3.28623	0.0122152	1			BLM|CREB3L1|IL1RAPL1|TRAPPC8	0.39166	0.0165902	0.0502444	0.0151181
GE.miR876_vs_Placebo-upregulated-fold1.2_rawp0.05-TFtarget_MSigDB.txt	TFtarget_MSigDB	YATTNATC_UNKNOWN	3	402	402	0.746269	100	2.71882	0.0345078	1			FOLR2|IL1RAPL1|NOVA1	0.544082	0.0249031	0.312174	0.0166755
GE.miR876_vs_Placebo-upregulated-fold1.2_rawp0.05-ToppDis.txt	ToppDis	Gene-Set Name	Number Changed	Number Measured	Number in Gene-Set	Percent Changed	Percent Present	Z Score	FisherExactP	AdjustedP	redundant with terms	inverse redundant	gene symbols	AVG-miR876_vs_Placebo-upregulated-log_fold	AVG-miR876_vs_Placebo-upregulated-p_value	STDEV-miR876_vs_Placebo-upregulated-log_fold	STDEV-miR876_vs_Placebo-upregulated-p_value
GE.miR876_vs_Placebo-upregulated-fold1.2_rawp0.05-ToppDis.txt	ToppDis	Depression, Postpartum	3	48	51	6.25	94.1176	8.16907	0.000259941	1			ACTBL2|CREB3L1|POTEKP	0.384801	0.0131983	0.136908	0.0136057
GE.miR876_vs_Placebo-upregulated-fold1.2_rawp0.05-ToppDis.txt	ToppDis	Hereditary Malignant Neoplasm	3	58	58	5.17241	100	7.36665	0.000455422	1	Breast Cancer, Familial|Carcinoma, Ovarian Epithelial|Malignant neoplasm of ovary|Mammary Neoplasms|Miller Dieker syndrome|Rectal Carcinoma|ovarian neoplasm	Miller Dieker syndrome	BLM|BRCA2|XRCC2	0.326356	0.0138439	0.103507	0.00412363
GE.miR876_vs_Placebo-upregulated-fold1.2_rawp0.05-ToppDis.txt	ToppDis	Anemia, Hemolytic	3	96	104	3.125	92.3077	5.53403	0.00196903	1	Carcinoma, Ovarian Epithelial|Malignant neoplasm of ovary|ovarian neoplasm		BRCA2|FOLR2|GCLM	0.507174	0.0181586	0.343384	0.0118616
GE.miR876_vs_Placebo-upregulated-fold1.2_rawp0.05-ToppDis.txt	ToppDis	Maturity onset diabetes mellitus in young	3	98	112	3.06122	87.5	5.46726	0.00208849	1			BRCA2|FOLR2|PTPRN	0.630094	0.0287877	0.325857	0.0105784
GE.miR876_vs_Placebo-upregulated-fold1.2_rawp0.05-ToppDis.txt	ToppDis	Breast Cancer, Familial	4	175	197	2.28571	88.8325	5.29577	0.00107876	1	Mammary Neoplasms	Hereditary Malignant Neoplasm|Miller Dieker syndrome	BLM|BRCA2|POLQ|XRCC2	0.345108	0.0131037	0.0924619	0.00367803
GE.miR876_vs_Placebo-upregulated-fold1.2_rawp0.05-ToppDis.txt	ToppDis	Klinefelter Syndrome	3	139	139	2.15827	100	4.41814	0.00558651	1	Mammary Neoplasms		BRCA2|GNRH1|IL1RAPL1	0.407728	0.0238902	0.137605	0.012412
GE.miR876_vs_Placebo-upregulated-fold1.2_rawp0.05-ToppDis.txt	ToppDis	Depressive Symptoms	5	396	419	1.26263	94.5107	3.97013	0.00348101	1		Adrenocortical carcinoma|Ovarian Failure, Premature	ABCC9|ACTBL2|BRCA2|MEST|POTEKP	0.362531	0.0143586	0.1168	0.00974141
GE.miR876_vs_Placebo-upregulated-fold1.2_rawp0.05-ToppDis.txt	ToppDis	trachomatis	3	169	169	1.77515	100	3.89214	0.0095514	1	Carcinoma, Ovarian Epithelial|Gastrointestinal Carcinoid Tumor|Malignant neoplasm of ovary|ovarian neoplasm		ACTBL2|POTEKP|TNFRSF10A	0.370048	0.0144028	0.148154	0.0133544
GE.miR876_vs_Placebo-upregulated-fold1.2_rawp0.05-ToppDis.txt	ToppDis	Cardiac Arrhythmia	5	410	422	1.21951	97.1564	3.86771	0.00403559	1		Adrenocortical carcinoma|Mental deterioration|Ovarian Failure, Premature	ABCC9|ACTBL2|BRCA2|POTEKP|RAPGEF4	0.332243	0.0138861	0.117305	0.00981635
GE.miR876_vs_Placebo-upregulated-fold1.2_rawp0.05-ToppDis.txt	ToppDis	Miller Dieker syndrome	3	173	178	1.7341	97.191	3.83174	0.0101769	1	Breast Cancer, Familial|Carcinoma, Ovarian Epithelial|Hereditary Malignant Neoplasm|Malignant neoplasm of ovary|Mammary Neoplasms|Rectal Carcinoma|ovarian neoplasm	Hereditary Malignant Neoplasm	BLM|BRCA2|XRCC2	0.326356	0.0138439	0.103507	0.00412363
GE.miR876_vs_Placebo-upregulated-fold1.2_rawp0.05-ToppDis.txt	ToppDis	Gastrointestinal Carcinoid Tumor	4	307	307	1.30293	100	3.62636	0.00809815	1	Carcinoma, Ovarian Epithelial|Malignant neoplasm of ovary|ovarian neoplasm	Adrenocortical carcinoma|Ovarian Failure, Premature|trachomatis	ACTBL2|BRCA2|POTEKP|TNFRSF10A	0.344631	0.0151834	0.131214	0.011015
GE.miR876_vs_Placebo-upregulated-fold1.2_rawp0.05-ToppDis.txt	ToppDis	Mammary Neoplasms	14	2300	2587	0.608696	88.9061	3.54038	0.00146166	1		Breast Cancer, Familial|Hereditary Malignant Neoplasm|Klinefelter Syndrome|Miller Dieker syndrome|Neurofibromatosis 1|Rectal Carcinoma	BLM|BRCA2|CREB3L1|FOLR2|GNRH1|HIST1H2BG|IL1RAPL1|MT1M|NFIC|POLQ|RBP1|RNF144A|TNFRSF10A|XRCC2	0.49364	0.0205647	0.260071	0.0117998
GE.miR876_vs_Placebo-upregulated-fold1.2_rawp0.05-ToppDis.txt	ToppDis	Glaucoma, Primary Open Angle	4	357	370	1.12045	96.4865	3.23148	0.0135263	1			ACTBL2|MT1M|POTEKP|RBP1	0.553742	0.0187876	0.325526	0.0178328
GE.miR876_vs_Placebo-upregulated-fold1.2_rawp0.05-ToppDis.txt	ToppDis	ovarian neoplasm	13	2288	2386	0.568182	95.8927	3.12016	0.00589878	1	Carcinoma, Ovarian Epithelial|Malignant neoplasm of ovary	Adrenocortical carcinoma|Anemia, Hemolytic|Gastrointestinal Carcinoid Tumor|Hereditary Malignant Neoplasm|Malignant neoplasm of ovary|Miller Dieker syndrome|Ovarian Failure, Premature|Rectal Carcinoma|Uterine Fibroids|trachomatis	ACTBL2|APBB1IP|BLM|BRCA2|CNDP2|FOLR2|GCLM|GNRH1|MEST|POTEKP|RBP1|TNFRSF10A|XRCC2	0.453907	0.0151626	0.190562	0.00942228
GE.miR876_vs_Placebo-upregulated-fold1.2_rawp0.05-ToppDis.txt	ToppDis	Mental deterioration	4	401	407	0.997506	98.5258	2.93966	0.0198751	1	Cardiac Arrhythmia|Impaired cognition	Adrenocortical carcinoma|Ovarian Failure, Premature	ACTBL2|BRCA2|POTEKP|RAPGEF4	0.341441	0.0146754	0.133354	0.0111503
GE.miR876_vs_Placebo-upregulated-fold1.2_rawp0.05-ToppDis.txt	ToppDis	Carcinoma, Ovarian Epithelial	14	2697	2716	0.519095	99.3004	2.88944	0.0110597	1		Adrenocortical carcinoma|Anemia, Hemolytic|Gastrointestinal Carcinoid Tumor|Hereditary Malignant Neoplasm|Malignant neoplasm of ovary|Miller Dieker syndrome|Neurofibromatosis 1|Ovarian Failure, Premature|Rectal Carcinoma|Uterine Fibroids|ovarian neoplasm|trachomatis	ACTBL2|APBB1IP|BLM|BRCA2|CNDP2|FOLR2|GCLM|GNRH1|MEST|NFIC|POTEKP|RBP1|TNFRSF10A|XRCC2	0.488573	0.0153393	0.224376	0.00907675
GE.miR876_vs_Placebo-upregulated-fold1.2_rawp0.05-ToppDis.txt	ToppDis	Malignant neoplasm of ovary	13	2434	2540	0.5341	95.8268	2.87719	0.00825147	1	Carcinoma, Ovarian Epithelial|ovarian neoplasm	Adrenocortical carcinoma|Anemia, Hemolytic|Gastrointestinal Carcinoid Tumor|Hereditary Malignant Neoplasm|Miller Dieker syndrome|Ovarian Failure, Premature|Rectal Carcinoma|Uterine Fibroids|ovarian neoplasm|trachomatis	ACTBL2|APBB1IP|BLM|BRCA2|CNDP2|FOLR2|GCLM|GNRH1|MEST|POTEKP|RBP1|TNFRSF10A|XRCC2	0.453907	0.0151626	0.190562	0.00942228
GE.miR876_vs_Placebo-upregulated-fold1.2_rawp0.05-ToppDis.txt	ToppDis	Gestational Diabetes	5	590	598	0.847458	98.6622	2.85712	0.0177999	1			ACTBL2|FOLR2|MEST|POTEKP|PTPRN	0.574146	0.0224753	0.242678	0.0147084
GE.miR876_vs_Placebo-upregulated-fold1.2_rawp0.05-ToppDis.txt	ToppDis	Adrenocortical carcinoma	3	264	276	1.13636	95.6522	2.82235	0.0309327	1	Carcinoma, Ovarian Epithelial|Cardiac Arrhythmia|Dementia|Depressive Symptoms|Gastrointestinal Carcinoid Tumor|Impaired cognition|Malignant neoplasm of ovary|Mental deterioration|Ovarian Failure, Premature|ovarian neoplasm	Ovarian Failure, Premature	ACTBL2|BRCA2|POTEKP	0.36522	0.0156671	0.152585	0.0134384
GE.miR876_vs_Placebo-upregulated-fold1.2_rawp0.05-ToppDis.txt	ToppDis	Rectal Carcinoma	4	459	464	0.87146	98.9224	2.61249	0.0306924	1	Carcinoma, Ovarian Epithelial|Malignant neoplasm of ovary|Mammary Neoplasms|ovarian neoplasm	Hereditary Malignant Neoplasm|Miller Dieker syndrome	BLM|BRCA2|RBP1|XRCC2	0.337821	0.0120132	0.0875691	0.00497416
GE.miR876_vs_Placebo-upregulated-fold1.2_rawp0.05-ToppDis.txt	ToppDis	Impaired cognition	8	1328	1337	0.60241	99.3269	2.55829	0.0195084	1		Adrenocortical carcinoma|Dementia|Mental deterioration|Ovarian Failure, Premature	ACTBL2|BRCA2|HSP90B2P|IL1RAPL1|MT1M|NFIC|POTEKP|RAPGEF4	0.500427	0.0241674	0.309967	0.0143287
GE.miR876_vs_Placebo-upregulated-fold1.2_rawp0.05-ToppDis.txt	ToppDis	Neurofibromatosis 1	3	298	300	1.00671	99.3333	2.55782	0.0419412	1	Carcinoma, Ovarian Epithelial|Mammary Neoplasms		BRCA2|GNRH1|NFIC	0.583711	0.0170379	0.337227	0.000941975
GE.miR876_vs_Placebo-upregulated-fold1.2_rawp0.05-ToppDis.txt	ToppDis	Dementia	5	682	697	0.733138	97.8479	2.48152	0.0309124	1	Impaired cognition	Adrenocortical carcinoma|Ovarian Failure, Premature	ACTBL2|BRCA2|HSP90B2P|NFIC|POTEKP	0.461311	0.0208585	0.290964	0.0141925
GE.miR876_vs_Placebo-upregulated-fold1.2_rawp0.05-ToppDis.txt	ToppDis	Ovarian Failure, Premature	3	319	339	0.940439	94.1003	2.41321	0.0496051	1	Adrenocortical carcinoma|Carcinoma, Ovarian Epithelial|Cardiac Arrhythmia|Dementia|Depressive Symptoms|Gastrointestinal Carcinoid Tumor|Impaired cognition|Malignant neoplasm of ovary|Mental deterioration|ovarian neoplasm	Adrenocortical carcinoma	ACTBL2|BRCA2|POTEKP	0.36522	0.0156671	0.152585	0.0134384
GE.miR876_vs_Placebo-upregulated-fold1.2_rawp0.05-ToppDis.txt	ToppDis	Uterine Fibroids	4	511	517	0.782779	98.8395	2.36077	0.0428778	1	Carcinoma, Ovarian Epithelial|Malignant neoplasm of ovary|ovarian neoplasm		GNRH1|MEST|RBP1|XRCC2	0.400528	0.0114808	0.11562	0.00430652
GE.miR876_vs_Placebo-upregulated-fold1.2_rawp0.05-ToppGene_CoexpressionVerboseAtlas.txt	ToppGene_CoexpressionVerboseAtlas	Gene-Set Name	Number Changed	Number Measured	Number in Gene-Set	Percent Changed	Percent Present	Z Score	FisherExactP	AdjustedP	redundant with terms	inverse redundant	gene symbols	AVG-miR876_vs_Placebo-upregulated-log_fold	AVG-miR876_vs_Placebo-upregulated-p_value	STDEV-miR876_vs_Placebo-upregulated-log_fold	STDEV-miR876_vs_Placebo-upregulated-p_value
GE.miR876_vs_Placebo-upregulated-fold1.2_rawp0.05-ToppGene_CoexpressionVerboseAtlas.txt	ToppGene_CoexpressionVerboseAtlas	gudmap_RNAseq_e11.5_Ureteric_stalks_2500_K1	3	50	50	6	100	7.85217	0.000325025	0.429714	facebase_RNAseq_e10.5_NeuroEpith_central_2500_K1|facebase_RNAseq_e8.5_FloorPlate_2500|facebase_RNAseq_e8.5_NeuroEpith_hindBrain_2500_K4|facebase_RNAseq_e8.5_NeuroEpith_nonFloor_2500|facebase_RNAseq_e8.5_NeuroEpith_nonFloor_2500_K4|facebase_RNAseq_e8.5_ParaxMesoderm_2500_K0|facebase_RNAseq_e9.5_FaceMes_2500|facebase_RNAseq_e9.5_FaceMes_2500_K4|facebase_RNAseq_e9.5_MandArch_2500_K1|facebase_RNAseq_…	facebase_RNAseq_e10.5_NeuroEpith_central_2500_K1|facebase_RNAseq_e8.5_NeuroEpith_hindBrain_2500_K4|facebase_RNAseq_e8.5_NeuroEpith_nonFloor_2500_K4|facebase_RNAseq_e8.5_ParaxMesoderm_2500_K0|facebase_RNAseq_e9.5_MandArch_2500_K1	HIST1H2AD|HIST1H2BG|HIST1H2BN	0.484664	0.0354915	0.157651	0.0117929
GE.miR876_vs_Placebo-upregulated-fold1.2_rawp0.05-ToppGene_CoexpressionVerboseAtlas.txt	ToppGene_CoexpressionVerboseAtlas	facebase_RNAseq_e8.5_NeuroEpith_hindBrain_2500_K4	3	57	57	5.26316	100	7.30744	0.00047885	0.429714	facebase_RNAseq_e10.5_NeuroEpith_central_2500_K1|facebase_RNAseq_e8.5_FloorPlate_2500|facebase_RNAseq_e8.5_NeuroEpith_nonFloor_2500|facebase_RNAseq_e8.5_NeuroEpith_nonFloor_2500_K4|facebase_RNAseq_e8.5_ParaxMesoderm_2500_K0|facebase_RNAseq_e9.5_FaceMes_2500|facebase_RNAseq_e9.5_FaceMes_2500_K4|facebase_RNAseq_e9.5_MandArch_2500_K1|facebase_RNAseq_e9.5_MaxArch_2500|facebase_RNAseq_e9.5_MaxArch_250…	facebase_RNAseq_e10.5_NeuroEpith_central_2500_K1|facebase_RNAseq_e8.5_NeuroEpith_nonFloor_2500_K4|facebase_RNAseq_e8.5_ParaxMesoderm_2500_K0|facebase_RNAseq_e9.5_MandArch_2500_K1|gudmap_RNAseq_e11.5_Ureteric_stalks_2500_K1	HIST1H2AD|HIST1H2BG|HIST1H2BN	0.484664	0.0354915	0.157651	0.0117929
GE.miR876_vs_Placebo-upregulated-fold1.2_rawp0.05-ToppGene_CoexpressionVerboseAtlas.txt	ToppGene_CoexpressionVerboseAtlas	facebase_RNAseq_e8.5_NeuroEpith_nonFloor_2500_K4	3	68	68	4.41176	100	6.623	0.000803332	0.429714	facebase_RNAseq_e10.5_NeuroEpith_central_2500_K1|facebase_RNAseq_e8.5_FloorPlate_2500|facebase_RNAseq_e8.5_NeuroEpith_hindBrain_2500_K4|facebase_RNAseq_e8.5_NeuroEpith_nonFloor_2500|facebase_RNAseq_e8.5_ParaxMesoderm_2500_K0|facebase_RNAseq_e9.5_FaceMes_2500|facebase_RNAseq_e9.5_FaceMes_2500_K4|facebase_RNAseq_e9.5_MandArch_2500_K1|facebase_RNAseq_e9.5_MaxArch_2500|facebase_RNAseq_e9.5_MaxArch_25…	facebase_RNAseq_e10.5_NeuroEpith_central_2500_K1|facebase_RNAseq_e8.5_NeuroEpith_hindBrain_2500_K4|facebase_RNAseq_e8.5_ParaxMesoderm_2500_K0|facebase_RNAseq_e9.5_MandArch_2500_K1|gudmap_RNAseq_e11.5_Ureteric_stalks_2500_K1	HIST1H2AD|HIST1H2BG|HIST1H2BN	0.484664	0.0354915	0.157651	0.0117929
GE.miR876_vs_Placebo-upregulated-fold1.2_rawp0.05-ToppGene_CoexpressionVerboseAtlas.txt	ToppGene_CoexpressionVerboseAtlas	facebase_RNAseq_e10.5_NeuroEpith_central_2500_K1	3	70	70	4.28571	100	6.51562	0.000874152	0.429714	facebase_RNAseq_e8.5_FloorPlate_2500|facebase_RNAseq_e8.5_NeuroEpith_hindBrain_2500_K4|facebase_RNAseq_e8.5_NeuroEpith_nonFloor_2500|facebase_RNAseq_e8.5_NeuroEpith_nonFloor_2500_K4|facebase_RNAseq_e8.5_ParaxMesoderm_2500_K0|facebase_RNAseq_e9.5_FaceMes_2500|facebase_RNAseq_e9.5_FaceMes_2500_K4|facebase_RNAseq_e9.5_MandArch_2500_K1|facebase_RNAseq_e9.5_MaxArch_2500|facebase_RNAseq_e9.5_MaxArch_25…	facebase_RNAseq_e8.5_NeuroEpith_hindBrain_2500_K4|facebase_RNAseq_e8.5_NeuroEpith_nonFloor_2500_K4|facebase_RNAseq_e8.5_ParaxMesoderm_2500_K0|facebase_RNAseq_e9.5_MandArch_2500_K1|gudmap_RNAseq_e11.5_Ureteric_stalks_2500_K1	HIST1H2AD|HIST1H2BG|HIST1H2BN	0.484664	0.0354915	0.157651	0.0117929
GE.miR876_vs_Placebo-upregulated-fold1.2_rawp0.05-ToppGene_CoexpressionVerboseAtlas.txt	ToppGene_CoexpressionVerboseAtlas	AravindRamakr_StemCell-H9hpx_top-relative-expression-ranked_1000_k-means-cluster#1	3	73	73	4.10959	100	6.3626	0.000987621	0.429714	AravindRamakr_StemCell-H9hpx_top-relative-expression-ranked_1000|AravindRamakr_StemCell-H9hpx_top-relative-expression-ranked_2500_k-means-cluster#1		FOLR2|MT1M|TMEM176A	0.832815	0.0235581	0.224436	0.019862
GE.miR876_vs_Placebo-upregulated-fold1.2_rawp0.05-ToppGene_CoexpressionVerboseAtlas.txt	ToppGene_CoexpressionVerboseAtlas	LungmapE16.5_MSC_Proliferative fibroblast_SubClass_Early fibroblastic progenitor _Top_500_All	7	414	414	1.69082	100	5.66245	0.000111458	0.429714		Fetal Liver, SC.LTSL.FL, IgM- CD24- CD117+ IL7R- CD150+ CD48- AA4.1+ CD43+, Fetal Liver, avg-3|LungmapE16.5_MSC_Proliferative fibroblast_SubClass_Early fibroblastic progenitor _Top_500_Cluster_1	BLM|BRCA2|CREB3L1|POLQ|RBP1|RNF144A|TMEM176A	0.399249	0.0120024	0.0989424	0.00722582
GE.miR876_vs_Placebo-upregulated-fold1.2_rawp0.05-ToppGene_CoexpressionVerboseAtlas.txt	ToppGene_CoexpressionVerboseAtlas	dev gonad_e12.5_F_GermCellOvary_Oct_k-means-cluster#4_top-relative-expression-ranked_500	3	97	97	3.09278	100	5.39646	0.00223786	0.677451	dev gonad_e12.5_F_GermCellOvary_Oct_top-relative-expression-ranked_500|dev gonad_e12.5_M_GermCellTestis_Oct_k-means-cluster#2_top-relative-expression-ranked_1000|dev gonad_e12.5_M_GermCellTestis_Oct_top-relative-expression-ranked_1000|dev gonad_e13.5_F_MeioticGermCell_Oct_k-means-cluster#2_top-relative-expression-ranked_1000|dev gonad_e13.5_F_MeioticGermCell_Oct_top-relative-expression-ranked_100…		BLM|CCDC18|GCLM	0.37019	0.0075538	0.0685401	0.00665018
GE.miR876_vs_Placebo-upregulated-fold1.2_rawp0.05-ToppGene_CoexpressionVerboseAtlas.txt	ToppGene_CoexpressionVerboseAtlas	dev gonad_e13.5_F_MeioticGermCell_Oct_k-means-cluster#2_top-relative-expression-ranked_1000	6	350	350	1.71429	100	5.28337	0.000332867	0.429714	dev gonad_e12.5_M_GermCellTestis_Oct_top-relative-expression-ranked_1000|dev gonad_e13.5_F_MeioticGermCell_Oct_top-relative-expression-ranked_1000	dev gonad_e12.5_F_GermCellOvary_Oct_k-means-cluster#4_top-relative-expression-ranked_500|dev gonad_e12.5_F_GermCellOvary_Oct_top-relative-expression-ranked_500|dev gonad_e12.5_M_GermCellTestis_Oct_k-means-cluster#2_top-relative-expression-ranked_1000|dev gonad_e12.5_M_GermCellTestis_Oct_top-relative-expression-ranked_1000|dev gonad_e13.5_M_GermCell_Oct_k-means-cluster#1_top-relative-expression-ra…	BLM|BRCA2|CCDC18|GCLM|NOVA1|TRAPPC8	0.346932	0.00830125	0.0618971	0.00637789
GE.miR876_vs_Placebo-upregulated-fold1.2_rawp0.05-ToppGene_CoexpressionVerboseAtlas.txt	ToppGene_CoexpressionVerboseAtlas	dev gonad_e12.5_M_GermCellTestis_Oct_k-means-cluster#2_top-relative-expression-ranked_1000	5	261	261	1.91571	100	5.18569	0.000655851	0.429714	dev gonad_e12.5_M_GermCellTestis_Oct_top-relative-expression-ranked_1000|dev gonad_e13.5_F_MeioticGermCell_Oct_k-means-cluster#2_top-relative-expression-ranked_1000|dev gonad_e13.5_F_MeioticGermCell_Oct_top-relative-expression-ranked_1000	dev gonad_e12.5_F_GermCellOvary_Oct_k-means-cluster#4_top-relative-expression-ranked_500|dev gonad_e13.5_M_GermCell_Oct_k-means-cluster#1_top-relative-expression-ranked_1000	BLM|CCDC18|GCLM|NOVA1|TRAPPC8	0.362642	0.0064565	0.0542027	0.00503226
GE.miR876_vs_Placebo-upregulated-fold1.2_rawp0.05-ToppGene_CoexpressionVerboseAtlas.txt	ToppGene_CoexpressionVerboseAtlas	facebase_RNAseq_e8.5_ParaxMesoderm_2500_K0	3	106	106	2.83019	100	5.11806	0.00287907	0.736874	facebase_RNAseq_e10.5_NeuroEpith_central_2500_K1|facebase_RNAseq_e8.5_FloorPlate_2500|facebase_RNAseq_e8.5_NeuroEpith_hindBrain_2500_K4|facebase_RNAseq_e8.5_NeuroEpith_nonFloor_2500|facebase_RNAseq_e8.5_NeuroEpith_nonFloor_2500_K4|facebase_RNAseq_e9.5_FaceMes_2500|facebase_RNAseq_e9.5_FaceMes_2500_K4|facebase_RNAseq_e9.5_MandArch_2500_K1|facebase_RNAseq_e9.5_MaxArch_2500|facebase_RNAseq_e9.5_MaxA…	facebase_RNAseq_e10.5_NeuroEpith_central_2500_K1|facebase_RNAseq_e8.5_NeuroEpith_hindBrain_2500_K4|facebase_RNAseq_e8.5_NeuroEpith_nonFloor_2500_K4|facebase_RNAseq_e9.5_MandArch_2500_K1|gudmap_RNAseq_e11.5_Ureteric_stalks_2500_K1	HIST1H2AD|HIST1H2BG|HIST1H2BN	0.484664	0.0354915	0.157651	0.0117929
GE.miR876_vs_Placebo-upregulated-fold1.2_rawp0.05-ToppGene_CoexpressionVerboseAtlas.txt	ToppGene_CoexpressionVerboseAtlas	gudmap_RNAseq_e15.5_Endothelial_2500_K4	5	281	281	1.77936	100	4.93807	0.000913842	0.429714	gudmap_RNAseq_e15.5_Endothelial_2500|kidney_adult_Mesangium_Meis_top-relative-expression-ranked_1000		ABCC9|NFIC|RAPGEF4|RNF144A|TMEM176A	0.496917	0.0128832	0.276062	0.0082259
GE.miR876_vs_Placebo-upregulated-fold1.2_rawp0.05-ToppGene_CoexpressionVerboseAtlas.txt	ToppGene_CoexpressionVerboseAtlas	facebase_RNAseq_e9.5_MandArch_2500_K1	3	120	120	2.5	100	4.74556	0.00408249	0.888146	facebase_RNAseq_e10.5_NeuroEpith_central_2500_K1|facebase_RNAseq_e8.5_FloorPlate_2500|facebase_RNAseq_e8.5_NeuroEpith_hindBrain_2500_K4|facebase_RNAseq_e8.5_NeuroEpith_nonFloor_2500|facebase_RNAseq_e8.5_NeuroEpith_nonFloor_2500_K4|facebase_RNAseq_e8.5_ParaxMesoderm_2500_K0|facebase_RNAseq_e9.5_FaceMes_2500|facebase_RNAseq_e9.5_FaceMes_2500_K4|facebase_RNAseq_e9.5_MaxArch_2500|facebase_RNAseq_e9.5…	facebase_RNAseq_e10.5_NeuroEpith_central_2500_K1|facebase_RNAseq_e8.5_NeuroEpith_hindBrain_2500_K4|facebase_RNAseq_e8.5_NeuroEpith_nonFloor_2500_K4|facebase_RNAseq_e8.5_ParaxMesoderm_2500_K0|gudmap_RNAseq_e11.5_Ureteric_stalks_2500_K1	HIST1H2AD|HIST1H2BG|HIST1H2BN	0.484664	0.0354915	0.157651	0.0117929
GE.miR876_vs_Placebo-upregulated-fold1.2_rawp0.05-ToppGene_CoexpressionVerboseAtlas.txt	ToppGene_CoexpressionVerboseAtlas	Stem Cells, SC.CMP.BM, Lineage- Kit+ Sca1- CD34+ FcgRlow, Bone marrow, avg-2	5	302	383	1.65563	78.8512	4.70279	0.00125932	0.498118			BLM|BRCA2|GCLM|HIST1H2BG|TMEM176A	0.397911	0.0161347	0.12085	0.0151783
GE.miR876_vs_Placebo-upregulated-fold1.2_rawp0.05-ToppGene_CoexpressionVerboseAtlas.txt	ToppGene_CoexpressionVerboseAtlas	AravindRamakr_StemCell-HD_top-relative-expression-ranked_2500_k-means-cluster#4	5	314	314	1.59236	100	4.57812	0.00149567	0.542306			FOLR2|GNRH1|NPPA-AS1|RBPMS2|TMEM176A	0.574195	0.0181618	0.200738	0.0108208
GE.miR876_vs_Placebo-upregulated-fold1.2_rawp0.05-ToppGene_CoexpressionVerboseAtlas.txt	ToppGene_CoexpressionVerboseAtlas	AravindRamakr_StemCell-H9hpx_top-relative-expression-ranked_2500_k-means-cluster#1	5	328	328	1.52439	100	4.44059	0.00181111	0.606166		AravindRamakr_StemCell-H9hpx_top-relative-expression-ranked_1000_k-means-cluster#1	FOLR2|MT1M|NPPA-AS1|RBPMS2|TMEM176A	0.668585	0.022802	0.278577	0.0141107
GE.miR876_vs_Placebo-upregulated-fold1.2_rawp0.05-ToppGene_CoexpressionVerboseAtlas.txt	ToppGene_CoexpressionVerboseAtlas	ratio_StemCell_vs_induced-Ectoderm_top-relative-expression-ranked_1000_k-means-cluster#2	3	140	140	2.14286	100	4.3079	0.00626707	1			MT1M|RAPGEF4|RBPMS2	0.549008	0.0245931	0.406544	0.0138021
GE.miR876_vs_Placebo-upregulated-fold1.2_rawp0.05-ToppGene_CoexpressionVerboseAtlas.txt	ToppGene_CoexpressionVerboseAtlas	LungmapSingleCell_E16.5_Myo-fibroblast_SubClass_MyoFibroC_Top_500_Cluster_3	4	234	234	1.7094	100	4.29239	0.0035404	0.855793			BLM|NFIC|RBP1|TMEM176A	0.584895	0.00999345	0.251744	0.00751103
GE.miR876_vs_Placebo-upregulated-fold1.2_rawp0.05-ToppGene_CoexpressionVerboseAtlas.txt	ToppGene_CoexpressionVerboseAtlas	LungmapE16.5_MSC_Proliferative fibroblast_SubClass_Early fibroblastic progenitor _Top_500_Cluster_1	3	146	146	2.05479	100	4.19328	0.00703478	1	LungmapE16.5_MSC_Proliferative fibroblast_SubClass_Early fibroblastic progenitor _Top_500_All		BRCA2|POLQ|RNF144A	0.355757	0.0171869	0.0756951	0.00614183
GE.miR876_vs_Placebo-upregulated-fold1.2_rawp0.05-ToppGene_CoexpressionVerboseAtlas.txt	ToppGene_CoexpressionVerboseAtlas	LungmapSingleCell_E16.5_Proliferative fibroblast_Top_500_Cluster_0	3	159	159	1.88679	100	3.96591	0.00888315	1	gudmap_RNAseq_e15.5_Mesangium_2500|gudmap_RNAseq_e15.5_Podocytes_2500		LOXL3|NFIC|RBP1	0.549301	0.017629	0.338163	0.0111041
GE.miR876_vs_Placebo-upregulated-fold1.2_rawp0.05-ToppGene_CoexpressionVerboseAtlas.txt	ToppGene_CoexpressionVerboseAtlas	gudmap_RNAseq_e15.5_Endothelial_2500	13	1793	1793	0.725042	100	3.93151	0.000697472	0.429714		Stromal Cells, FRC.MLN, gp38+ CD31- CD140a+, Lymph Node, avg-5|facebase_RNAseq_e10.5_NeuroEpith_central_2500_K1|facebase_RNAseq_e8.5_NeuroEpith_hindBrain_2500_K4|facebase_RNAseq_e8.5_NeuroEpith_nonFloor_2500_K4|facebase_RNAseq_e8.5_ParaxMesoderm_2500_K0|facebase_RNAseq_e9.5_MandArch_2500_K1|gudmap_RNAseq_e11.5_Ureteric_stalks_2500_K1|gudmap_RNAseq_e15.5_Endothelial_2500_K4	ABCC9|GNRH1|HIST1H2AD|HIST1H2BG|HIST1H2BN|MEST|MRPL45|NFIC|RAPGEF4|RBP1|RNF144A|RPS17|TMEM176A	0.531042	0.0223652	0.240212	0.0148466
GE.miR876_vs_Placebo-upregulated-fold1.2_rawp0.05-ToppGene_CoexpressionVerboseAtlas.txt	ToppGene_CoexpressionVerboseAtlas	Stem Cells, SC.ST34F.BM, Lineage- cKit+ Sca-1+ flk2- CD34+, Bone marrow, avg-2	5	394	480	1.26904	82.0833	3.88457	0.00398845	0.888146		LungmapE16.5_MSC_Matrix fibroblast_Top_500_Cluster_1|Stem Cells, SC.LTSL.BM, IgM- CD24- CD117+ IL7R- CD150+ CD48- AA4.1+ CD43+, Bone marrow, avg-2	BRCA2|GCLM|MDGA1|RBP1|TMEM176A	0.447905	0.0118665	0.167266	0.010549
GE.miR876_vs_Placebo-upregulated-fold1.2_rawp0.05-ToppGene_CoexpressionVerboseAtlas.txt	ToppGene_CoexpressionVerboseAtlas	Fetal Liver, SC.STSL.FL, IgM- CD24- CD117+ IL7R- CD150- CD48- AA4.1+ CD43+, Fetal Liver, avg-2	5	402	485	1.24378	82.8866	3.82564	0.00434223	0.899669		Fetal Liver, SC.LTSL.FL, IgM- CD24- CD117+ IL7R- CD150+ CD48- AA4.1+ CD43+, Fetal Liver, avg-3	BLM|BRCA2|MEST|POLQ|RBP1	0.381874	0.0127221	0.0689602	0.00419219
GE.miR876_vs_Placebo-upregulated-fold1.2_rawp0.05-ToppGene_CoexpressionVerboseAtlas.txt	ToppGene_CoexpressionVerboseAtlas	Stem Cells, SC.STSL.BM, CD117+ IL7R- CD150- CD48- AA4.1+ CD43+, Bone marrow, avg-3	5	412	493	1.21359	83.57	3.75411	0.00481541	0.952357		LungmapE16.5_MSC_Matrix fibroblast_Top_500_Cluster_1	MCOLN2|MDGA1|NFIC|RBP1|TMEM176A	0.582696	0.0164761	0.239614	0.0125087
GE.miR876_vs_Placebo-upregulated-fold1.2_rawp0.05-ToppGene_CoexpressionVerboseAtlas.txt	ToppGene_CoexpressionVerboseAtlas	LungmapE16.5_MSC_Matrix fibroblast_Top_500_Cluster_1	3	176	176	1.70455	100	3.70447	0.0116932	1	LungmapE16.5_MSC_Matrix fibroblast_Top_500_All|Stem Cells, SC.LTSL.BM, IgM- CD24- CD117+ IL7R- CD150+ CD48- AA4.1+ CD43+, Bone marrow, avg-2|Stem Cells, SC.ST34F.BM, Lineage- cKit+ Sca-1+ flk2- CD34+, Bone marrow, avg-2|Stem Cells, SC.STSL.BM, CD117+ IL7R- CD150- CD48- AA4.1+ CD43+, Bone marrow, avg-3|gudmap_RNAseq_e15.5_Podocytes_2500		MDGA1|RBP1|TMEM176A	0.539566	0.0117269	0.150607	0.0138851
GE.miR876_vs_Placebo-upregulated-fold1.2_rawp0.05-ToppGene_CoexpressionVerboseAtlas.txt	ToppGene_CoexpressionVerboseAtlas	dev lower uro neuro_e14.5_BladdPelvicGanglion_Sox10_k-means-cluster#1_top-relative-expression-ranked	4	292	367	1.36986	79.564	3.67111	0.00770314	1	EB amniotic fluid MSC_vs_EB blastocyst-Confounder_removed-fold2.0_adjp0.05		HIST1H2BG|NOVA1|RBP1|TMEM176A	0.403838	0.013654	0.120863	0.0181985
GE.miR876_vs_Placebo-upregulated-fold1.2_rawp0.05-ToppGene_CoexpressionVerboseAtlas.txt	ToppGene_CoexpressionVerboseAtlas	FacebaseRNAseq_e9.5_Olfactory Placode_top-relative-expression-ranked_2500_k-means-cluster#1	4	295	295	1.35593	100	3.64356	0.00797942	1		FacebaseRNAseq_e10.5_Mandibular Arch_top-relative-expression-ranked_2500_k-means-cluster#2|FacebaseRNAseq_e9.5_Facial Mesenchyne_top-relative-expression-ranked_2500_k-means-cluster#3|FacebaseRNAseq_e9.5_Maxillary Arch_top-relative-expression-ranked_2500_k-means-cluster#4	CREB3L1|HIST1H2AD|HIST1H2BN|HSP90AB3P	0.432314	0.0223904	0.164516	0.0151014
GE.miR876_vs_Placebo-upregulated-fold1.2_rawp0.05-ToppGene_CoexpressionVerboseAtlas.txt	ToppGene_CoexpressionVerboseAtlas	facebase_RNAseq_e9.5_MaxArch_2500_K4	9	1098	1098	0.819672	100	3.64226	0.0023355	0.677451	facebase_RNAseq_e9.5_MaxArch_2500	facebase_RNAseq_e10.5_NeuroEpith_central_2500_K1|facebase_RNAseq_e8.5_NeuroEpith_hindBrain_2500_K4|facebase_RNAseq_e8.5_NeuroEpith_nonFloor_2500_K4|facebase_RNAseq_e8.5_ParaxMesoderm_2500_K0|facebase_RNAseq_e9.5_MandArch_2500_K1|facebase_RNAseq_e9.5_MaxArch_2500|gudmap_RNAseq_e11.5_Ureteric_stalks_2500_K1	BLM|BRCA2|GNRH1|HIST1H2AD|HIST1H2BG|HIST1H2BN|RBP1|RBPMS2|XRCC2	0.412249	0.0214895	0.127679	0.0129058
GE.miR876_vs_Placebo-upregulated-fold1.2_rawp0.05-ToppGene_CoexpressionVerboseAtlas.txt	ToppGene_CoexpressionVerboseAtlas	LungmapE16.5_MSC_Proliferative fibroblast_Top_500_All	5	437	437	1.14416	100	3.58486	0.00615777	1		LungmapE16.5_MSC_Proliferative fibroblast_Top_500_Cluster_2	BLM|CCDC18|HIST1H2AD|RBP1|XRCC2	0.409648	0.0107868	0.152005	0.0078767
GE.miR876_vs_Placebo-upregulated-fold1.2_rawp0.05-ToppGene_CoexpressionVerboseAtlas.txt	ToppGene_CoexpressionVerboseAtlas	FacebaseRNAseq_e10.5_Mandibular Arch_top-relative-expression-ranked_2500_k-means-cluster#2	3	198	198	1.51515	100	3.41317	0.0160111	1	FacebaseRNAseq_e10.5_Neural Epithelium Overlying Lateral Eminence_top-relative-expression-ranked_250|FacebaseRNAseq_e9.5_Facial Mesenchyne_top-relative-expression-ranked_2500_k-means-cluster#3|FacebaseRNAseq_e9.5_Olfactory Placode_top-relative-expression-ranked_2500_k-means-cluster#1	FacebaseRNAseq_e9.5_Facial Mesenchyne_top-relative-expression-ranked_2500_k-means-cluster#3	CREB3L1|HIST1H2BN|HSP90AB3P	0.358729	0.0225237	0.090055	0.0184925
GE.miR876_vs_Placebo-upregulated-fold1.2_rawp0.05-ToppGene_CoexpressionVerboseAtlas.txt	ToppGene_CoexpressionVerboseAtlas	dev gonad_e13.5_F_MeioticGermCell_Oct_top-relative-expression-ranked_1000	7	795	795	0.880503	100	3.41276	0.0050539	0.956066		dev gonad_e12.5_F_GermCellOvary_Oct_k-means-cluster#4_top-relative-expression-ranked_500|dev gonad_e12.5_F_GermCellOvary_Oct_top-relative-expression-ranked_500|dev gonad_e12.5_M_GermCellTestis_Oct_k-means-cluster#2_top-relative-expression-ranked_1000|dev gonad_e12.5_M_GermCellTestis_Oct_top-relative-expression-ranked_1000|dev gonad_e13.5_F_MeioticGermCell_Oct_k-means-cluster#2_top-relative-expres…	BLM|BRCA2|CCDC18|GCLM|NOVA1|RBPMS2|TRAPPC8	0.349006	0.0103905	0.0567698	0.00802823
GE.miR876_vs_Placebo-upregulated-fold1.2_rawp0.05-ToppGene_CoexpressionVerboseAtlas.txt	ToppGene_CoexpressionVerboseAtlas	dev gonad_e13.5_M_GermCell_Oct_k-means-cluster#1_top-relative-expression-ranked_1000	4	323	323	1.23839	100	3.40319	0.0108776	1	dev gonad_e12.5_M_GermCellTestis_Oct_k-means-cluster#2_top-relative-expression-ranked_1000|dev gonad_e12.5_M_GermCellTestis_Oct_top-relative-expression-ranked_1000|dev gonad_e13.5_F_MeioticGermCell_Oct_k-means-cluster#2_top-relative-expression-ranked_1000|dev gonad_e13.5_F_MeioticGermCell_Oct_top-relative-expression-ranked_1000|dev gonad_e13.5_M_GermCell_Oct_top-relative-expression-ranked_1000	dev gonad_e12.5_F_GermCellOvary_Oct_k-means-cluster#4_top-relative-expression-ranked_500	BLM|CCDC18|GCLM|TRAPPC8	0.373237	0.00652273	0.0562934	0.00580824
GE.miR876_vs_Placebo-upregulated-fold1.2_rawp0.05-ToppGene_CoexpressionVerboseAtlas.txt	ToppGene_CoexpressionVerboseAtlas	LungmapE16.5_MSC_Proliferative fibroblast_Top_500_Cluster_2	3	209	209	1.43541	100	3.28344	0.0184641	1	LungmapE16.5_MSC_Proliferative fibroblast_Top_500_All		CCDC18|RBP1|XRCC2	0.316438	0.00577489	0.0538155	0.00403793
GE.miR876_vs_Placebo-upregulated-fold1.2_rawp0.05-ToppGene_CoexpressionVerboseAtlas.txt	ToppGene_CoexpressionVerboseAtlas	FacebaseRNAseq_e10.5_Neural Epithelium Flanking Eminence_top-relative-expression-ranked_500_k-means-	5	488	490	1.02459	99.5918	3.27577	0.0096798	1	FacebaseRNAseq_e10.5_Neural Epithelium Flanking Eminence_top-relative-expression-ranked_1000|FacebaseRNAseq_e10.5_Neural Epithelium Flanking Eminence_top-relative-expression-ranked_1000_k-means|FacebaseRNAseq_e10.5_Neural Epithelium Flanking Eminence_top-relative-expression-ranked_500|FacebaseRNAseq_e10.5_Neural Epithelium Overlying Lateral Eminence_top-relative-expression-ranked_250	FacebaseRNAseq_e10.5_Neural Epithelium Flanking Eminence_top-relative-expression-ranked_500	BRCA2|CCDC18|HSP90AB3P|NOVA1|POLQ	0.318203	0.00993796	0.0507601	0.00630628
GE.miR876_vs_Placebo-upregulated-fold1.2_rawp0.05-ToppGene_CoexpressionVerboseAtlas.txt	ToppGene_CoexpressionVerboseAtlas	FacebaseRNAseq_e10.5_Neural Epithelium Flanking Eminence_top-relative-expression-ranked_500	5	488	488	1.02459	100	3.27577	0.0096798	1	FacebaseRNAseq_e10.5_Neural Epithelium Flanking Eminence_top-relative-expression-ranked_1000|FacebaseRNAseq_e10.5_Neural Epithelium Flanking Eminence_top-relative-expression-ranked_1000_k-means|FacebaseRNAseq_e10.5_Neural Epithelium Flanking Eminence_top-relative-expression-ranked_500_k-means-|FacebaseRNAseq_e10.5_Neural Epithelium Overlying Lateral Eminence_top-relative-expression-ranked_250	FacebaseRNAseq_e10.5_Neural Epithelium Flanking Eminence_top-relative-expression-ranked_500_k-means-	BRCA2|CCDC18|HSP90AB3P|NOVA1|POLQ	0.318203	0.00993796	0.0507601	0.00630628
GE.miR876_vs_Placebo-upregulated-fold1.2_rawp0.05-ToppGene_CoexpressionVerboseAtlas.txt	ToppGene_CoexpressionVerboseAtlas	facebase_RNAseq_e14.5_palate_poster_distal_ERK2_WT_2500_K4	3	210	210	1.42857	100	3.2721	0.0186969	1			ABCC9|LOXL3|TMEM176A	0.404727	0.0135518	0.155121	0.0139814
GE.miR876_vs_Placebo-upregulated-fold1.2_rawp0.05-ToppGene_CoexpressionVerboseAtlas.txt	ToppGene_CoexpressionVerboseAtlas	EB amniotic fluid MSC_vs_EB blastocyst-Confounder_removed-fold2.0_adjp0.05	6	684	684	0.877193	100	3.13911	0.00961528	1		Embryoid Body Cells-method_mRNA_vs_Embryoid Body Cells-method_NA-Confounder_removed-fold2.0_adjp0.05|Embryoid Body Cells-reprogram_OSKM-L_vs_Embryoid Body Cells-reprogram_NA-Confounder_removed-fold2.0_|dev lower uro neuro_e14.5_BladdPelvicGanglion_Sox10_k-means-cluster#1_top-relative-expression-ranked	HIST1H2BG|HIST1H2BN|NOVA1|PTPRN|RBP1|TMEM176A	0.466147	0.022818	0.15776	0.0200757
GE.miR876_vs_Placebo-upregulated-fold1.2_rawp0.05-ToppGene_CoexpressionVerboseAtlas.txt	ToppGene_CoexpressionVerboseAtlas	ratio_StemCell_vs_induced-DefinitiveEndoderm_top-relative-expression-ranked_2500_k-means-cluster#5	4	364	364	1.0989	100	3.09682	0.0162316	1			NPPA-AS1|PRR9|RBPMS2|TMEM176A	0.479756	0.0120047	0.0906903	0.0112439
GE.miR876_vs_Placebo-upregulated-fold1.2_rawp0.05-ToppGene_CoexpressionVerboseAtlas.txt	ToppGene_CoexpressionVerboseAtlas	facebase_RNAseq_e14.5_palate_poster_proximal_ERK2_WT_2500_K3	3	232	232	1.2931	100	3.03958	0.0242344	1	gudmap_RNAseq_e15.5_Podocytes_2500		LOXL3|NFIC|TMEM176A	0.61932	0.0158544	0.303091	0.0138523
GE.miR876_vs_Placebo-upregulated-fold1.2_rawp0.05-ToppGene_CoexpressionVerboseAtlas.txt	ToppGene_CoexpressionVerboseAtlas	FacebaseRNAseq_e9.5_Facial Mesenchyne_top-relative-expression-ranked_1000_k-means-cluster#3	4	377	377	1.06101	100	3.00896	0.0182218	1	FacebaseRNAseq_e10.5_Maxillary Arch_top-relative-expression-ranked_2500|FacebaseRNAseq_e10.5_Neural Epithelium Overlying Lateral Eminence_top-relative-expression-ranked_250|FacebaseRNAseq_e9.5_Maxillary Arch_top-relative-expression-ranked_1000|FacebaseRNAseq_ratio_e9.5_MaxillaryArch_vs_Mandibular_top-relative-expression-ranked_1000|FacebaseRNAseq_ratio_e9.5_MaxillaryArch_vs_Mandibular_top-relativ…		ABCC9|APBB1IP|HIST1H2BN|NFIC	0.548016	0.0200917	0.275152	0.016285
GE.miR876_vs_Placebo-upregulated-fold1.2_rawp0.05-ToppGene_CoexpressionVerboseAtlas.txt	ToppGene_CoexpressionVerboseAtlas	facebase_RNAseq_e9.5_MaxArch_2500	9	1339	1339	0.672143	100	2.96643	0.00855719	1	facebase_RNAseq_e9.5_MaxArch_2500_K4	facebase_RNAseq_e10.5_NeuroEpith_central_2500_K1|facebase_RNAseq_e8.5_NeuroEpith_hindBrain_2500_K4|facebase_RNAseq_e8.5_NeuroEpith_nonFloor_2500_K4|facebase_RNAseq_e8.5_ParaxMesoderm_2500_K0|facebase_RNAseq_e9.5_MandArch_2500_K1|facebase_RNAseq_e9.5_MaxArch_2500_K4|gudmap_RNAseq_e11.5_Ureteric_stalks_2500_K1	BLM|BRCA2|GNRH1|HIST1H2AD|HIST1H2BG|HIST1H2BN|RBP1|RBPMS2|XRCC2	0.412249	0.0214895	0.127679	0.0129058
GE.miR876_vs_Placebo-upregulated-fold1.2_rawp0.05-ToppGene_CoexpressionVerboseAtlas.txt	ToppGene_CoexpressionVerboseAtlas	gamma delta T cells, Tgd.vg2+.act.Sp, TCRd+ Vg2+ CD44+, Spleen, avg-3	4	384	459	1.04167	83.6601	2.96326	0.019354	1			MCOLN2|RAPGEF4|RNF144A|TMEM176A	0.401363	0.0164033	0.131746	0.0125443
GE.miR876_vs_Placebo-upregulated-fold1.2_rawp0.05-ToppGene_CoexpressionVerboseAtlas.txt	ToppGene_CoexpressionVerboseAtlas	FacebaseRNAseq_e10.5_Medial Nasal Eminence_top-relative-expression-ranked_2500_k-means-cluster#4	6	728	728	0.824176	100	2.96021	0.0128028	1	FacebaseRNAseq_e10.5_Mandibular Arch_top-relative-expression-ranked_2500_k-means-cluster#3|FacebaseRNAseq_e10.5_Neural Epithelium Overlying Lateral Eminence_top-relative-expression-ranked_250	FacebaseRNAseq_e10.5_Mandibular Arch_top-relative-expression-ranked_2500_k-means-cluster#3|FacebaseRNAseq_e10.5_Maxillary Arch_top-relative-expression-ranked_500_k-means-cluster#3|FacebaseRNAseq_e10.5_Medial Nasal Eminence_top-relative-expression-ranked_1000_k-means-cluster#4	ABCC9|BRCA2|CCDC18|HIST1H2BN|NFIC|TMEM176A	0.476322	0.0153803	0.256373	0.0157094
GE.miR876_vs_Placebo-upregulated-fold1.2_rawp0.05-ToppGene_CoexpressionVerboseAtlas.txt	ToppGene_CoexpressionVerboseAtlas	Stem Cells, SC.MEP.BM, Lineage- Kit+ Sca1- CD34- FcgR-/low, Bone marrow, avg-2	4	387	474	1.03359	81.6456	2.944	0.0198523	1			BLM|BRCA2|GCLM|POLQ	0.367012	0.0124134	0.0760208	0.00471958
GE.miR876_vs_Placebo-upregulated-fold1.2_rawp0.05-ToppGene_CoexpressionVerboseAtlas.txt	ToppGene_CoexpressionVerboseAtlas	alpha beta T cells, T.DPbl.Th, 4+ 8+ TCR-/lo FSChi, Thymus, avg-3	4	388	478	1.03093	81.1715	2.93763	0.0200202	1	B cells, preB.FrC.BM, CD19+ IgM- CD45R+ CD43+ HSA+, Bone marrow, avg-3|B cells, proB.CLP.FL, CD19- IgM- CD43+ CD24intermediate AA4.1+ CD45R- CD, Fetal Liver, avg-2|B cells, proB.FrA.FL, CD19- IgM- CD43+ CD24intermediate AA4.1+ CD45R+ CD, Fetal Liver, avg-2|FacebaseRNAseq_e10.5_Neural Epithelium Flanking Eminence_top-relative-expression-ranked_1000|FacebaseRNAseq_e10.5_Neural Epithelium Flanking E…	B cells, preB.FrC.BM, CD19+ IgM- CD45R+ CD43+ HSA+, Bone marrow, avg-3|B cells, proB.CLP.FL, CD19- IgM- CD43+ CD24intermediate AA4.1+ CD45R- CD, Fetal Liver, avg-2|B cells, proB.FrA.FL, CD19- IgM- CD43+ CD24intermediate AA4.1+ CD45R+ CD, Fetal Liver, avg-2|alpha beta T cells, T.ISP.Th, 4- 8+ TCR-/lo 24hi, Thymus, avg-3	BLM|BRCA2|CCDC18|POLQ	0.356968	0.0111107	0.0810734	0.00701169
GE.miR876_vs_Placebo-upregulated-fold1.2_rawp0.05-ToppGene_CoexpressionVerboseAtlas.txt	ToppGene_CoexpressionVerboseAtlas	gudmap_RNAseq_e15.5_Podocytes_2500	11	1812	1812	0.607064	100	2.93399	0.00758695	1		FacebaseRNAseq_e9.5_Maxillary Arch_top-relative-expression-ranked_2500_k-means-cluster#4|LungmapE16.5_MSC_Matrix fibroblast_Top_500_All|LungmapE16.5_MSC_Matrix fibroblast_Top_500_Cluster_1|LungmapSingleCell_E16.5_Proliferative fibroblast_Top_500_Cluster_0|facebase_RNAseq_e10.5_NeuroEpith_central_2500_K1|facebase_RNAseq_e14.5_palate_poster_proximal_ERK2_WT_2500_K3|facebase_RNAseq_e8.5_NeuroEpith_h…	CREB3L1|HIST1H2AD|HIST1H2BG|HIST1H2BN|LOXL3|MDGA1|MEST|NFIC|RBP1|RBPMS2|TMEM176A	0.496227	0.0213753	0.193708	0.0133845
GE.miR876_vs_Placebo-upregulated-fold1.2_rawp0.05-ToppGene_CoexpressionVerboseAtlas.txt	ToppGene_CoexpressionVerboseAtlas	kidney_adult_RenalCortexMixed_Std_k-means-cluster#2_top-relative-expression-ranked_500	3	247	247	1.21457	100	2.89721	0.0284664	1	kidney_adult_JuxtaGlom_Ren1_k-means-cluster#4_top-relative-expression-ranked_1000	kidney_adult_JuxtaGlom_Ren1_k-means-cluster#4_top-relative-expression-ranked_1000	CNDP2|GCLM|TMEM176A	0.55294	0.0128293	0.187556	0.0156823
GE.miR876_vs_Placebo-upregulated-fold1.2_rawp0.05-ToppGene_CoexpressionVerboseAtlas.txt	ToppGene_CoexpressionVerboseAtlas	FacebaseRNAseq_e10.5_Maxillary Arch_top-relative-expression-ranked_500_k-means-cluster#3	3	248	248	1.20968	100	2.88813	0.0287617	1	FacebaseRNAseq_e10.5_Mandibular Arch_top-relative-expression-ranked_2500_k-means-cluster#3|FacebaseRNAseq_e10.5_Maxillary Arch_top-relative-expression-ranked_2500|FacebaseRNAseq_e10.5_Medial Nasal Eminence_top-relative-expression-ranked_1000_k-means-cluster#4|FacebaseRNAseq_e10.5_Medial Nasal Eminence_top-relative-expression-ranked_2500_k-means-cluster#4|FacebaseRNAseq_e10.5_Neural Epithelium Ove…	FacebaseRNAseq_e10.5_Medial Nasal Eminence_top-relative-expression-ranked_1000_k-means-cluster#4	ABCC9|BRCA2|CCDC18	0.292033	0.00989	0.022143	0.00808724
GE.miR876_vs_Placebo-upregulated-fold1.2_rawp0.05-ToppGene_CoexpressionVerboseAtlas.txt	ToppGene_CoexpressionVerboseAtlas	dev gonad_e12.5_F_GermCellOvary_Oct_top-relative-expression-ranked_500	4	397	397	1.00756	100	2.88117	0.0215708	1	dev gonad_e12.5_M_GermCellTestis_Oct_top-relative-expression-ranked_1000|dev gonad_e13.5_F_MeioticGermCell_Oct_k-means-cluster#2_top-relative-expression-ranked_1000|dev gonad_e13.5_F_MeioticGermCell_Oct_top-relative-expression-ranked_1000|dev gonad_e13.5_M_GermCell_Oct_top-relative-expression-ranked_1000	dev gonad_e12.5_F_GermCellOvary_Oct_k-means-cluster#4_top-relative-expression-ranked_500	BLM|BRCA2|CCDC18|GCLM	0.344738	0.0100466	0.0756517	0.00737153
GE.miR876_vs_Placebo-upregulated-fold1.2_rawp0.05-ToppGene_CoexpressionVerboseAtlas.txt	ToppGene_CoexpressionVerboseAtlas	FacebaseRNAseq_ratio_e9.5_MaxillaryArch_vs_Mandibular_top-relative-expression-ranked_1000_k-means-cl	7	948	957	0.738397	99.0596	2.87413	0.0127343	1	FacebaseRNAseq_ratio_e9.5_MaxillaryArch_vs_Mandibular_top-relative-expression-ranked_1000	FacebaseRNAseq_e9.5_Facial Mesenchyne_top-relative-expression-ranked_1000_k-means-cluster#3|FacebaseRNAseq_ratio_e9.5_MaxillaryArch_vs_Mandibular_top-relative-expression-ranked_1000	ABCC9|APBB1IP|HIST1H2BN|NFIC|RBP1|RPS17|TMEM176A	0.529592	0.0180393	0.206957	0.0165068
GE.miR876_vs_Placebo-upregulated-fold1.2_rawp0.05-ToppGene_CoexpressionVerboseAtlas.txt	ToppGene_CoexpressionVerboseAtlas	FacebaseRNAseq_ratio_e9.5_MaxillaryArch_vs_Mandibular_top-relative-expression-ranked_1000	7	948	948	0.738397	100	2.87413	0.0127343	1	FacebaseRNAseq_ratio_e9.5_MaxillaryArch_vs_Mandibular_top-relative-expression-ranked_1000_k-means-cl	FacebaseRNAseq_e9.5_Facial Mesenchyne_top-relative-expression-ranked_1000_k-means-cluster#3|FacebaseRNAseq_ratio_e9.5_MaxillaryArch_vs_Mandibular_top-relative-expression-ranked_1000_k-means-cl	ABCC9|APBB1IP|HIST1H2BN|NFIC|RBP1|RPS17|TMEM176A	0.529592	0.0180393	0.206957	0.0165068
GE.miR876_vs_Placebo-upregulated-fold1.2_rawp0.05-ToppGene_CoexpressionVerboseAtlas.txt	ToppGene_CoexpressionVerboseAtlas	PP_GMP_top-relative-expression-ranked_2500_k-means-cluster#5	8	1159	1159	0.69025	100	2.86921	0.0113888	1		B cells, preB.FrC.BM, CD19+ IgM- CD45R+ CD43+ HSA+, Bone marrow, avg-3|B cells, proB.CLP.FL, CD19- IgM- CD43+ CD24intermediate AA4.1+ CD45R- CD, Fetal Liver, avg-2|B cells, proB.FrA.FL, CD19- IgM- CD43+ CD24intermediate AA4.1+ CD45R+ CD, Fetal Liver, avg-2|alpha beta T cells, T.DPbl.Th, 4+ 8+ TCR-/lo FSChi, Thymus, avg-3|alpha beta T cells, T.ISP.Th, 4- 8+ TCR-/lo 24hi, Thymus, avg-3	APBB1IP|BLM|BRCA2|BTF3P7|CCDC18|DDX12P|POLQ|UBBP1	0.45533	0.0133932	0.211342	0.00767136
GE.miR876_vs_Placebo-upregulated-fold1.2_rawp0.05-ToppGene_CoexpressionVerboseAtlas.txt	ToppGene_CoexpressionVerboseAtlas	B cells, preB.FrC.BM, CD19+ IgM- CD45R+ CD43+ HSA+, Bone marrow, avg-3	4	399	486	1.00251	82.0988	2.86885	0.0219251	1	B cells, proB.CLP.FL, CD19- IgM- CD43+ CD24intermediate AA4.1+ CD45R- CD, Fetal Liver, avg-2|B cells, proB.FrA.FL, CD19- IgM- CD43+ CD24intermediate AA4.1+ CD45R+ CD, Fetal Liver, avg-2|FacebaseRNAseq_e10.5_Neural Epithelium Flanking Eminence_top-relative-expression-ranked_1000|FacebaseRNAseq_e10.5_Neural Epithelium Flanking Eminence_top-relative-expression-ranked_1000_k-means|PP_GMP_top-relative…	B cells, proB.CLP.FL, CD19- IgM- CD43+ CD24intermediate AA4.1+ CD45R- CD, Fetal Liver, avg-2|B cells, proB.FrA.FL, CD19- IgM- CD43+ CD24intermediate AA4.1+ CD45R+ CD, Fetal Liver, avg-2|alpha beta T cells, T.DPbl.Th, 4+ 8+ TCR-/lo FSChi, Thymus, avg-3|alpha beta T cells, T.ISP.Th, 4- 8+ TCR-/lo 24hi, Thymus, avg-3	BLM|BRCA2|CCDC18|POLQ	0.356968	0.0111107	0.0810734	0.00701169
GE.miR876_vs_Placebo-upregulated-fold1.2_rawp0.05-ToppGene_CoexpressionVerboseAtlas.txt	ToppGene_CoexpressionVerboseAtlas	LungmapE16.5_MSC_Matrix fibroblast_Top_500_All	4	403	403	0.992556	100	2.84445	0.0226446	1	gudmap_RNAseq_e15.5_Podocytes_2500	LungmapE16.5_MSC_Matrix fibroblast_Top_500_Cluster_1	CREB3L1|MDGA1|RBP1|TMEM176A	0.486456	0.0113249	0.162494	0.0113656
GE.miR876_vs_Placebo-upregulated-fold1.2_rawp0.05-ToppGene_CoexpressionVerboseAtlas.txt	ToppGene_CoexpressionVerboseAtlas	facebase_RNAseq_e9.5_FaceMes_2500_K4	7	959	959	0.729927	100	2.83957	0.0135025	1	facebase_RNAseq_e9.5_FaceMes_2500	facebase_RNAseq_e10.5_NeuroEpith_central_2500_K1|facebase_RNAseq_e8.5_NeuroEpith_hindBrain_2500_K4|facebase_RNAseq_e8.5_NeuroEpith_nonFloor_2500_K4|facebase_RNAseq_e8.5_ParaxMesoderm_2500_K0|facebase_RNAseq_e9.5_MandArch_2500_K1|gudmap_RNAseq_e11.5_Ureteric_stalks_2500_K1	BLM|BRCA2|HIST1H2AD|HIST1H2BG|HIST1H2BN|HSP90AB3P|XRCC2	0.388828	0.0230972	0.141666	0.0136545
GE.miR876_vs_Placebo-upregulated-fold1.2_rawp0.05-ToppGene_CoexpressionVerboseAtlas.txt	ToppGene_CoexpressionVerboseAtlas	FacebaseRNAseq_e10.5_Neural Epithelium Flanking Eminence_top-relative-expression-ranked_1000_k-means	7	963	969	0.726895	99.3808	2.82713	0.01379	1	FacebaseRNAseq_e10.5_Neural Epithelium Flanking Eminence_top-relative-expression-ranked_1000	B cells, preB.FrC.BM, CD19+ IgM- CD45R+ CD43+ HSA+, Bone marrow, avg-3|B cells, proB.CLP.FL, CD19- IgM- CD43+ CD24intermediate AA4.1+ CD45R- CD, Fetal Liver, avg-2|B cells, proB.FrA.FL, CD19- IgM- CD43+ CD24intermediate AA4.1+ CD45R+ CD, Fetal Liver, avg-2|FacebaseRNAseq_e10.5_Neural Epithelium Flanking Eminence_top-relative-expression-ranked_1000|FacebaseRNAseq_e10.5_Neural Epithelium Flanking E…	BLM|BRCA2|CCDC18|HSP90AB3P|MRPL45|NOVA1|POLQ	0.443424	0.0156343	0.282159	0.0140974
GE.miR876_vs_Placebo-upregulated-fold1.2_rawp0.05-ToppGene_CoexpressionVerboseAtlas.txt	ToppGene_CoexpressionVerboseAtlas	FacebaseRNAseq_e10.5_Neural Epithelium Flanking Eminence_top-relative-expression-ranked_1000	7	963	963	0.726895	100	2.82713	0.01379	1	FacebaseRNAseq_e10.5_Neural Epithelium Flanking Eminence_top-relative-expression-ranked_1000_k-means	B cells, preB.FrC.BM, CD19+ IgM- CD45R+ CD43+ HSA+, Bone marrow, avg-3|B cells, proB.CLP.FL, CD19- IgM- CD43+ CD24intermediate AA4.1+ CD45R- CD, Fetal Liver, avg-2|B cells, proB.FrA.FL, CD19- IgM- CD43+ CD24intermediate AA4.1+ CD45R+ CD, Fetal Liver, avg-2|FacebaseRNAseq_e10.5_Neural Epithelium Flanking Eminence_top-relative-expression-ranked_1000_k-means|FacebaseRNAseq_e10.5_Neural Epithelium Fl…	BLM|BRCA2|CCDC18|HSP90AB3P|MRPL45|NOVA1|POLQ	0.443424	0.0156343	0.282159	0.0140974
GE.miR876_vs_Placebo-upregulated-fold1.2_rawp0.05-ToppGene_CoexpressionVerboseAtlas.txt	ToppGene_CoexpressionVerboseAtlas	alpha beta T cells, T.ISP.Th, 4- 8+ TCR-/lo 24hi, Thymus, avg-3	4	406	496	0.985222	81.8548	2.82634	0.0231936	1	B cells, preB.FrC.BM, CD19+ IgM- CD45R+ CD43+ HSA+, Bone marrow, avg-3|B cells, proB.CLP.FL, CD19- IgM- CD43+ CD24intermediate AA4.1+ CD45R- CD, Fetal Liver, avg-2|B cells, proB.FrA.FL, CD19- IgM- CD43+ CD24intermediate AA4.1+ CD45R+ CD, Fetal Liver, avg-2|FacebaseRNAseq_e10.5_Neural Epithelium Flanking Eminence_top-relative-expression-ranked_1000|FacebaseRNAseq_e10.5_Neural Epithelium Flanking E…	B cells, preB.FrC.BM, CD19+ IgM- CD45R+ CD43+ HSA+, Bone marrow, avg-3|B cells, proB.CLP.FL, CD19- IgM- CD43+ CD24intermediate AA4.1+ CD45R- CD, Fetal Liver, avg-2|B cells, proB.FrA.FL, CD19- IgM- CD43+ CD24intermediate AA4.1+ CD45R+ CD, Fetal Liver, avg-2|alpha beta T cells, T.DPbl.Th, 4+ 8+ TCR-/lo FSChi, Thymus, avg-3	BLM|BRCA2|CCDC18|POLQ	0.356968	0.0111107	0.0810734	0.00701169
GE.miR876_vs_Placebo-upregulated-fold1.2_rawp0.05-ToppGene_CoexpressionVerboseAtlas.txt	ToppGene_CoexpressionVerboseAtlas	B cells, proB.CLP.FL, CD19- IgM- CD43+ CD24intermediate AA4.1+ CD45R- CD, Fetal Liver, avg-2	4	408	488	0.980392	83.6066	2.81437	0.0235641	1	B cells, preB.FrC.BM, CD19+ IgM- CD45R+ CD43+ HSA+, Bone marrow, avg-3|B cells, proB.FrA.FL, CD19- IgM- CD43+ CD24intermediate AA4.1+ CD45R+ CD, Fetal Liver, avg-2|FacebaseRNAseq_e10.5_Neural Epithelium Flanking Eminence_top-relative-expression-ranked_1000|FacebaseRNAseq_e10.5_Neural Epithelium Flanking Eminence_top-relative-expression-ranked_1000_k-means|PP_GMP_top-relative-expression-ranked_250…	B cells, preB.FrC.BM, CD19+ IgM- CD45R+ CD43+ HSA+, Bone marrow, avg-3|B cells, proB.FrA.FL, CD19- IgM- CD43+ CD24intermediate AA4.1+ CD45R+ CD, Fetal Liver, avg-2|alpha beta T cells, T.DPbl.Th, 4+ 8+ TCR-/lo FSChi, Thymus, avg-3|alpha beta T cells, T.ISP.Th, 4- 8+ TCR-/lo 24hi, Thymus, avg-3	BLM|BRCA2|CCDC18|POLQ	0.356968	0.0111107	0.0810734	0.00701169
GE.miR876_vs_Placebo-upregulated-fold1.2_rawp0.05-ToppGene_CoexpressionVerboseAtlas.txt	ToppGene_CoexpressionVerboseAtlas	B cells, proB.FrA.FL, CD19- IgM- CD43+ CD24intermediate AA4.1+ CD45R+ CD, Fetal Liver, avg-2	4	409	496	0.977995	82.4597	2.80841	0.0237507	1	B cells, preB.FrC.BM, CD19+ IgM- CD45R+ CD43+ HSA+, Bone marrow, avg-3|B cells, proB.CLP.FL, CD19- IgM- CD43+ CD24intermediate AA4.1+ CD45R- CD, Fetal Liver, avg-2|FacebaseRNAseq_e10.5_Neural Epithelium Flanking Eminence_top-relative-expression-ranked_1000|FacebaseRNAseq_e10.5_Neural Epithelium Flanking Eminence_top-relative-expression-ranked_1000_k-means|PP_GMP_top-relative-expression-ranked_250…	B cells, preB.FrC.BM, CD19+ IgM- CD45R+ CD43+ HSA+, Bone marrow, avg-3|B cells, proB.CLP.FL, CD19- IgM- CD43+ CD24intermediate AA4.1+ CD45R- CD, Fetal Liver, avg-2|alpha beta T cells, T.DPbl.Th, 4+ 8+ TCR-/lo FSChi, Thymus, avg-3|alpha beta T cells, T.ISP.Th, 4- 8+ TCR-/lo 24hi, Thymus, avg-3	BLM|BRCA2|CCDC18|POLQ	0.356968	0.0111107	0.0810734	0.00701169
GE.miR876_vs_Placebo-upregulated-fold1.2_rawp0.05-ToppGene_CoexpressionVerboseAtlas.txt	ToppGene_CoexpressionVerboseAtlas	Stem Cells, SC.LTSL.BM, IgM- CD24- CD117+ IL7R- CD150+ CD48- AA4.1+ CD43+, Bone marrow, avg-2	4	410	492	0.97561	83.3333	2.80247	0.0239382	1	Stem Cells, SC.ST34F.BM, Lineage- cKit+ Sca-1+ flk2- CD34+, Bone marrow, avg-2	LungmapE16.5_MSC_Matrix fibroblast_Top_500_Cluster_1	BRCA2|MDGA1|RBP1|TMEM176A	0.471769	0.0131765	0.183049	0.0117019
GE.miR876_vs_Placebo-upregulated-fold1.2_rawp0.05-ToppGene_CoexpressionVerboseAtlas.txt	ToppGene_CoexpressionVerboseAtlas	dev gonad_e12.5_M_GermCellTestis_Oct_top-relative-expression-ranked_1000	6	770	770	0.779221	100	2.80155	0.0164835	1	dev gonad_e13.5_F_MeioticGermCell_Oct_k-means-cluster#2_top-relative-expression-ranked_1000|dev gonad_e13.5_F_MeioticGermCell_Oct_top-relative-expression-ranked_1000	dev gonad_e12.5_F_GermCellOvary_Oct_k-means-cluster#4_top-relative-expression-ranked_500|dev gonad_e12.5_F_GermCellOvary_Oct_top-relative-expression-ranked_500|dev gonad_e12.5_M_GermCellTestis_Oct_k-means-cluster#2_top-relative-expression-ranked_1000|dev gonad_e13.5_F_MeioticGermCell_Oct_k-means-cluster#2_top-relative-expression-ranked_1000|dev gonad_e13.5_M_GermCell_Oct_k-means-cluster#1_top-rel…	BLM|BRCA2|CCDC18|GCLM|NOVA1|TRAPPC8	0.346932	0.00830125	0.0618971	0.00637789
GE.miR876_vs_Placebo-upregulated-fold1.2_rawp0.05-ToppGene_CoexpressionVerboseAtlas.txt	ToppGene_CoexpressionVerboseAtlas	gamma delta T cells, Tgd.vg3+24alo.e17.Th, TCRd+ Vg3+ CD24-, Fetal Thymus, avg-3	4	411	494	0.973236	83.1984	2.79655	0.0241267	1			BLM|HIST1H2BG|MCOLN2|POLQ	0.385843	0.0239428	0.0476362	0.0137851
GE.miR876_vs_Placebo-upregulated-fold1.2_rawp0.05-ToppGene_CoexpressionVerboseAtlas.txt	ToppGene_CoexpressionVerboseAtlas	alpha beta T cells, preT.DN2B.Th, Lin-/lo CD25hi CD44+ cKitint, Thymus, avg-2	4	411	500	0.973236	82.2	2.79655	0.0241267	1			BLM|BRCA2|MCOLN2|POLQ	0.367789	0.0181475	0.0758381	0.00808138
GE.miR876_vs_Placebo-upregulated-fold1.2_rawp0.05-ToppGene_CoexpressionVerboseAtlas.txt	ToppGene_CoexpressionVerboseAtlas	FacebaseRNAseq_e9.5_Facial Mesenchyne_top-relative-expression-ranked_2500_k-means-cluster#3	3	260	260	1.15385	100	2.78275	0.0324326	1	FacebaseRNAseq_e10.5_Mandibular Arch_top-relative-expression-ranked_2500_k-means-cluster#2|FacebaseRNAseq_e10.5_Neural Epithelium Overlying Lateral Eminence_top-relative-expression-ranked_250|FacebaseRNAseq_e9.5_Olfactory Placode_top-relative-expression-ranked_2500_k-means-cluster#1	FacebaseRNAseq_e10.5_Mandibular Arch_top-relative-expression-ranked_2500_k-means-cluster#2	CREB3L1|HIST1H2BN|HSP90AB3P	0.358729	0.0225237	0.090055	0.0184925
GE.miR876_vs_Placebo-upregulated-fold1.2_rawp0.05-ToppGene_CoexpressionVerboseAtlas.txt	ToppGene_CoexpressionVerboseAtlas	Fetal Liver, SC.LTSL.FL, IgM- CD24- CD117+ IL7R- CD150+ CD48- AA4.1+ CD43+, Fetal Liver, avg-3	4	414	503	0.966184	82.3062	2.7789	0.0246973	1	Fetal Liver, SC.STSL.FL, IgM- CD24- CD117+ IL7R- CD150- CD48- AA4.1+ CD43+, Fetal Liver, avg-2|LungmapE16.5_MSC_Proliferative fibroblast_SubClass_Early fibroblastic progenitor _Top_500_All		BLM|BRCA2|POLQ|RBP1	0.371955	0.012387	0.0753981	0.00476278
GE.miR876_vs_Placebo-upregulated-fold1.2_rawp0.05-ToppGene_CoexpressionVerboseAtlas.txt	ToppGene_CoexpressionVerboseAtlas	facebase_RNAseq_e9.5_FaceMes_2500	8	1198	1198	0.66778	100	2.76485	0.0137124	1		facebase_RNAseq_e10.5_NeuroEpith_central_2500_K1|facebase_RNAseq_e8.5_NeuroEpith_hindBrain_2500_K4|facebase_RNAseq_e8.5_NeuroEpith_nonFloor_2500_K4|facebase_RNAseq_e8.5_ParaxMesoderm_2500_K0|facebase_RNAseq_e9.5_FaceMes_2500_K4|facebase_RNAseq_e9.5_MandArch_2500_K1|gudmap_RNAseq_e11.5_Ureteric_stalks_2500_K1	BLM|BRCA2|HIST1H2AD|HIST1H2BG|HIST1H2BN|HSP90AB3P|RBP1|XRCC2	0.386752	0.0210252	0.131289	0.013934
GE.miR876_vs_Placebo-upregulated-fold1.2_rawp0.05-ToppGene_CoexpressionVerboseAtlas.txt	ToppGene_CoexpressionVerboseAtlas	dev gonad_e13.5_M_GermCell_Oct_top-relative-expression-ranked_1000	6	786	786	0.763359	100	2.74388	0.0180618	1		dev gonad_e12.5_F_GermCellOvary_Oct_k-means-cluster#4_top-relative-expression-ranked_500|dev gonad_e12.5_F_GermCellOvary_Oct_top-relative-expression-ranked_500|dev gonad_e13.5_M_GermCell_Oct_k-means-cluster#1_top-relative-expression-ranked_1000	BLM|BRCA2|CCDC18|GCLM|MRPL45|TRAPPC8	0.471404	0.0147912	0.298035	0.0161411
GE.miR876_vs_Placebo-upregulated-fold1.2_rawp0.05-ToppGene_CoexpressionVerboseAtlas.txt	ToppGene_CoexpressionVerboseAtlas	FacebaseRNAseq_e9.5_Maxillary Arch_top-relative-expression-ranked_2500_k-means-cluster#4	3	267	267	1.1236	100	2.72418	0.0346825	1	FacebaseRNAseq_e9.5_Olfactory Placode_top-relative-expression-ranked_2500_k-means-cluster#1|facebase_RNAseq_e8.5_FloorPlate_2500|gudmap_RNAseq_e15.5_Mesangium_2500|gudmap_RNAseq_e15.5_Mesangium_2500_K2|gudmap_RNAseq_e15.5_Podocytes_2500		CREB3L1|HIST1H2AD|HIST1H2BN	0.480173	0.0252957	0.163876	0.0170714
GE.miR876_vs_Placebo-upregulated-fold1.2_rawp0.05-ToppGene_CoexpressionVerboseAtlas.txt	ToppGene_CoexpressionVerboseAtlas	Embryoid Body Cells-reprogram_OSKM-L_vs_Embryoid Body Cells-reprogram_NA-Confounder_removed-fold2.0_	3	271	271	1.10701	100	2.6916	0.0360038	1	EB amniotic fluid MSC_vs_EB blastocyst-Confounder_removed-fold2.0_adjp0.05|Embryoid Body Cells-method_mRNA_vs_Embryoid Body Cells-method_NA-Confounder_removed-fold2.0_adjp0.05	Embryoid Body Cells-method_mRNA_vs_Embryoid Body Cells-method_NA-Confounder_removed-fold2.0_adjp0.05	NOVA1|PTPRN|RBP1	0.471228	0.0170755	0.218038	0.0185669
GE.miR876_vs_Placebo-upregulated-fold1.2_rawp0.05-ToppGene_CoexpressionVerboseAtlas.txt	ToppGene_CoexpressionVerboseAtlas	Embryoid Body Cells-method_mRNA_vs_Embryoid Body Cells-method_NA-Confounder_removed-fold2.0_adjp0.05	3	271	271	1.10701	100	2.6916	0.0360038	1	EB amniotic fluid MSC_vs_EB blastocyst-Confounder_removed-fold2.0_adjp0.05|Embryoid Body Cells-reprogram_OSKM-L_vs_Embryoid Body Cells-reprogram_NA-Confounder_removed-fold2.0_	Embryoid Body Cells-reprogram_OSKM-L_vs_Embryoid Body Cells-reprogram_NA-Confounder_removed-fold2.0_	NOVA1|PTPRN|RBP1	0.471228	0.0170755	0.218038	0.0185669
GE.miR876_vs_Placebo-upregulated-fold1.2_rawp0.05-ToppGene_CoexpressionVerboseAtlas.txt	ToppGene_CoexpressionVerboseAtlas	AravindRamakr_StemCell-LF_top-relative-expression-ranked_2500_k-means-cluster#4	4	435	435	0.91954	100	2.65972	0.0289225	1			CCDC18|CYCSP52|DDX12P|PABPC1P10	0.482276	0.0154944	0.227678	0.0218902
GE.miR876_vs_Placebo-upregulated-fold1.2_rawp0.05-ToppGene_CoexpressionVerboseAtlas.txt	ToppGene_CoexpressionVerboseAtlas	FacebaseRNAseq_e10.5_Mandibular Arch_top-relative-expression-ranked_2500_k-means-cluster#3	6	814	814	0.737101	100	2.64635	0.0210709	1	FacebaseRNAseq_e10.5_Medial Nasal Eminence_top-relative-expression-ranked_2500_k-means-cluster#4|FacebaseRNAseq_e10.5_Neural Epithelium Overlying Lateral Eminence_top-relative-expression-ranked_250	FacebaseRNAseq_e10.5_Maxillary Arch_top-relative-expression-ranked_500_k-means-cluster#3|FacebaseRNAseq_e10.5_Medial Nasal Eminence_top-relative-expression-ranked_1000_k-means-cluster#4|FacebaseRNAseq_e10.5_Medial Nasal Eminence_top-relative-expression-ranked_2500_k-means-cluster#4	ABCC9|BRCA2|CCDC18|HIST1H2BN|NFIC|TMEM176A	0.476322	0.0153803	0.256373	0.0157094
GE.miR876_vs_Placebo-upregulated-fold1.2_rawp0.05-ToppGene_CoexpressionVerboseAtlas.txt	ToppGene_CoexpressionVerboseAtlas	Stromal Cells, Fi.MTS15+.Th, CD45- PDGFRa+ MTS15+, Thymus, avg-3	4	439	534	0.911162	82.2097	2.63784	0.0297734	1			ABCC9|CREB3L1|MCOLN2|TMEM176A	0.3901	0.012902	0.130447	0.0119312
GE.miR876_vs_Placebo-upregulated-fold1.2_rawp0.05-ToppGene_CoexpressionVerboseAtlas.txt	ToppGene_CoexpressionVerboseAtlas	facebase_RNAseq_e10.5_Emin_MedNas_2500_K1	7	1028	1028	0.680934	100	2.63316	0.0191057	1			BLM|BRCA2|CCDC78|HIST1H2AD|MDGA1|RBPMS2|XRCC2	0.457849	0.0203848	0.168949	0.00697636
GE.miR876_vs_Placebo-upregulated-fold1.2_rawp0.05-ToppGene_CoexpressionVerboseAtlas.txt	ToppGene_CoexpressionVerboseAtlas	gudmap_RNAseq_e15.5_Mesangium_2500_K2	8	1264	1264	0.632911	100	2.5971	0.0184182	1	gudmap_RNAseq_e15.5_Mesangium_2500	FacebaseRNAseq_e9.5_Maxillary Arch_top-relative-expression-ranked_2500_k-means-cluster#4|facebase_RNAseq_e10.5_NeuroEpith_central_2500_K1|facebase_RNAseq_e8.5_NeuroEpith_hindBrain_2500_K4|facebase_RNAseq_e8.5_NeuroEpith_nonFloor_2500_K4|facebase_RNAseq_e8.5_ParaxMesoderm_2500_K0|facebase_RNAseq_e9.5_MandArch_2500_K1|gudmap_RNAseq_e11.5_Ureteric_stalks_2500_K1	APBB1IP|CREB3L1|HIST1H2AD|HIST1H2BG|HIST1H2BN|NFIC|RBP1|RBPMS2	0.493884	0.0214875	0.209918	0.0142055
GE.miR876_vs_Placebo-upregulated-fold1.2_rawp0.05-ToppGene_CoexpressionVerboseAtlas.txt	ToppGene_CoexpressionVerboseAtlas	FacebaseRNAseq_e10.5_Medial Nasal Eminence_top-relative-expression-ranked_1000_k-means-cluster#4	3	289	289	1.03806	100	2.55237	0.0422683	1	FacebaseRNAseq_e10.5_Mandibular Arch_top-relative-expression-ranked_2500_k-means-cluster#3|FacebaseRNAseq_e10.5_Maxillary Arch_top-relative-expression-ranked_2500|FacebaseRNAseq_e10.5_Maxillary Arch_top-relative-expression-ranked_500_k-means-cluster#3|FacebaseRNAseq_e10.5_Medial Nasal Eminence_top-relative-expression-ranked_2500_k-means-cluster#4|FacebaseRNAseq_e10.5_Neural Epithelium Overlying L…	FacebaseRNAseq_e10.5_Maxillary Arch_top-relative-expression-ranked_500_k-means-cluster#3	ABCC9|BRCA2|CCDC18	0.292033	0.00989	0.022143	0.00808724
GE.miR876_vs_Placebo-upregulated-fold1.2_rawp0.05-ToppGene_CoexpressionVerboseAtlas.txt	ToppGene_CoexpressionVerboseAtlas	Stromal Cells, FRC.MLN, gp38+ CD31- CD140a+, Lymph Node, avg-5	4	460	545	0.869565	84.4037	2.527	0.0344848	1	gudmap_RNAseq_e15.5_Endothelial_2500		ABCC9|MEST|RBP1|TMEM176A	0.417872	0.00812743	0.121261	0.00555586
GE.miR876_vs_Placebo-upregulated-fold1.2_rawp0.05-ToppGene_CoexpressionVerboseAtlas.txt	ToppGene_CoexpressionVerboseAtlas	FacebaseRNAseq_e8.5_Floor Plate_top-relative-expression-ranked_2500_k-means-cluster#1	4	462	462	0.865801	100	2.51678	0.034955	1			BRCA2|CCDC18|CCDC78|TRAPPC8	0.377545	0.0127883	0.122433	0.0128476
GE.miR876_vs_Placebo-upregulated-fold1.2_rawp0.05-ToppGene_CoexpressionVerboseAtlas.txt	ToppGene_CoexpressionVerboseAtlas	kidney_adult_Mesangium_Meis_top-relative-expression-ranked_1000	6	862	862	0.696056	100	2.48827	0.0269978	1		gudmap_RNAseq_e15.5_Endothelial_2500_K4	ABCC9|NFIC|RAPGEF4|RNF144A|TMEM176A|ZRSR1	0.485931	0.0187298	0.248379	0.0161005
GE.miR876_vs_Placebo-upregulated-fold1.2_rawp0.05-ToppGene_CoexpressionVerboseAtlas.txt	ToppGene_CoexpressionVerboseAtlas	kidney_adult_JuxtaGlom_Ren1_k-means-cluster#4_top-relative-expression-ranked_1000	3	301	301	0.996678	100	2.46564	0.0467308	1	kidney_adult_RenalCortexMixed_Std_k-means-cluster#2_top-relative-expression-ranked_500	kidney_adult_RenalCortexMixed_Std_k-means-cluster#2_top-relative-expression-ranked_500	CNDP2|GCLM|TMEM176A	0.55294	0.0128293	0.187556	0.0156823
GE.miR876_vs_Placebo-upregulated-fold1.2_rawp0.05-ToppGene_CoexpressionVerboseAtlas.txt	ToppGene_CoexpressionVerboseAtlas	FacebaseRNAseq_ratio_e10.5_MaxillaryArch_vs_Mandibular_top-relative-expression-ranked_500_k-means-cl	4	474	476	0.843882	99.5798	2.45659	0.0378553	1	FacebaseRNAseq_ratio_e10.5_MaxillaryArch_vs_Mandibular_top-relative-expression-ranked_500	FacebaseRNAseq_ratio_e10.5_MaxillaryArch_vs_Mandibular_top-relative-expression-ranked_500	CREB3L1|HIST1H2BN|LOXL3|RAPGEF4	0.348503	0.0235816	0.0801105	0.015883
GE.miR876_vs_Placebo-upregulated-fold1.2_rawp0.05-ToppGene_CoexpressionVerboseAtlas.txt	ToppGene_CoexpressionVerboseAtlas	FacebaseRNAseq_ratio_e10.5_MaxillaryArch_vs_Mandibular_top-relative-expression-ranked_500	4	474	474	0.843882	100	2.45659	0.0378553	1	FacebaseRNAseq_ratio_e10.5_MaxillaryArch_vs_Mandibular_top-relative-expression-ranked_500_k-means-cl	FacebaseRNAseq_ratio_e10.5_MaxillaryArch_vs_Mandibular_top-relative-expression-ranked_500_k-means-cl	CREB3L1|HIST1H2BN|LOXL3|RAPGEF4	0.348503	0.0235816	0.0801105	0.015883
GE.miR876_vs_Placebo-upregulated-fold1.2_rawp0.05-ToppGene_CoexpressionVerboseAtlas.txt	ToppGene_CoexpressionVerboseAtlas	gudmap_RNAseq_e15.5_Mesangium_2500	10	1826	1826	0.547645	100	2.43036	0.0273224	1		FacebaseRNAseq_e9.5_Facial Mesenchyne_top-relative-expression-ranked_1000_k-means-cluster#3|FacebaseRNAseq_e9.5_Maxillary Arch_top-relative-expression-ranked_1000|FacebaseRNAseq_e9.5_Maxillary Arch_top-relative-expression-ranked_2500_k-means-cluster#4|LungmapSingleCell_E16.5_Proliferative fibroblast_Top_500_Cluster_0|facebase_RNAseq_e10.5_NeuroEpith_central_2500_K1|facebase_RNAseq_e8.5_NeuroEpith…	ABCC9|APBB1IP|CREB3L1|HIST1H2AD|HIST1H2BG|HIST1H2BN|LOXL3|NFIC|RBP1|RBPMS2	0.458298	0.0211358	0.199987	0.0132478
GE.miR876_vs_Placebo-upregulated-fold1.2_rawp0.05-ToppGene_CoexpressionVerboseAtlas.txt	ToppGene_CoexpressionVerboseAtlas	ratio_StemCell_vs_EmbryoidBody_top-relative-expression-ranked_2500_k-means-cluster#2	4	485	485	0.824742	100	2.40306	0.0406332	1			BLM|CCDC18|EIF2S2P3|PABPC1P10	0.399086	0.0205463	0.0955538	0.0196304
GE.miR876_vs_Placebo-upregulated-fold1.2_rawp0.05-ToppGene_CoexpressionVerboseAtlas.txt	ToppGene_CoexpressionVerboseAtlas	FacebaseRNAseq_e10.5_Neural Epithelium Overlying Lateral Eminence_top-relative-expression-ranked_250	12	2377	4782	0.504838	49.7072	2.38634	0.0302664	1		FacebaseRNAseq_e10.5_Mandibular Arch_top-relative-expression-ranked_2500_k-means-cluster#2|FacebaseRNAseq_e10.5_Mandibular Arch_top-relative-expression-ranked_2500_k-means-cluster#3|FacebaseRNAseq_e10.5_Maxillary Arch_top-relative-expression-ranked_500_k-means-cluster#3|FacebaseRNAseq_e10.5_Medial Nasal Eminence_top-relative-expression-ranked_1000_k-means-cluster#4|FacebaseRNAseq_e10.5_Medial Nas…	ABCC9|APBB1IP|BRCA2|CCDC18|CCDC78|CREB3L1|HIST1H2BN|HSP90AB3P|NFIC|NOVA1|POLQ|TMEM176A	0.436636	0.0141796	0.191312	0.0119952
GE.miR876_vs_Placebo-upregulated-fold1.2_rawp0.05-ToppGene_CoexpressionVerboseAtlas.txt	ToppGene_CoexpressionVerboseAtlas	facebase_RNAseq_e8.5_FloorPlate_2500	9	1612	1612	0.558313	100	2.35628	0.0370334	1		FacebaseRNAseq_e9.5_Maxillary Arch_top-relative-expression-ranked_2500_k-means-cluster#4|facebase_RNAseq_e10.5_NeuroEpith_central_2500_K1|facebase_RNAseq_e8.5_NeuroEpith_hindBrain_2500_K4|facebase_RNAseq_e8.5_NeuroEpith_nonFloor_2500_K4|facebase_RNAseq_e8.5_ParaxMesoderm_2500_K0|facebase_RNAseq_e9.5_MandArch_2500_K1|gudmap_RNAseq_e11.5_Ureteric_stalks_2500_K1	BRCA2|CREB3L1|HIST1H2AD|HIST1H2BG|HIST1H2BN|MDGA1|MEST|RBPMS2|XRCC2	0.417947	0.0231063	0.150405	0.0123852
GE.miR876_vs_Placebo-upregulated-fold1.2_rawp0.05-ToppGene_CoexpressionVerboseAtlas.txt	ToppGene_CoexpressionVerboseAtlas	FacebaseRNAseq_e10.5_Maxillary Arch_top-relative-expression-ranked_2500	12	2402	2402	0.499584	100	2.3474	0.0313095	1		FacebaseRNAseq_e10.5_Maxillary Arch_top-relative-expression-ranked_500_k-means-cluster#3|FacebaseRNAseq_e10.5_Medial Nasal Eminence_top-relative-expression-ranked_1000_k-means-cluster#4|FacebaseRNAseq_e9.5_Facial Mesenchyne_top-relative-expression-ranked_1000_k-means-cluster#3	ABCC9|APBB1IP|BLM|BRCA2|CCDC18|HIST1H2BN|HSP90AB3P|MEST|NFIC|RBP1|RPS17|TRAPPC8	0.437003	0.015817	0.182201	0.012893
GE.miR876_vs_Placebo-upregulated-fold1.2_rawp0.05-ToppGene_CoexpressionVerboseAtlas.txt	ToppGene_CoexpressionVerboseAtlas	facebase_RNAseq_e9.5_OlfPlac_2500_K3	7	1149	1149	0.609225	100	2.30818	0.0326071	1		facebase_RNAseq_e10.5_NeuroEpith_central_2500_K1|facebase_RNAseq_e8.5_NeuroEpith_hindBrain_2500_K4|facebase_RNAseq_e8.5_NeuroEpith_nonFloor_2500_K4|facebase_RNAseq_e8.5_ParaxMesoderm_2500_K0|facebase_RNAseq_e9.5_MandArch_2500_K1|gudmap_RNAseq_e11.5_Ureteric_stalks_2500_K1	BLM|BRCA2|HIST1H2AD|HIST1H2BG|HIST1H2BN|MEST|RBPMS2	0.421604	0.0250867	0.122013	0.0122194
GE.miR876_vs_Placebo-upregulated-fold1.2_rawp0.05-ToppGene_CoexpressionVerboseAtlas.txt	ToppGene_CoexpressionVerboseAtlas	PP_RBC_top-relative-expression-ranked_2500_k-means-cluster#4	5	709	709	0.705219	100	2.29551	0.040621	1			APBB1IP|CCDC78|DDX12P|POLQ|RNF144A	0.431086	0.0160922	0.0921111	0.00928023
GE.miR876_vs_Placebo-upregulated-fold1.2_rawp0.05-ToppGene_CoexpressionVerboseAtlas.txt	ToppGene_CoexpressionVerboseAtlas	facebase_RNAseq_e8.5_NeuroEpith_nonFloor_2500	7	1162	1162	0.60241	100	2.27567	0.0343644	1		facebase_RNAseq_e10.5_NeuroEpith_central_2500_K1|facebase_RNAseq_e8.5_NeuroEpith_hindBrain_2500_K4|facebase_RNAseq_e8.5_NeuroEpith_nonFloor_2500_K4|facebase_RNAseq_e8.5_ParaxMesoderm_2500_K0|facebase_RNAseq_e9.5_MandArch_2500_K1|gudmap_RNAseq_e11.5_Ureteric_stalks_2500_K1	BRCA2|HIST1H2AD|HIST1H2BG|HIST1H2BN|HSP90AB3P|MEST|XRCC2	0.385355	0.0230177	0.140327	0.0137136
GE.miR876_vs_Placebo-upregulated-fold1.2_rawp0.05-ToppGene_CoexpressionVerboseAtlas.txt	ToppGene_CoexpressionVerboseAtlas	FacebaseRNAseq_e9.5_Maxillary Arch_top-relative-expression-ranked_1000	6	947	947	0.63358	100	2.23267	0.0400524	1	gudmap_RNAseq_e15.5_Mesangium_2500	FacebaseRNAseq_e9.5_Facial Mesenchyne_top-relative-expression-ranked_1000_k-means-cluster#3	ABCC9|APBB1IP|HIST1H2AD|HIST1H2BN|NFIC|RBP1	0.536225	0.0181463	0.231617	0.0138612
GE.miR876_vs_Placebo-upregulated-fold1.2_rawp0.05-ToppGene_CoexpressionVerboseAtlas.txt	ToppGene_CoexpressionVerboseAtlas	AravindRamakr_StemCell-H9hpx_top-relative-expression-ranked_1000	6	955	955	0.628272	100	2.21002	0.041458	1		AravindRamakr_StemCell-H9hpx_top-relative-expression-ranked_1000_k-means-cluster#1	FOLR2|HIST1H2AD|MCOLN2|MT1M|RBPMS2|TMEM176A	0.644752	0.0241923	0.272329	0.0128491
GE.miR876_vs_Placebo-upregulated-fold1.2_rawp0.05-ToppGene_CoexpressionVerboseAtlas.txt	ToppGene_CoexpressionVerboseAtlas	ratio_StemCell_vs_induced-Mesoderm_top-relative-expression-ranked_1000	6	972	972	0.617284	100	2.16263	0.0445493	1			LOXL3|MCOLN2|MT1M|PTPRN|RAPGEF4|TNFRSF10A	0.496941	0.0268986	0.304039	0.0118311
GE.miR876_vs_Placebo-upregulated-fold1.2_rawp0.05-ToppGene_gudmap.txt	ToppGene_gudmap	Gene-Set Name	Number Changed	Number Measured	Number in Gene-Set	Percent Changed	Percent Present	Z Score	FisherExactP	AdjustedP	redundant with terms	inverse redundant	gene symbols	AVG-miR876_vs_Placebo-upregulated-log_fold	AVG-miR876_vs_Placebo-upregulated-p_value	STDEV-miR876_vs_Placebo-upregulated-log_fold	STDEV-miR876_vs_Placebo-upregulated-p_value
GE.miR876_vs_Placebo-upregulated-fold1.2_rawp0.05-ToppGene_gudmap.txt	ToppGene_gudmap	gudmap_RNAseq_e11.5_Ureteric_stalks_2500_K1	3	50	50	6	100	6.73149	0.000679144	0.0366738	gudmap_RNAseq_e15.5_Endothelial_2500		HIST1H2AD|HIST1H2BG|HIST1H2BN	0.484664	0.0354915	0.157651	0.0117929
GE.miR876_vs_Placebo-upregulated-fold1.2_rawp0.05-ToppGene_gudmap.txt	ToppGene_gudmap	gudmap_RNAseq_e15.5_Endothelial_2500_K4	5	281	281	1.77936	100	4.11087	0.00251331	0.0506283	gudmap_RNAseq_e15.5_Endothelial_2500		ABCC9|NFIC|RAPGEF4|RNF144A|TMEM176A	0.496917	0.0128832	0.276062	0.0082259
GE.miR876_vs_Placebo-upregulated-fold1.2_rawp0.05-ToppGene_gudmap.txt	ToppGene_gudmap	gudmap_RNAseq_e15.5_Endothelial_2500	13	1793	1793	0.725042	100	3.18086	0.00281268	0.0506283		gudmap_RNAseq_e11.5_Ureteric_stalks_2500_K1|gudmap_RNAseq_e15.5_Endothelial_2500_K4	ABCC9|GNRH1|HIST1H2AD|HIST1H2BG|HIST1H2BN|MEST|MRPL45|NFIC|RAPGEF4|RBP1|RNF144A|RPS17|TMEM176A	0.531042	0.0223652	0.240212	0.0148466
GE.miR876_vs_Placebo-upregulated-fold1.2_rawp0.05-ToppGo.txt	ToppGo	Gene-Set Name	Number Changed	Number Measured	Number in Gene-Set	Percent Changed	Percent Present	Z Score	FisherExactP	AdjustedP	redundant with terms	inverse redundant	gene symbols	AVG-miR876_vs_Placebo-upregulated-log_fold	AVG-miR876_vs_Placebo-upregulated-p_value	STDEV-miR876_vs_Placebo-upregulated-log_fold	STDEV-miR876_vs_Placebo-upregulated-p_value
GE.miR876_vs_Placebo-upregulated-fold1.2_rawp0.05-ToppGo.txt	ToppGo	response to X-ray	3	33	33	9.09091	100	10.6494	5.85705e-05	0.65991	DNA metabolic process|DNA recombination|DNA repair|cellular response to DNA damage stimulus|double-strand break repair|double-strand break repair via homologous recombination|heterocyclic compound binding|negative regulation of biological process|organic cyclic compound binding|recombinational repair|response to ionizing radiation	response to ionizing radiation	BLM|BRCA2|XRCC2	0.326356	0.0138439	0.103507	0.00412363
GE.miR876_vs_Placebo-upregulated-fold1.2_rawp0.05-ToppGo.txt	ToppGo	double-strand break repair via homologous recombination	4	121	121	3.30579	100	7.09565	0.000168326	0.65991	DNA metabolic process|DNA recombination|DNA repair|cellular response to DNA damage stimulus|double-strand break repair|heterocyclic compound binding|negative regulation of biological process|organic cyclic compound binding|recombinational repair	DNA recombination|DNA-dependent DNA replication|double-strand break repair|recombinational repair|response to X-ray|response to ionizing radiation	BLM|BRCA2|POLQ|XRCC2	0.345108	0.0131037	0.0924619	0.00367803
GE.miR876_vs_Placebo-upregulated-fold1.2_rawp0.05-ToppGo.txt	ToppGo	DNA-dependent ATPase activity	4	121	121	3.30579	100	7.09565	0.000168326	0.65991	ATP binding|ATPase activity|adenyl nucleotide binding|adenyl ribonucleotide binding|anion binding|carbohydrate derivative binding|drug binding|heterocyclic compound binding|nucleoside phosphate binding|nucleotide binding|organic cyclic compound binding|purine nucleotide binding|purine ribonucleoside triphosphate binding|purine ribonucleotide binding|ribonucleotide binding|small molecule binding	DNA conformation change|DNA duplex unwinding|DNA geometric change|DNA helicase activity|catalytic activity, acting on DNA|helicase activity	BLM|DDX12P|POLQ|XRCC2	0.356095	0.0110773	0.0823652	0.00246194
GE.miR876_vs_Placebo-upregulated-fold1.2_rawp0.05-ToppGo.txt	ToppGo	recombinational repair	4	122	122	3.27869	100	7.06234	0.000173743	0.65991	DNA metabolic process|DNA recombination|DNA repair|cellular response to DNA damage stimulus|double-strand break repair|double-strand break repair via homologous recombination|heterocyclic compound binding|negative regulation of biological process|organic cyclic compound binding	DNA recombination|DNA-dependent DNA replication|double-strand break repair|double-strand break repair via homologous recombination|response to X-ray|response to ionizing radiation	BLM|BRCA2|POLQ|XRCC2	0.345108	0.0131037	0.0924619	0.00367803
GE.miR876_vs_Placebo-upregulated-fold1.2_rawp0.05-ToppGo.txt	ToppGo	DNA helicase activity	3	84	84	3.57143	100	6.41634	0.000942782	1	ATP binding|ATPase activity|DNA conformation change|DNA duplex unwinding|DNA geometric change|DNA-dependent ATPase activity|adenyl nucleotide binding|adenyl ribonucleotide binding|anion binding|carbohydrate derivative binding|catalytic activity, acting on DNA|drug binding|helicase activity|heterocyclic compound binding|nucleoside phosphate binding|nucleotide binding|organic cyclic compound bindin…	DNA conformation change|DNA duplex unwinding|DNA geometric change|catalytic activity, acting on DNA|helicase activity	BLM|DDX12P|POLQ	0.386517	0.0116406	0.0679928	0.00268113
GE.miR876_vs_Placebo-upregulated-fold1.2_rawp0.05-ToppGo.txt	ToppGo	DNA duplex unwinding	3	108	108	2.77778	100	5.55119	0.00194416	1	ATP binding|ATPase activity|DNA conformation change|DNA geometric change|DNA helicase activity|DNA-dependent ATPase activity|adenyl nucleotide binding|adenyl ribonucleotide binding|anion binding|carbohydrate derivative binding|catalytic activity, acting on DNA|drug binding|helicase activity|heterocyclic compound binding|nucleoside phosphate binding|nucleotide binding|organic cyclic compound bindi…	DNA conformation change|DNA geometric change|DNA helicase activity|catalytic activity, acting on DNA|helicase activity	BLM|DDX12P|POLQ	0.386517	0.0116406	0.0679928	0.00268113
GE.miR876_vs_Placebo-upregulated-fold1.2_rawp0.05-ToppGo.txt	ToppGo	DNA geometric change	3	115	115	2.6087	100	5.34918	0.00232518	1	ATP binding|ATPase activity|DNA conformation change|DNA duplex unwinding|DNA helicase activity|DNA-dependent ATPase activity|adenyl nucleotide binding|adenyl ribonucleotide binding|anion binding|carbohydrate derivative binding|catalytic activity, acting on DNA|drug binding|helicase activity|heterocyclic compound binding|nucleoside phosphate binding|nucleotide binding|organic cyclic compound bindi…	DNA conformation change|DNA duplex unwinding|DNA helicase activity|catalytic activity, acting on DNA|helicase activity	BLM|DDX12P|POLQ	0.386517	0.0116406	0.0679928	0.00268113
GE.miR876_vs_Placebo-upregulated-fold1.2_rawp0.05-ToppGo.txt	ToppGo	female gonad development	3	122	122	2.45902	100	5.16393	0.00274956	1	development of primary female sexual characteristics|development of primary sexual characteristics|female sex differentiation|gonad development|sex differentiation	development of primary female sexual characteristics|development of primary sexual characteristics|female sex differentiation|gonad development|sex differentiation	BRCA2|GNRH1|PTPRN	0.511034	0.023997	0.228153	0.0125965
GE.miR876_vs_Placebo-upregulated-fold1.2_rawp0.05-ToppGo.txt	ToppGo	double-strand break repair	4	212	212	1.88679	100	5.07213	0.00139331	1	DNA metabolic process|DNA recombination|DNA repair|cellular response to DNA damage stimulus|double-strand break repair via homologous recombination|heterocyclic compound binding|negative regulation of biological process|organic cyclic compound binding|recombinational repair	DNA recombination|DNA-dependent DNA replication|double-strand break repair via homologous recombination|recombinational repair|response to X-ray|response to ionizing radiation	BLM|BRCA2|POLQ|XRCC2	0.345108	0.0131037	0.0924619	0.00367803
GE.miR876_vs_Placebo-upregulated-fold1.2_rawp0.05-ToppGo.txt	ToppGo	development of primary female sexual characteristics	3	127	127	2.3622	100	5.04057	0.0030801	1	development of primary sexual characteristics|female gonad development|female sex differentiation|gonad development|sex differentiation	development of primary sexual characteristics|female gonad development|female sex differentiation|gonad development|sex differentiation	BRCA2|GNRH1|PTPRN	0.511034	0.023997	0.228153	0.0125965
GE.miR876_vs_Placebo-upregulated-fold1.2_rawp0.05-ToppGo.txt	ToppGo	microtubule organizing center organization	3	130	130	2.30769	100	4.9698	0.00328966	1			BRCA2|CCDC78|XRCC2	0.360122	0.0185652	0.161987	0.00973932
GE.miR876_vs_Placebo-upregulated-fold1.2_rawp0.05-ToppGo.txt	ToppGo	female sex differentiation	3	142	142	2.11268	100	4.70821	0.0042146	1	development of primary female sexual characteristics|development of primary sexual characteristics|female gonad development|gonad development|sex differentiation	development of primary female sexual characteristics|development of primary sexual characteristics|female gonad development|gonad development|sex differentiation	BRCA2|GNRH1|PTPRN	0.511034	0.023997	0.228153	0.0125965
GE.miR876_vs_Placebo-upregulated-fold1.2_rawp0.05-ToppGo.txt	ToppGo	response to ionizing radiation	3	150	150	2	100	4.55046	0.00491066	1	DNA metabolic process|DNA recombination|DNA repair|cellular response to DNA damage stimulus|double-strand break repair|double-strand break repair via homologous recombination|heterocyclic compound binding|negative regulation of biological process|organic cyclic compound binding|recombinational repair|response to X-ray	response to X-ray	BLM|BRCA2|XRCC2	0.326356	0.0138439	0.103507	0.00412363
GE.miR876_vs_Placebo-upregulated-fold1.2_rawp0.05-ToppGo.txt	ToppGo	DNA-dependent DNA replication	3	150	150	2	100	4.55046	0.00491066	1	DNA biosynthetic process|DNA metabolic process|DNA recombination|DNA repair|DNA replication|cellular response to DNA damage stimulus|double-strand break repair|double-strand break repair via homologous recombination|heterocyclic compound binding|immune system development|immune system process|negative regulation of biological process|organic cyclic compound binding|recombinational repair		BLM|BRCA2|POLQ	0.371868	0.0143423	0.0923432	0.00332961
GE.miR876_vs_Placebo-upregulated-fold1.2_rawp0.05-ToppGo.txt	ToppGo	DNA recombination	4	266	266	1.50376	100	4.37471	0.00317589	1	DNA metabolic process|DNA repair|cellular response to DNA damage stimulus|double-strand break repair|double-strand break repair via homologous recombination|heterocyclic compound binding|negative regulation of biological process|organic cyclic compound binding|recombinational repair	DNA-dependent DNA replication|double-strand break repair|double-strand break repair via homologous recombination|recombinational repair|response to X-ray|response to ionizing radiation	BLM|BRCA2|POLQ|XRCC2	0.345108	0.0131037	0.0924619	0.00367803
GE.miR876_vs_Placebo-upregulated-fold1.2_rawp0.05-ToppGo.txt	ToppGo	adenyl ribonucleotide binding	11	1480	1480	0.743243	100	4.3011	0.000395225	1	adenyl nucleotide binding|anion binding|carbohydrate derivative binding|heterocyclic compound binding|nucleoside phosphate binding|nucleotide binding|organic cyclic compound binding|purine nucleotide binding|purine ribonucleotide binding|ribonucleotide binding|small molecule binding	ATP binding|ATPase activity|DNA conformation change|DNA duplex unwinding|DNA geometric change|DNA helicase activity|DNA-dependent ATPase activity|adenyl nucleotide binding|catalytic activity, acting on DNA|helicase activity	ABCC9|ACTBL2|BLM|DDX12P|HSP90AB3P|HSP90B2P|MYO9B|POLQ|POTEKP|RAPGEF4|XRCC2	0.456552	0.0146406	0.403868	0.0104184
GE.miR876_vs_Placebo-upregulated-fold1.2_rawp0.05-ToppGo.txt	ToppGo	adenyl nucleotide binding	11	1491	1491	0.73776	100	4.27232	0.00042111	1	adenyl ribonucleotide binding|anion binding|carbohydrate derivative binding|heterocyclic compound binding|nucleoside phosphate binding|nucleotide binding|organic cyclic compound binding|purine nucleotide binding|purine ribonucleotide binding|ribonucleotide binding|small molecule binding	ATP binding|ATPase activity|DNA conformation change|DNA duplex unwinding|DNA geometric change|DNA helicase activity|DNA-dependent ATPase activity|adenyl ribonucleotide binding|catalytic activity, acting on DNA|helicase activity	ABCC9|ACTBL2|BLM|DDX12P|HSP90AB3P|HSP90B2P|MYO9B|POLQ|POTEKP|RAPGEF4|XRCC2	0.456552	0.0146406	0.403868	0.0104184
GE.miR876_vs_Placebo-upregulated-fold1.2_rawp0.05-ToppGo.txt	ToppGo	DNA replication	4	278	278	1.43885	100	4.24584	0.00371804	1	DNA biosynthetic process|DNA metabolic process|heterocyclic compound binding|negative regulation of biological process|organic cyclic compound binding	DNA biosynthetic process|DNA-dependent DNA replication	BLM|BRCA2|NFIC|POLQ	0.513709	0.0151659	0.293531	0.00317869
GE.miR876_vs_Placebo-upregulated-fold1.2_rawp0.05-ToppGo.txt	ToppGo	ATPase activity	6	557	557	1.0772	100	4.24427	0.00161345	1	ATP binding|adenyl nucleotide binding|adenyl ribonucleotide binding|anion binding|carbohydrate derivative binding|drug binding|heterocyclic compound binding|nucleoside phosphate binding|nucleotide binding|organic cyclic compound binding|purine nucleotide binding|purine ribonucleoside triphosphate binding|purine ribonucleotide binding|ribonucleotide binding|small molecule binding	DNA conformation change|DNA duplex unwinding|DNA geometric change|DNA helicase activity|DNA-dependent ATPase activity|catalytic activity, acting on DNA|helicase activity	ABCC9|BLM|DDX12P|MYO9B|POLQ|XRCC2	0.560716	0.0110901	0.535295	0.00192272
GE.miR876_vs_Placebo-upregulated-fold1.2_rawp0.05-ToppGo.txt	ToppGo	helicase activity	3	173	173	1.7341	100	4.15552	0.00728315	1	ATP binding|ATPase activity|DNA conformation change|DNA duplex unwinding|DNA geometric change|DNA helicase activity|DNA-dependent ATPase activity|adenyl nucleotide binding|adenyl ribonucleotide binding|anion binding|carbohydrate derivative binding|catalytic activity, acting on DNA|drug binding|heterocyclic compound binding|nucleoside phosphate binding|nucleotide binding|organic cyclic compound bi…	DNA conformation change|DNA duplex unwinding|DNA geometric change|DNA helicase activity|catalytic activity, acting on DNA	BLM|DDX12P|POLQ	0.386517	0.0116406	0.0679928	0.00268113
GE.miR876_vs_Placebo-upregulated-fold1.2_rawp0.05-ToppGo.txt	ToppGo	purine ribonucleotide binding	12	1825	1825	0.657534	100	4.01886	0.000621534	1	anion binding|carbohydrate derivative binding|heterocyclic compound binding|nucleoside phosphate binding|nucleotide binding|organic cyclic compound binding|purine nucleotide binding|ribonucleotide binding|small molecule binding	ATP binding|ATPase activity|DNA conformation change|DNA duplex unwinding|DNA geometric change|DNA helicase activity|DNA-dependent ATPase activity|adenyl nucleotide binding|adenyl ribonucleotide binding|carbohydrate derivative binding|catalytic activity, acting on DNA|helicase activity|nucleoside phosphate binding|nucleotide binding|purine nucleotide binding|purine ribonucleoside triphosphate bind…	ABCC9|ACTBL2|ARL14|BLM|DDX12P|HSP90AB3P|HSP90B2P|MYO9B|POLQ|POTEKP|RAPGEF4|XRCC2	0.441309	0.0165572	0.388676	0.0119481
GE.miR876_vs_Placebo-upregulated-fold1.2_rawp0.05-ToppGo.txt	ToppGo	ribonucleotide binding	12	1841	1841	0.65182	100	3.9844	0.000672389	1	anion binding|carbohydrate derivative binding|heterocyclic compound binding|nucleoside phosphate binding|nucleotide binding|organic cyclic compound binding|purine nucleotide binding|purine ribonucleotide binding|small molecule binding	ATP binding|ATPase activity|DNA conformation change|DNA duplex unwinding|DNA geometric change|DNA helicase activity|DNA-dependent ATPase activity|adenyl nucleotide binding|adenyl ribonucleotide binding|carbohydrate derivative binding|catalytic activity, acting on DNA|helicase activity|nucleoside phosphate binding|nucleotide binding|purine nucleotide binding|purine ribonucleoside triphosphate bind…	ABCC9|ACTBL2|ARL14|BLM|DDX12P|HSP90AB3P|HSP90B2P|MYO9B|POLQ|POTEKP|RAPGEF4|XRCC2	0.441309	0.0165572	0.388676	0.0119481
GE.miR876_vs_Placebo-upregulated-fold1.2_rawp0.05-ToppGo.txt	ToppGo	purine nucleotide binding	12	1846	1846	0.650054	100	3.9737	0.000688988	1	anion binding|carbohydrate derivative binding|heterocyclic compound binding|nucleoside phosphate binding|nucleotide binding|organic cyclic compound binding|purine ribonucleotide binding|ribonucleotide binding|small molecule binding	ATP binding|ATPase activity|DNA conformation change|DNA duplex unwinding|DNA geometric change|DNA helicase activity|DNA-dependent ATPase activity|adenyl nucleotide binding|adenyl ribonucleotide binding|carbohydrate derivative binding|catalytic activity, acting on DNA|helicase activity|nucleoside phosphate binding|nucleotide binding|purine ribonucleoside triphosphate binding|purine ribonucleotide …	ABCC9|ACTBL2|ARL14|BLM|DDX12P|HSP90AB3P|HSP90B2P|MYO9B|POLQ|POTEKP|RAPGEF4|XRCC2	0.441309	0.0165572	0.388676	0.0119481
GE.miR876_vs_Placebo-upregulated-fold1.2_rawp0.05-ToppGo.txt	ToppGo	ATP binding	10	1414	1414	0.707214	100	3.90205	0.00112503	1	adenyl nucleotide binding|adenyl ribonucleotide binding|anion binding|carbohydrate derivative binding|drug binding|heterocyclic compound binding|nucleoside phosphate binding|nucleotide binding|organic cyclic compound binding|purine nucleotide binding|purine ribonucleoside triphosphate binding|purine ribonucleotide binding|ribonucleotide binding|small molecule binding	ATPase activity|DNA conformation change|DNA duplex unwinding|DNA geometric change|DNA helicase activity|DNA-dependent ATPase activity|catalytic activity, acting on DNA|helicase activity	ABCC9|ACTBL2|BLM|DDX12P|HSP90AB3P|HSP90B2P|MYO9B|POLQ|POTEKP|XRCC2	0.475197	0.0149346	0.420694	0.0109337
GE.miR876_vs_Placebo-upregulated-fold1.2_rawp0.05-ToppGo.txt	ToppGo	drug binding	11	1694	1694	0.649351	100	3.78367	0.00122752	1	anion binding|heterocyclic compound binding|organic cyclic compound binding|small molecule binding	ATP binding|ATPase activity|DNA conformation change|DNA duplex unwinding|DNA geometric change|DNA helicase activity|DNA-dependent ATPase activity|catalytic activity, acting on DNA|helicase activity	ABCC9|ACTBL2|BLM|DDX12P|FOLR2|HSP90AB3P|HSP90B2P|MYO9B|POLQ|POTEKP|XRCC2	0.513879	0.0163336	0.419219	0.0113632
GE.miR876_vs_Placebo-upregulated-fold1.2_rawp0.05-ToppGo.txt	ToppGo	postsynapse organization	3	204	204	1.47059	100	3.72527	0.0114	1	synapse|synapse organization		IL1RAPL1|POTEKP|RAPGEF4	0.407499	0.0259912	0.135543	0.0133695
GE.miR876_vs_Placebo-upregulated-fold1.2_rawp0.05-ToppGo.txt	ToppGo	purine ribonucleoside triphosphate binding	11	1740	1740	0.632184	100	3.68279	0.00152735	1	anion binding|carbohydrate derivative binding|heterocyclic compound binding|nucleoside phosphate binding|nucleotide binding|organic cyclic compound binding|purine nucleotide binding|purine ribonucleotide binding|ribonucleotide binding|small molecule binding	ATP binding|ATPase activity|DNA conformation change|DNA duplex unwinding|DNA geometric change|DNA helicase activity|DNA-dependent ATPase activity|catalytic activity, acting on DNA|helicase activity	ABCC9|ACTBL2|ARL14|BLM|DDX12P|HSP90AB3P|HSP90B2P|MYO9B|POLQ|POTEKP|XRCC2	0.456873	0.0169987	0.403706	0.0124281
GE.miR876_vs_Placebo-upregulated-fold1.2_rawp0.05-ToppGo.txt	ToppGo	DNA repair	5	507	507	0.986193	100	3.60978	0.00587735	1	DNA metabolic process|cellular response to DNA damage stimulus	DNA recombination|DNA-dependent DNA replication|cellular response to DNA damage stimulus|double-strand break repair|double-strand break repair via homologous recombination|recombinational repair|response to X-ray|response to ionizing radiation	BLM|BRCA2|POLQ|UBE2NL|XRCC2	0.375202	0.0157528	0.104594	0.00672576
GE.miR876_vs_Placebo-upregulated-fold1.2_rawp0.05-ToppGo.txt	ToppGo	cellular modified amino acid metabolic process	3	215	215	1.39535	100	3.5936	0.0131251	1			CNDP2|FOLR2|GCLM	0.659081	0.0225383	0.27985	0.0137811
GE.miR876_vs_Placebo-upregulated-fold1.2_rawp0.05-ToppGo.txt	ToppGo	small molecule binding	14	2589	2589	0.540749	100	3.56024	0.00139494	1		ATP binding|ATPase activity|DNA conformation change|DNA duplex unwinding|DNA geometric change|DNA helicase activity|DNA-dependent ATPase activity|adenyl nucleotide binding|adenyl ribonucleotide binding|anion binding|carbohydrate derivative binding|catalytic activity, acting on DNA|drug binding|helicase activity|nucleoside phosphate binding|nucleotide binding|purine nucleotide binding|purine ribon…	ABCC9|ACTBL2|ARL14|BLM|DDX12P|FOLR2|HSP90AB3P|HSP90B2P|MYO9B|POLQ|POTEKP|RAPGEF4|RBP1|XRCC2	0.469187	0.0168237	0.378935	0.0119601
GE.miR876_vs_Placebo-upregulated-fold1.2_rawp0.05-ToppGo.txt	ToppGo	axon terminus	3	218	218	1.37615	100	3.55927	0.0136202	1	neuron projection terminus|synapse	neuron projection terminus	GNRH1|PTPRN|RAPGEF4	0.511609	0.0220554	0.227236	0.014411
GE.miR876_vs_Placebo-upregulated-fold1.2_rawp0.05-ToppGo.txt	ToppGo	nucleotide binding	12	2092	2092	0.573614	100	3.48631	0.00206441	1	anion binding|carbohydrate derivative binding|heterocyclic compound binding|nucleoside phosphate binding|organic cyclic compound binding|purine nucleotide binding|purine ribonucleotide binding|ribonucleotide binding|small molecule binding	ATP binding|ATPase activity|DNA conformation change|DNA duplex unwinding|DNA geometric change|DNA helicase activity|DNA-dependent ATPase activity|adenyl nucleotide binding|adenyl ribonucleotide binding|carbohydrate derivative binding|catalytic activity, acting on DNA|helicase activity|nucleoside phosphate binding|purine nucleotide binding|purine ribonucleoside triphosphate binding|purine ribonucl…	ABCC9|ACTBL2|ARL14|BLM|DDX12P|HSP90AB3P|HSP90B2P|MYO9B|POLQ|POTEKP|RAPGEF4|XRCC2	0.441309	0.0165572	0.388676	0.0119481
GE.miR876_vs_Placebo-upregulated-fold1.2_rawp0.05-ToppGo.txt	ToppGo	nucleoside phosphate binding	12	2093	2093	0.57334	100	3.48447	0.00207286	1	anion binding|carbohydrate derivative binding|heterocyclic compound binding|nucleotide binding|organic cyclic compound binding|purine nucleotide binding|purine ribonucleotide binding|ribonucleotide binding|small molecule binding	ATP binding|ATPase activity|DNA conformation change|DNA duplex unwinding|DNA geometric change|DNA helicase activity|DNA-dependent ATPase activity|adenyl nucleotide binding|adenyl ribonucleotide binding|carbohydrate derivative binding|catalytic activity, acting on DNA|helicase activity|nucleotide binding|purine nucleotide binding|purine ribonucleoside triphosphate binding|purine ribonucleotide bin…	ABCC9|ACTBL2|ARL14|BLM|DDX12P|HSP90AB3P|HSP90B2P|MYO9B|POLQ|POTEKP|RAPGEF4|XRCC2	0.441309	0.0165572	0.388676	0.0119481
GE.miR876_vs_Placebo-upregulated-fold1.2_rawp0.05-ToppGo.txt	ToppGo	myeloid leukocyte migration	3	225	225	1.33333	100	3.48161	0.0148165	1	immune system process|leukocyte migration		FOLR2|MCOLN2|MYO9B	0.966903	0.0237965	0.647001	0.0106539
GE.miR876_vs_Placebo-upregulated-fold1.2_rawp0.05-ToppGo.txt	ToppGo	response to acid chemical	4	372	372	1.07527	100	3.44358	0.0102617	1			FOLR2|GCLM|GNRH1|MEST	0.554552	0.0167413	0.24391	0.00990965
GE.miR876_vs_Placebo-upregulated-fold1.2_rawp0.05-ToppGo.txt	ToppGo	response to nutrient	3	236	236	1.27119	100	3.36594	0.0168138	1			FOLR2|GCLM|RBP1	0.541787	0.0144906	0.310984	0.0137124
GE.miR876_vs_Placebo-upregulated-fold1.2_rawp0.05-ToppGo.txt	ToppGo	neuron projection terminus	3	238	238	1.2605	100	3.34569	0.0171924	1	axon terminus|synapse	axon terminus	GNRH1|PTPRN|RAPGEF4	0.511609	0.0220554	0.227236	0.014411
GE.miR876_vs_Placebo-upregulated-fold1.2_rawp0.05-ToppGo.txt	ToppGo	carbohydrate derivative binding	12	2175	2175	0.551724	100	3.33685	0.0028706	1	anion binding|heterocyclic compound binding|nucleoside phosphate binding|nucleotide binding|organic cyclic compound binding|purine nucleotide binding|purine ribonucleotide binding|ribonucleotide binding|small molecule binding	ATP binding|ATPase activity|DNA conformation change|DNA duplex unwinding|DNA geometric change|DNA helicase activity|DNA-dependent ATPase activity|adenyl nucleotide binding|adenyl ribonucleotide binding|catalytic activity, acting on DNA|helicase activity|nucleoside phosphate binding|nucleotide binding|purine nucleotide binding|purine ribonucleoside triphosphate binding|purine ribonucleotide bindin…	ABCC9|ACTBL2|ARL14|BLM|DDX12P|HSP90AB3P|HSP90B2P|MYO9B|POLQ|POTEKP|RAPGEF4|XRCC2	0.441309	0.0165572	0.388676	0.0119481
GE.miR876_vs_Placebo-upregulated-fold1.2_rawp0.05-ToppGo.txt	ToppGo	DNA conformation change	3	250	250	1.2	100	3.22881	0.0195647	1	ATP binding|ATPase activity|DNA duplex unwinding|DNA geometric change|DNA helicase activity|DNA-dependent ATPase activity|adenyl nucleotide binding|adenyl ribonucleotide binding|anion binding|carbohydrate derivative binding|catalytic activity, acting on DNA|drug binding|helicase activity|heterocyclic compound binding|nucleoside phosphate binding|nucleotide binding|organic cyclic compound binding|…	DNA duplex unwinding|DNA geometric change|DNA helicase activity|catalytic activity, acting on DNA|helicase activity	BLM|DDX12P|POLQ	0.386517	0.0116406	0.0679928	0.00268113
GE.miR876_vs_Placebo-upregulated-fold1.2_rawp0.05-ToppGo.txt	ToppGo	negative regulation of apoptotic signaling pathway	3	252	252	1.19048	100	3.21006	0.0199769	1	negative regulation of apoptotic process|negative regulation of biological process|negative regulation of cell death|negative regulation of programmed cell death		CREB3L1|GCLM|TNFRSF10A	0.320811	0.0101591	0.0352174	0.00355301
GE.miR876_vs_Placebo-upregulated-fold1.2_rawp0.05-ToppGo.txt	ToppGo	gonad development	3	255	255	1.17647	100	3.1823	0.0206042	1	development of primary female sexual characteristics|development of primary sexual characteristics|female gonad development|female sex differentiation|sex differentiation	development of primary female sexual characteristics|development of primary sexual characteristics|female gonad development|female sex differentiation|sex differentiation	BRCA2|GNRH1|PTPRN	0.511034	0.023997	0.228153	0.0125965
GE.miR876_vs_Placebo-upregulated-fold1.2_rawp0.05-ToppGo.txt	ToppGo	regulation of synapse organization	3	257	257	1.16732	100	3.16404	0.0210284	1	negative regulation of biological process|regulation of multicellular organismal development|regulation of multicellular organismal process|regulation of synapse structure or activity|synapse|synapse organization	regulation of synapse structure or activity	IL1RAPL1|MDGA1|RAPGEF4	0.448531	0.0257855	0.199674	0.013326
GE.miR876_vs_Placebo-upregulated-fold1.2_rawp0.05-ToppGo.txt	ToppGo	development of primary sexual characteristics	3	261	261	1.14943	100	3.12808	0.0218912	1	development of primary female sexual characteristics|female gonad development|female sex differentiation|gonad development|sex differentiation	development of primary female sexual characteristics|female gonad development|female sex differentiation|gonad development|sex differentiation	BRCA2|GNRH1|PTPRN	0.511034	0.023997	0.228153	0.0125965
GE.miR876_vs_Placebo-upregulated-fold1.2_rawp0.05-ToppGo.txt	ToppGo	regulation of synapse structure or activity	3	268	268	1.1194	100	3.06688	0.0234476	1	negative regulation of biological process|regulation of multicellular organismal development|regulation of multicellular organismal process|regulation of synapse organization|synapse|synapse organization	regulation of synapse organization	IL1RAPL1|MDGA1|RAPGEF4	0.448531	0.0257855	0.199674	0.013326
GE.miR876_vs_Placebo-upregulated-fold1.2_rawp0.05-ToppGo.txt	ToppGo	regulation of cell-cell adhesion	4	437	437	0.915332	100	3.03185	0.0176002	1	cell adhesion|negative regulation of biological process|regulation of cell adhesion	regulation of T cell activation|regulation of leukocyte cell-cell adhesion	BLM|GNRH1|LOXL3|MDGA1	0.49751	0.0216907	0.139656	0.00743409
GE.miR876_vs_Placebo-upregulated-fold1.2_rawp0.05-ToppGo.txt	ToppGo	DNA biosynthetic process	4	437	437	0.915332	100	3.03185	0.0176002	1	DNA metabolic process|DNA replication|heterocyclic compound binding|negative regulation of biological process|organic cyclic compound binding	DNA replication|DNA-dependent DNA replication	BLM|BRCA2|NFIC|POLQ	0.513709	0.0151659	0.293531	0.00317869
GE.miR876_vs_Placebo-upregulated-fold1.2_rawp0.05-ToppGo.txt	ToppGo	negative regulation of developmental process	7	1131	1131	0.618921	100	2.82253	0.0137486	1	negative regulation of biological process		BRCA2|CREB3L1|GNRH1|LOXL3|MDGA1|RBPMS2|TMEM176A	0.440487	0.0177016	0.152922	0.0098079
GE.miR876_vs_Placebo-upregulated-fold1.2_rawp0.05-ToppGo.txt	ToppGo	synapse organization	4	480	480	0.833333	100	2.80088	0.0239002	1	synapse	postsynapse organization|regulation of synapse organization|regulation of synapse structure or activity	IL1RAPL1|MDGA1|POTEKP|RAPGEF4	0.471676	0.0263591	0.169477	0.0109409
GE.miR876_vs_Placebo-upregulated-fold1.2_rawp0.05-ToppGo.txt	ToppGo	anion binding	13	2836	2836	0.458392	100	2.76117	0.0100539	1	heterocyclic compound binding|organic cyclic compound binding|small molecule binding	ATP binding|ATPase activity|DNA conformation change|DNA duplex unwinding|DNA geometric change|DNA helicase activity|DNA-dependent ATPase activity|adenyl nucleotide binding|adenyl ribonucleotide binding|carbohydrate derivative binding|catalytic activity, acting on DNA|drug binding|helicase activity|nucleoside phosphate binding|nucleotide binding|purine nucleotide binding|purine ribonucleoside trip…	ABCC9|ACTBL2|ARL14|BLM|DDX12P|FOLR2|HSP90AB3P|HSP90B2P|MYO9B|POLQ|POTEKP|RAPGEF4|XRCC2	0.476647	0.0176162	0.393337	0.0120598
GE.miR876_vs_Placebo-upregulated-fold1.2_rawp0.05-ToppGo.txt	ToppGo	sex differentiation	3	312	312	0.961538	100	2.7253	0.0345804	1	development of primary female sexual characteristics|development of primary sexual characteristics|female gonad development|female sex differentiation|gonad development	development of primary female sexual characteristics|development of primary sexual characteristics|female gonad development|female sex differentiation|gonad development	BRCA2|GNRH1|PTPRN	0.511034	0.023997	0.228153	0.0125965
GE.miR876_vs_Placebo-upregulated-fold1.2_rawp0.05-ToppGo.txt	ToppGo	immune system process	14	3196	3196	0.438048	100	2.70067	0.0130636	1		DNA-dependent DNA replication|T cell activation|immune system development|leukocyte differentiation|leukocyte migration|myeloid leukocyte migration|regulation of T cell activation|regulation of leukocyte cell-cell adhesion|regulation of leukocyte differentiation	ABCC9|APBB1IP|BLM|BRCA2|FOLR2|GNRH1|LOXL3|MCOLN2|MYO9B|POLQ|RBP1|RPS17|TMEM176A|TNFRSF10A	0.534767	0.0169779	0.360022	0.0106815
GE.miR876_vs_Placebo-upregulated-fold1.2_rawp0.05-ToppGo.txt	ToppGo	synapse	8	1436	1436	0.557103	100	2.69857	0.0152368	1		axon terminus|neuron projection terminus|postsynapse organization|regulation of synapse organization|regulation of synapse structure or activity|synapse organization	ACTBL2|GNRH1|IL1RAPL1|MDGA1|POTEKP|PTPRN|RAPGEF4|RPS17	0.499773	0.0249361	0.164576	0.0139492
GE.miR876_vs_Placebo-upregulated-fold1.2_rawp0.05-ToppGo.txt	ToppGo	regulation of leukocyte differentiation	3	321	321	0.934579	100	2.66317	0.0371427	1	immune system development|immune system process|leukocyte differentiation|regulation of multicellular organismal development|regulation of multicellular organismal process		LOXL3|RBP1|TMEM176A	0.430315	0.0121491	0.132809	0.0146034
GE.miR876_vs_Placebo-upregulated-fold1.2_rawp0.05-ToppGo.txt	ToppGo	regulation of leukocyte cell-cell adhesion	3	327	327	0.917431	100	2.623	0.038904	1	T cell activation|cell adhesion|immune system process|negative regulation of biological process|regulation of T cell activation|regulation of cell adhesion|regulation of cell-cell adhesion	regulation of T cell activation	BLM|GNRH1|LOXL3	0.441944	0.0197668	0.103588	0.00779029
GE.miR876_vs_Placebo-upregulated-fold1.2_rawp0.05-ToppGo.txt	ToppGo	leukocyte migration	4	518	518	0.772201	100	2.61777	0.0304848	1	immune system process	myeloid leukocyte migration	FOLR2|MCOLN2|MYO9B|TNFRSF10A	0.795894	0.0212804	0.629326	0.0100496
GE.miR876_vs_Placebo-upregulated-fold1.2_rawp0.05-ToppGo.txt	ToppGo	heterocyclic compound binding	22	6091	6091	0.361189	100	2.60232	0.0139652	1	organic cyclic compound binding	ATP binding|ATPase activity|DNA biosynthetic process|DNA conformation change|DNA duplex unwinding|DNA geometric change|DNA helicase activity|DNA recombination|DNA replication|DNA-dependent ATPase activity|DNA-dependent DNA replication|adenyl nucleotide binding|adenyl ribonucleotide binding|anion binding|carbohydrate derivative binding|catalytic activity, acting on DNA|double-strand break repair|d…	ABCC9|ACTBL2|ARL14|BLM|BRCA2|CREB3L1|DDX12P|FOLR2|HSP90AB3P|HSP90B2P|MRPL45|MYO9B|NFIC|NOVA1|NPPA-AS1|POLQ|POTEKP|RAPGEF4|RBPMS2|RPS17|TIGD7|XRCC2	0.494575	0.0195197	0.347574	0.0121313
GE.miR876_vs_Placebo-upregulated-fold1.2_rawp0.05-ToppGo.txt	ToppGo	T cell activation	4	524	524	0.763359	100	2.59041	0.0316138	1	cell adhesion|immune system process|regulation of cell adhesion	regulation of T cell activation|regulation of leukocyte cell-cell adhesion	APBB1IP|BLM|GNRH1|LOXL3	0.455722	0.0168808	0.088955	0.00858927
GE.miR876_vs_Placebo-upregulated-fold1.2_rawp0.05-ToppGo.txt	ToppGo	DNA metabolic process	6	982	982	0.610998	100	2.56598	0.0237607	1		DNA biosynthetic process|DNA recombination|DNA repair|DNA replication|DNA-dependent DNA replication|cellular response to DNA damage stimulus|double-strand break repair|double-strand break repair via homologous recombination|recombinational repair|response to X-ray|response to ionizing radiation	BLM|BRCA2|NFIC|POLQ|UBE2NL|XRCC2	0.469207	0.0160668	0.248543	0.00606466
GE.miR876_vs_Placebo-upregulated-fold1.2_rawp0.05-ToppGo.txt	ToppGo	regulation of cell adhesion	5	754	754	0.66313	100	2.53977	0.0283955	1	cell adhesion	T cell activation|regulation of T cell activation|regulation of cell-cell adhesion|regulation of leukocyte cell-cell adhesion	APBB1IP|BLM|GNRH1|LOXL3|MDGA1	0.497419	0.0189971	0.120946	0.00881629
GE.miR876_vs_Placebo-upregulated-fold1.2_rawp0.05-ToppGo.txt	ToppGo	organic cyclic compound binding	22	6180	6180	0.355987	100	2.5264	0.0149034	1	heterocyclic compound binding	ATP binding|ATPase activity|DNA biosynthetic process|DNA conformation change|DNA duplex unwinding|DNA geometric change|DNA helicase activity|DNA recombination|DNA replication|DNA-dependent ATPase activity|DNA-dependent DNA replication|adenyl nucleotide binding|adenyl ribonucleotide binding|anion binding|carbohydrate derivative binding|catalytic activity, acting on DNA|double-strand break repair|d…	ABCC9|ACTBL2|ARL14|BLM|BRCA2|CREB3L1|DDX12P|FOLR2|HSP90AB3P|HSP90B2P|MRPL45|MYO9B|NFIC|NOVA1|NPPA-AS1|POLQ|POTEKP|RAPGEF4|RBPMS2|RPS17|TIGD7|XRCC2	0.494575	0.0195197	0.347574	0.0121313
GE.miR876_vs_Placebo-upregulated-fold1.2_rawp0.05-ToppGo.txt	ToppGo	regulation of T cell activation	3	344	344	0.872093	100	2.51417	0.0441237	1	T cell activation|cell adhesion|immune system process|negative regulation of biological process|regulation of cell adhesion|regulation of cell-cell adhesion|regulation of leukocyte cell-cell adhesion	regulation of leukocyte cell-cell adhesion	BLM|GNRH1|LOXL3	0.441944	0.0197668	0.103588	0.00779029
GE.miR876_vs_Placebo-upregulated-fold1.2_rawp0.05-ToppGo.txt	ToppGo	catalytic activity, acting on DNA	3	348	348	0.862069	100	2.48957	0.0454007	1	ATP binding|ATPase activity|DNA conformation change|DNA duplex unwinding|DNA geometric change|DNA helicase activity|DNA-dependent ATPase activity|adenyl nucleotide binding|adenyl ribonucleotide binding|anion binding|carbohydrate derivative binding|drug binding|helicase activity|heterocyclic compound binding|nucleoside phosphate binding|nucleotide binding|organic cyclic compound binding|purine nuc…	DNA conformation change|DNA duplex unwinding|DNA geometric change|DNA helicase activity|helicase activity	BLM|DDX12P|POLQ	0.386517	0.0116406	0.0679928	0.00268113
GE.miR876_vs_Placebo-upregulated-fold1.2_rawp0.05-ToppGo.txt	ToppGo	aging	3	349	349	0.859599	100	2.48347	0.0457229	1	negative regulation of biological process		BRCA2|GCLM|GNRH1	0.388115	0.0133679	0.140996	0.00589094
GE.miR876_vs_Placebo-upregulated-fold1.2_rawp0.05-ToppGo.txt	ToppGo	negative regulation of apoptotic process	6	1016	1016	0.590551	100	2.47248	0.0275203	1	negative regulation of biological process|negative regulation of cell death|negative regulation of programmed cell death	negative regulation of apoptotic signaling pathway|negative regulation of cell death|negative regulation of programmed cell death	BLM|CREB3L1|GCLM|GNRH1|TNFRSF10A|XRCC2	0.36944	0.0117394	0.106454	0.00358633
GE.miR876_vs_Placebo-upregulated-fold1.2_rawp0.05-ToppGo.txt	ToppGo	negative regulation of programmed cell death	6	1038	1038	0.578035	100	2.41396	0.0301552	1	negative regulation of apoptotic process|negative regulation of biological process|negative regulation of cell death	negative regulation of apoptotic process|negative regulation of apoptotic signaling pathway|negative regulation of cell death	BLM|CREB3L1|GCLM|GNRH1|TNFRSF10A|XRCC2	0.36944	0.0117394	0.106454	0.00358633
GE.miR876_vs_Placebo-upregulated-fold1.2_rawp0.05-ToppGo.txt	ToppGo	immune system development	6	1061	1061	0.565504	100	2.35433	0.0330843	1	immune system process	DNA-dependent DNA replication|leukocyte differentiation|regulation of leukocyte differentiation	BLM|BRCA2|LOXL3|POLQ|RBP1|TMEM176A	0.401092	0.0132457	0.107196	0.00954892
GE.miR876_vs_Placebo-upregulated-fold1.2_rawp0.05-ToppGo.txt	ToppGo	cellular response to DNA damage stimulus	5	812	812	0.615764	100	2.35151	0.0373541	1	DNA metabolic process|DNA repair	DNA recombination|DNA repair|DNA-dependent DNA replication|double-strand break repair|double-strand break repair via homologous recombination|recombinational repair|response to X-ray|response to ionizing radiation	BLM|BRCA2|POLQ|UBE2NL|XRCC2	0.375202	0.0157528	0.104594	0.00672576
GE.miR876_vs_Placebo-upregulated-fold1.2_rawp0.05-ToppGo.txt	ToppGo	leukocyte differentiation	4	582	582	0.687285	100	2.34471	0.0438056	1	immune system development|immune system process	regulation of leukocyte differentiation	BLM|LOXL3|RBP1|TMEM176A	0.434201	0.0127666	0.108717	0.0119874
GE.miR876_vs_Placebo-upregulated-fold1.2_rawp0.05-ToppGo.txt	ToppGo	regulation of hormone levels	4	595	595	0.672269	100	2.29381	0.0468579	1			AKR1B15|PTPRN|RAPGEF4|RBP1	0.418144	0.0232407	0.206375	0.0164788
GE.miR876_vs_Placebo-upregulated-fold1.2_rawp0.05-ToppGo.txt	ToppGo	regulation of multicellular organismal development	10	2280	2280	0.438596	100	2.22421	0.0347253	1	regulation of multicellular organismal process	regulation of leukocyte differentiation|regulation of synapse organization|regulation of synapse structure or activity	BRCA2|CREB3L1|GNRH1|IL1RAPL1|LOXL3|MDGA1|RAPGEF4|RBP1|TMEM176A|XRCC2	0.404039	0.0166788	0.143829	0.0114962
GE.miR876_vs_Placebo-upregulated-fold1.2_rawp0.05-ToppGo.txt	ToppGo	negative regulation of cell death	6	1151	1151	0.521286	100	2.13484	0.0463291	1	negative regulation of apoptotic process|negative regulation of biological process|negative regulation of programmed cell death	negative regulation of apoptotic process|negative regulation of apoptotic signaling pathway|negative regulation of programmed cell death	BLM|CREB3L1|GCLM|GNRH1|TNFRSF10A|XRCC2	0.36944	0.0117394	0.106454	0.00358633
GE.miR876_vs_Placebo-upregulated-fold1.2_rawp0.05-ToppGo.txt	ToppGo	negative regulation of multicellular organismal process	7	1433	1433	0.488486	100	2.1311	0.0431275	1	negative regulation of biological process|regulation of multicellular organismal process		BRCA2|CREB3L1|GNRH1|LOXL3|MDGA1|NOVA1|TMEM176A	0.434603	0.0153109	0.157202	0.0103469
GE.miR876_vs_Placebo-upregulated-fold1.2_rawp0.05-ToppGo.txt	ToppGo	homeostatic process	9	2034	2034	0.442478	100	2.12437	0.0458945	1			BLM|BRCA2|GCLM|MCOLN2|MT1M|NOVA1|PTPRN|RBP1|RPS17	0.49022	0.0218781	0.24117	0.0145193
GE.miR876_vs_Placebo-upregulated-fold1.2_rawp0.05-ToppGo.txt	ToppGo	cell adhesion	7	1456	1456	0.480769	100	2.08551	0.0463611	1		T cell activation|regulation of T cell activation|regulation of cell adhesion|regulation of cell-cell adhesion|regulation of leukocyte cell-cell adhesion	APBB1IP|BLM|FOLR2|GNRH1|IL1RAPL1|LOXL3|MDGA1	0.542725	0.0233576	0.188943	0.0106036
GE.miR876_vs_Placebo-upregulated-fold1.2_rawp0.05-ToppGo.txt	ToppGo	negative regulation of biological process	20	5981	5981	0.334392	100	2.04578	0.0497867	1		DNA biosynthetic process|DNA recombination|DNA replication|DNA-dependent DNA replication|aging|double-strand break repair|double-strand break repair via homologous recombination|negative regulation of apoptotic process|negative regulation of apoptotic signaling pathway|negative regulation of cell death|negative regulation of developmental process|negative regulation of multicellular organismal pr…	BLM|BRCA2|CREB3L1|GCLM|GNRH1|HSP90AB3P|IL1RAPL1|LOXL3|MCOLN2|MDGA1|MT1M|NFIC|NOVA1|POLQ|RAPGEF4|RBPMS2|RPS17|TMEM176A|TNFRSF10A|XRCC2	0.4496	0.0186731	0.214233	0.0113488
GE.miR876_vs_Placebo-upregulated-fold1.2_rawp0.05-ToppGo.txt	ToppGo	regulation of multicellular organismal process	13	3418	3418	0.380339	100	2.03459	0.0487393	1		negative regulation of multicellular organismal process|regulation of leukocyte differentiation|regulation of multicellular organismal development|regulation of synapse organization|regulation of synapse structure or activity	ABCC9|BRCA2|CREB3L1|GNRH1|IL1RAPL1|LOXL3|MCOLN2|MDGA1|NOVA1|RAPGEF4|RBP1|TMEM176A|XRCC2	0.385512	0.0164055	0.130025	0.0111799
GE.miR876_vs_Placebo-upregulated-fold1.2_rawp0.05-ToppPath.txt	ToppPath	Gene-Set Name	Number Changed	Number Measured	Number in Gene-Set	Percent Changed	Percent Present	Z Score	FisherExactP	AdjustedP
GE.miR876_vs_Placebo-upregulated-fold1.2_rawp0.05-ToppPath.txt	ToppPath	Resolution of D-loop Structures through Synthesis-Dependent Strand Annealing (SDSA)	3	26	26	11.5385	100	11.4577	3.67046e-05	0.0829635
GE.miR876_vs_Placebo-upregulated-fold1.2_rawp0.05-ToppPath.txt	ToppPath	Resolution of D-loop Structures through Holliday Junction Intermediates	3	32	32	9.375	100	10.2769	6.93062e-05	0.0829635
GE.miR876_vs_Placebo-upregulated-fold1.2_rawp0.05-ToppPath.txt	ToppPath	Resolution of D-Loop Structures	3	33	33	9.09091	100	10.1117	7.61066e-05	0.0829635
GE.miR876_vs_Placebo-upregulated-fold1.2_rawp0.05-ToppPath.txt	ToppPath	Homologous recombination	3	37	63	8.10811	58.7302	9.51788	0.000107646	0.0829635
GE.miR876_vs_Placebo-upregulated-fold1.2_rawp0.05-ToppPath.txt	ToppPath	Presynaptic phase of homologous DNA pairing and strand exchange	3	39	39	7.69231	100	9.25524	0.00012618	0.0829635
GE.miR876_vs_Placebo-upregulated-fold1.2_rawp0.05-ToppPath.txt	ToppPath	Homologous DNA Pairing and Strand Exchange	3	42	42	7.14286	100	8.89633	0.000157691	0.0888703
GE.miR876_vs_Placebo-upregulated-fold1.2_rawp0.05-ToppPath.txt	ToppPath	Homology Directed Repair	4	100	100	4	100	7.48357	0.000110943	0.0829635
GE.miR876_vs_Placebo-upregulated-fold1.2_rawp0.05-ToppPath.txt	ToppPath	HDR through Homologous Recombination (HRR)	3	66	66	4.54545	100	6.95474	0.00060332	0.251918
GE.miR876_vs_Placebo-upregulated-fold1.2_rawp0.05-ToppPath.txt	ToppPath	DNA Double-Strand Break Repair	4	128	128	3.125	100	6.49709	0.000287331	0.14169
GE.miR876_vs_Placebo-upregulated-fold1.2_rawp0.05-ToppPath.txt	ToppPath	HDR through Homologous Recombination (HR) or Single Strand Annealing (SSA)	3	94	94	3.19149	100	5.68839	0.00168487	0.5539
GE.miR876_vs_Placebo-upregulated-fold1.2_rawp0.05-ToppPath.txt	ToppPath	DNA Repair	4	269	269	1.48699	100	4.07068	0.00448552	1
GE.miR876_vs_Placebo-upregulated-fold1.2_rawp0.05-ToppPath.txt	ToppPath	Platelet activation, signaling and aggregation	3	276	276	1.08696	100	2.78703	0.0319993	1
GE.miR876_vs_Placebo-upregulated-fold1.2_rawp0.05-miRanda.txt	miRanda	Gene-Set Name	Number Changed	Number Measured	Number in Gene-Set	Percent Changed	Percent Present	Z Score	FisherExactP	AdjustedP	redundant with terms	inverse redundant	gene symbols	AVG-miR876_vs_Placebo-upregulated-log_fold	AVG-miR876_vs_Placebo-upregulated-p_value	STDEV-miR876_vs_Placebo-upregulated-log_fold	STDEV-miR876_vs_Placebo-upregulated-p_value
GE.miR876_vs_Placebo-upregulated-fold1.2_rawp0.05-miRanda.txt	miRanda	hsa-miR-153	13	2753	2755	0.472212	99.9274	2.78994	0.00982118	1			ABCC9|ACTBL2|APBB1IP|CCDC18|LST1|MEST|NOVA1|PTPRN|RAPGEF4|RBPMS2|TRAPPC8|UBE2NL|XRCC2	0.385961	0.0147817	0.127354	0.0127603
GE.miR876_vs_Placebo-upregulated-fold1.2_rawp0.05-miRanda.txt	miRanda	hsa-miR-556	3	312	319	0.961538	97.8056	2.68767	0.0361533	1	hsa-miR-587		CCDC18|GUSBP1|PDIA3P	0.371687	0.0262457	0.0546789	0.0235059
GE.miR876_vs_Placebo-upregulated-fold1.2_rawp0.05-miRanda.txt	miRanda	hsa-miR-587	5	720	736	0.694444	97.8261	2.61158	0.0256439	1		hsa-miR-556	CCDC18|GUSBP1|LOXL3|PDIA3P|UBE2NL	0.389418	0.0267632	0.0724518	0.0166575
GE.miR876_vs_Placebo-upregulated-fold1.2_rawp0.05-miRanda.txt	miRanda	hsa-miR-21	12	2791	2794	0.429953	99.8926	2.31498	0.0318836	1			ABCC9|APBB1IP|BLM|BRCA2|CNDP2|GCLM|LOXL3|NOVA1|RAPGEF4|RNF144A|TRAPPC8|UBE2NL	0.398799	0.0156616	0.129257	0.00947268
GE.miR876_vs_Placebo-upregulated-fold1.2_rawp0.05-miRanda.txt	miRanda	hsa-miR-365	11	2479	2486	0.443727	99.7184	2.31472	0.0411782	1			HIST1H2BN|JMJD7|KIAA0391|MCOLN2|NFIC|PDIA3P|PTPRN|RAPGEF4|RBP1|TIGD7|TRAPPC8	0.480168	0.0238358	0.224338	0.0159823
GE.miR876_vs_Placebo-upregulated-fold1.2_rawp0.05-miRanda.txt	miRanda	hsa-miR-34c	10	2204	2240	0.453721	98.3929	2.26936	0.0330514	1			CCDC18|CREB3L1|IL1RAPL1|LOXL3|NFIC|NOVA1|PDIA3P|PTPRN|RAPGEF4|UBE2NL	0.451641	0.0227004	0.215279	0.0156992
GE.miR876_vs_Placebo-upregulated-fold1.2_rawp0.05-microRNATargets_All.txt	microRNATargets_All	Gene-Set Name	Number Changed	Number Measured	Number in Gene-Set	Percent Changed	Percent Present	Z Score	FisherExactP	AdjustedP	redundant with terms	inverse redundant	gene symbols	AVG-miR876_vs_Placebo-upregulated-log_fold	AVG-miR876_vs_Placebo-upregulated-p_value	STDEV-miR876_vs_Placebo-upregulated-log_fold	STDEV-miR876_vs_Placebo-upregulated-p_value
GE.miR876_vs_Placebo-upregulated-fold1.2_rawp0.05-microRNATargets_All.txt	microRNATargets_All	hsa-miR-146a*	7	863	951	0.811124	90.7466	3.47546	0.00459149	1			GNRH1|HIST1H2AD|HIST1H2BG|HIST1H2BN|JMJD7|MCOLN2|MRPL45	0.598701	0.0290713	0.258162	0.0149836
GE.miR876_vs_Placebo-upregulated-fold1.2_rawp0.05-microRNATargets_All.txt	microRNATargets_All	hsa-miR-126*	7	979	1066	0.715015	91.8386	3.08508	0.00897056	1			CREB3L1|HIST1H2AD|HIST1H2BG|JMJD7|NOVA1|TMEM176A|XRCC2	0.465558	0.01371	0.199209	0.0135141
GE.miR876_vs_Placebo-upregulated-fold1.2_rawp0.05-microRNATargets_All.txt	microRNATargets_All	hsa-miR-518c	10	1764	1872	0.566893	94.2308	2.89549	0.00902676	1			CCDC18|GNRH1|HIST1H2BG|KIAA0391|NFIC|NOVA1|NPPA-AS1|PRR9|PTPRN|TRAPPC8	0.480488	0.0181967	0.210799	0.0150805
GE.miR876_vs_Placebo-upregulated-fold1.2_rawp0.05-microRNATargets_All.txt	microRNATargets_All	hsa-miR-4770	4	446	446	0.896861	100	2.84925	0.02257	1	hsa-miR-143|hsa-miR-1721	hsa-miR-1721	MDGA1|NFIC|NOVA1|TRAPPC8	0.57652	0.0136801	0.284375	0.0110569
GE.miR876_vs_Placebo-upregulated-fold1.2_rawp0.05-microRNATargets_All.txt	microRNATargets_All	hsa-miR-1721	4	446	446	0.896861	100	2.84925	0.02257	1	hsa-miR-143|hsa-miR-4770	hsa-miR-4770	MDGA1|NFIC|NOVA1|TRAPPC8	0.57652	0.0136801	0.284375	0.0110569
GE.miR876_vs_Placebo-upregulated-fold1.2_rawp0.05-microRNATargets_All.txt	microRNATargets_All	hsa-miR-30c-2*	7	1070	1185	0.654206	90.2954	2.81684	0.0141356	1			CCDC78|HIST1H2AD|HSP90B2P|KIAA0391|MT1M|NPPA-AS1|RBP1	0.516105	0.0272481	0.261772	0.0119074
GE.miR876_vs_Placebo-upregulated-fold1.2_rawp0.05-microRNATargets_All.txt	microRNATargets_All	hsa-miR-145*	6	850	958	0.705882	88.7265	2.81153	0.0163184	1			GNRH1|HIST1H2AD|HIST1H2BN|MCOLN2|NFIC|RBP1	0.553986	0.0225736	0.218875	0.0128431
GE.miR876_vs_Placebo-upregulated-fold1.2_rawp0.05-microRNATargets_All.txt	microRNATargets_All	hsa-miR-27b*	6	890	967	0.674157	92.0372	2.6828	0.0199938	1			BRCA2|FOLR2|HIST1H2BG|HIST1H2BN|MCOLN2|NPPA-AS1	0.468097	0.0303843	0.226379	0.0105021
GE.miR876_vs_Placebo-upregulated-fold1.2_rawp0.05-microRNATargets_All.txt	microRNATargets_All	hsa-miR-183*	5	704	758	0.710227	92.876	2.57468	0.0271901	1			MCOLN2|NOVA1|POLQ|RAPGEF4|RNF144A	0.348962	0.0162981	0.0552042	0.00968956
GE.miR876_vs_Placebo-upregulated-fold1.2_rawp0.05-microRNATargets_All.txt	microRNATargets_All	hsa-miR-100*	5	745	830	0.671141	89.759	2.42999	0.0335391	1			ACTBL2|HSP90B2P|MT1M|POTEKP|UBE2NL	0.521998	0.0269267	0.301191	0.0155318
GE.miR876_vs_Placebo-upregulated-fold1.2_rawp0.05-microRNATargets_All.txt	microRNATargets_All	hsa-miR-143*	6	987	1202	0.607903	82.1131	2.39786	0.0311758	1			CNDP2|HIST1H2AD|HIST1H2BG|HIST1H2BN|RP11-497H16.5|TNFRSF10A	0.571063	0.0257966	0.258495	0.0155465
GE.miR876_vs_Placebo-upregulated-fold1.2_rawp0.05-microRNATargets_All.txt	microRNATargets_All	hsa-miR-505*	5	771	869	0.648508	88.7227	2.34319	0.0380102	1			FOLR2|HIST1H2BG|LST1|PRR9|RBPMS2	0.496844	0.0270559	0.233158	0.0148814
GE.miR876_vs_Placebo-upregulated-fold1.2_rawp0.05-microRNATargets_All.txt	microRNATargets_All	hsa-miR-624*	5	802	894	0.623441	89.7092	2.24424	0.0438024	1			ACTBL2|APBB1IP|CCDC18|HIST1H2AD|TMEM176A	0.466167	0.00684448	0.162367	0.00897687
GE.miR876_vs_Placebo-upregulated-fold1.2_rawp0.05-microRNATargets_All.txt	microRNATargets_All	hsa-miR-141*	5	810	894	0.617284	90.604	2.21945	0.0453794	1			ABCC9|HIST1H2AD|MRPL45|PRR9|UBBP1	0.68895	0.0215996	0.315939	0.0160138
GE.miR876_vs_Placebo-upregulated-fold1.2_rawp0.05-microRNATargets_All.txt	microRNATargets_All	hsa-miR-600	9	1861	1963	0.483611	94.8039	2.21839	0.0426436	1			ABCC9|BRCA2|CCDC18|HIST1H2BN|NOVA1|PTPRN|RAPGEF4|TNFRSF10A|TRAPPC8	0.368137	0.0163351	0.146154	0.0149923
GE.miR876_vs_Placebo-upregulated-fold1.2_rawp0.05-microRNATargets_All.txt	microRNATargets_All	hsa-miR-222*	5	822	901	0.608273	91.232	2.18282	0.0478088	1			HIST1H2BG|HRASLS|JMJD7|NPPA-AS1|RAPGEF4	0.561636	0.0217509	0.287109	0.0137788
GE.miR876_vs_Placebo-upregulated-fold1.2_rawp0.05-microRNATargets_All.txt	microRNATargets_All	hsa-miR-184	12	2815	2953	0.426288	95.3268	2.1287	0.0406935	1			ABCC9|CCDC18|CREB3L1|IL1RAPL1|KIAA0391|LOXL3|LST1|NFIC|POLQ|PTPRN|RAPGEF4|UBE2NL	0.430783	0.0221943	0.203083	0.0132787
GE.miR876_vs_Placebo-upregulated-fold1.2_rawp0.05-microRNATargets_All.txt	microRNATargets_All	hsa-miR-143	18	4787	4914	0.376018	97.4155	2.12105	0.0466874	1		hsa-miR-1721|hsa-miR-4770	ABCC9|ACTBL2|AKR1B15|APBB1IP|ARL14|BLM|EEF1DP3|HIST1H2AD|HIST1H2BG|JMJD7|MDGA1|NFIC|NOVA1|NPPA-AS1|RAPGEF4|RBP1|TIGD7|TRAPPC8	0.440949	0.017551	0.194523	0.0120602
GE.miR876_vs_Placebo-upregulated-fold1.2_rawp0.05-microRNATargets.txt	microRNATargets	Gene-Set Name	Number Changed	Number Measured	Number in Gene-Set	Percent Changed	Percent Present	Z Score	FisherExactP	AdjustedP	redundant with terms	inverse redundant	gene symbols	AVG-miR876_vs_Placebo-upregulated-log_fold	AVG-miR876_vs_Placebo-upregulated-p_value	STDEV-miR876_vs_Placebo-upregulated-log_fold	STDEV-miR876_vs_Placebo-upregulated-p_value
GE.miR876_vs_Placebo-upregulated-fold1.2_rawp0.05-microRNATargets.txt	microRNATargets	hsa-miR-128	5	695	695	0.719424	100	2.62046	0.0252063	1			ACTBL2|APBB1IP|CYCSP52|MDGA1|MRPL45|NOVA1|RAPGEF4|RBPMS2|RNF144A|TRAPPC8|UBE2NL	0.503217	0.0162891	0.246795	0.0137666
GE.miR876_vs_Placebo-upregulated-fold1.2_rawp0.05-microRNATargets.txt	microRNATargets	hsa-miR-338-3p	4	538	538	0.743494	100	2.41061	0.040125	1			BLM|FOLR2|GUSBP1|HIST1H2AD|HSP90AB3P|JMJD7|MRPL45|MYO9B|NOVA1|RBP1|RNF144A|XRCC2	0.628783	0.0181699	0.410996	0.0120891
GE.miR876_vs_Placebo-upregulated-fold1.2_rawp0.05-microRNATargets.txt	microRNATargets	hsa-miR-587	5	755	770	0.662252	98.0519	2.40886	0.0343489	1			CCDC18|GUSBP1|LOXL3|MRPL45|PDIA3P|UBE2NL	0.502364	0.0298245	0.28415	0.0166796
GE.miR876_vs_Placebo-upregulated-fold1.2_rawp0.05-microRNATargets.txt	microRNATargets	hsa-miR-363	7	1343	1349	0.521221	99.5552	2.17413	0.0402383	1			APBB1IP|CCDC18|EEF1DP3|GCLM|HIST1H2BG|IL1RAPL1|MCOLN2|MDGA1|NOVA1|PDIA3P|RAPGEF4|RBPMS2|RNF144A|TRAPPC8	0.380356	0.0207221	0.0999533	0.0149703
GE.miR876_vs_Placebo-upregulated-fold1.2_rawp0.05-mirbase.txt	mirbase	Gene-Set Name	Number Changed	Number Measured	Number in Gene-Set	Percent Changed	Percent Present	Z Score	FisherExactP	AdjustedP	redundant with terms	inverse redundant	gene symbols	AVG-miR876_vs_Placebo-upregulated-log_fold	AVG-miR876_vs_Placebo-upregulated-p_value	STDEV-miR876_vs_Placebo-upregulated-log_fold	STDEV-miR876_vs_Placebo-upregulated-p_value
GE.miR876_vs_Placebo-upregulated-fold1.2_rawp0.05-mirbase.txt	mirbase	hsa-miR-146a*	7	863	951	0.811124	90.7466	3.56814	0.00388066	0.927103			GNRH1|HIST1H2AD|HIST1H2BG|HIST1H2BN|JMJD7|MCOLN2|MRPL45	0.598701	0.0290713	0.258162	0.0149836
GE.miR876_vs_Placebo-upregulated-fold1.2_rawp0.05-mirbase.txt	mirbase	hsa-miR-30c-2*	7	1070	1185	0.654206	90.2954	2.90528	0.0121124	0.927103			CCDC78|HIST1H2AD|HSP90B2P|KIAA0391|MT1M|NPPA-AS1|RBP1	0.516105	0.0272481	0.261772	0.0119074
GE.miR876_vs_Placebo-upregulated-fold1.2_rawp0.05-mirbase.txt	mirbase	hsa-miR-145*	6	850	958	0.705882	88.7265	2.89388	0.014264	0.927103			GNRH1|HIST1H2AD|HIST1H2BN|MCOLN2|NFIC|RBP1	0.553986	0.0225736	0.218875	0.0128431
GE.miR876_vs_Placebo-upregulated-fold1.2_rawp0.05-mirbase.txt	mirbase	hsa-miR-27b*	6	890	967	0.674157	92.0372	2.76435	0.0175202	0.927103			BRCA2|FOLR2|HIST1H2BG|HIST1H2BN|MCOLN2|NPPA-AS1	0.468097	0.0303843	0.226379	0.0105021
GE.miR876_vs_Placebo-upregulated-fold1.2_rawp0.05-mirbase.txt	mirbase	hsa-miR-624	6	892	964	0.672646	92.5311	2.75806	0.0176954	0.927103			APBB1IP|ARL14|BRCA2|NOVA1|RBP1|TNFRSF10A	0.335736	0.0149721	0.0880723	0.0119664
GE.miR876_vs_Placebo-upregulated-fold1.2_rawp0.05-mirbase.txt	mirbase	hsa-miR-23a	7	1137	1258	0.615655	90.3816	2.72387	0.0164509	0.927103			APBB1IP|JMJD7|MDGA1|POTEKP|PRR9|RBPMS2|RPS17	0.555347	0.0192495	0.131309	0.0132504
GE.miR876_vs_Placebo-upregulated-fold1.2_rawp0.05-mirbase.txt	mirbase	hsa-miR-181a	7	1163	1266	0.601892	91.8641	2.65691	0.0184019	0.927103			APBB1IP|HIST1H2AD|HSP90AB3P|MYO9B|NPPA-AS1|POLQ|RAPGEF4	0.605404	0.0140546	0.476614	0.00515799
GE.miR876_vs_Placebo-upregulated-fold1.2_rawp0.05-mirbase.txt	mirbase	hsa-miR-183*	5	704	758	0.710227	92.876	2.64922	0.024337	0.927103			MCOLN2|NOVA1|POLQ|RAPGEF4|RNF144A	0.348962	0.0162981	0.0552042	0.00968956
GE.miR876_vs_Placebo-upregulated-fold1.2_rawp0.05-mirbase.txt	mirbase	hsa-miR-31	6	933	1024	0.643087	91.1133	2.63283	0.0215607	0.927103			BRCA2|CCDC18|GUSBP1|HIST1H2AD|NPPA-AS1|PRR9	0.438151	0.0156656	0.138662	0.010951
GE.miR876_vs_Placebo-upregulated-fold1.2_rawp0.05-mirbase.txt	mirbase	hsa-miR-100*	5	745	830	0.671141	89.759	2.50361	0.0300915	0.927103			ACTBL2|HSP90B2P|MT1M|POTEKP|UBE2NL	0.521998	0.0269267	0.301191	0.0155318
GE.miR876_vs_Placebo-upregulated-fold1.2_rawp0.05-mirbase.txt	mirbase	hsa-miR-126*	5	750	828	0.666667	90.5797	2.48653	0.0308475	0.927103			HIST1H2AD|HIST1H2BG|JMJD7|TMEM176A|XRCC2	0.522304	0.0159319	0.21315	0.0158246
GE.miR876_vs_Placebo-upregulated-fold1.2_rawp0.05-mirbase.txt	mirbase	hsa-miR-143*	6	987	1202	0.607903	82.1131	2.47773	0.0274822	0.927103			CNDP2|HIST1H2AD|HIST1H2BG|HIST1H2BN|RP11-497H16.5|TNFRSF10A	0.571063	0.0257966	0.258495	0.0155465
GE.miR876_vs_Placebo-upregulated-fold1.2_rawp0.05-mirbase.txt	mirbase	hsa-miR-553	6	988	1082	0.607287	91.3124	2.47496	0.0276011	0.927103			APBB1IP|CCDC18|FOLR2|HIST1H2BG|HIST1H2BN|HSP90AB3P	0.466614	0.0230202	0.228359	0.0177206
GE.miR876_vs_Placebo-upregulated-fold1.2_rawp0.05-mirbase.txt	mirbase	hsa-miR-143	6	998	1103	0.601202	90.4805	2.44739	0.0288094	0.927103			APBB1IP|HIST1H2AD|HIST1H2BG|NPPA-AS1|RAPGEF4|TRAPPC8	0.437706	0.0177431	0.136044	0.0133002
GE.miR876_vs_Placebo-upregulated-fold1.2_rawp0.05-mirbase.txt	mirbase	hsa-miR-373	6	1003	1163	0.598205	86.2425	2.43373	0.0294266	0.927103			HIST1H2AD|HIST1H2BG|JMJD7|MCOLN2|TMEM176A|TNFRSF10A	0.497517	0.0189279	0.198439	0.014803
GE.miR876_vs_Placebo-upregulated-fold1.2_rawp0.05-mirbase.txt	mirbase	hsa-miR-526b	6	1009	1102	0.594648	91.5608	2.41745	0.0301788	0.927103			ABCC9|CNDP2|HIST1H2AD|HIST1H2BG|LOXL3|TNFRSF10A	0.438756	0.0244252	0.196107	0.0112283
GE.miR876_vs_Placebo-upregulated-fold1.2_rawp0.05-mirbase.txt	mirbase	hsa-miR-505*	5	771	869	0.648508	88.7227	2.41629	0.0341542	0.927103			FOLR2|HIST1H2BG|LST1|PRR9|RBPMS2	0.496844	0.0270559	0.233158	0.0148814
GE.miR876_vs_Placebo-upregulated-fold1.2_rawp0.05-mirbase.txt	mirbase	hsa-miR-518c	7	1289	1390	0.543057	92.7338	2.35586	0.0302219	0.927103			CCDC18|GNRH1|HIST1H2BG|KIAA0391|NOVA1|NPPA-AS1|PRR9	0.394582	0.0174838	0.108207	0.015341
GE.miR876_vs_Placebo-upregulated-fold1.2_rawp0.05-mirbase.txt	mirbase	hsa-miR-624*	5	802	894	0.623441	89.7092	2.31675	0.0394289	0.927103			ACTBL2|APBB1IP|CCDC18|HIST1H2AD|TMEM176A	0.466167	0.00684448	0.162367	0.00897687
GE.miR876_vs_Placebo-upregulated-fold1.2_rawp0.05-mirbase.txt	mirbase	hsa-miR-141*	5	810	894	0.617284	90.604	2.29182	0.0408672	0.927103			ABCC9|HIST1H2AD|MRPL45|PRR9|UBBP1	0.68895	0.0215996	0.315939	0.0160138
GE.miR876_vs_Placebo-upregulated-fold1.2_rawp0.05-mirbase.txt	mirbase	hsa-miR-182*	5	820	885	0.609756	92.6554	2.26107	0.04271	0.927103			APBB1IP|CCDC78|HSP90AB3P|NPPA-AS1|UBE2NL	0.462311	0.0194877	0.100087	0.00858819
GE.miR876_vs_Placebo-upregulated-fold1.2_rawp0.05-mirbase.txt	mirbase	hsa-miR-222*	5	822	901	0.608273	91.232	2.25497	0.0430845	0.927103			HIST1H2BG|HRASLS|JMJD7|NPPA-AS1|RAPGEF4	0.561636	0.0217509	0.287109	0.0137788
GE.miR876_vs_Placebo-upregulated-fold1.2_rawp0.05-mirbase.txt	mirbase	hsa-miR-346	5	826	929	0.605327	88.9128	2.24284	0.0438396	0.927103			HIST1H2BN|MCOLN2|NFIC|NPPA-AS1|RBP1	0.522072	0.0235817	0.239554	0.0139656
GE.miR876_vs_Placebo-upregulated-fold1.2_rawp0.05-mirbase.txt	mirbase	hsa-miR-192*	5	838	942	0.596659	88.9597	2.20684	0.0461532	0.927103			BRCA2|CCDC18|HIST1H2AD|POTEKP|TNFRSF10A	0.411538	0.0165486	0.174665	0.0100058
GE.miR876_vs_Placebo-upregulated-fold1.2_rawp0.05-mirbase.txt	mirbase	hsa-miR-876-3p	6	1103	1213	0.543971	90.9316	2.17644	0.04366	0.927103			APBB1IP|ARL14|HIST1H2AD|JMJD7|LOXL3|RP5-857K21.11	0.514085	0.0244074	0.187835	0.0151692
GE.miR876_vs_Placebo-upregulated-fold1.2_rawp0.05-mirbase.txt	mirbase	hsa-miR-365	6	1123	1236	0.534283	90.8576	2.12828	0.0469525	0.927103			HIST1H2BG|JMJD7|KIAA0391|MCOLN2|NFIC|RAPGEF4	0.491059	0.0233683	0.28904	0.0135241
GE.miR876_vs_Placebo-upregulated-fold1.2_rawp0.05-pictar.txt	pictar	Gene-Set Name	Number Changed	Number Measured	Number in Gene-Set	Percent Changed	Percent Present	Z Score	FisherExactP	AdjustedP	redundant with terms	inverse redundant	gene symbols	AVG-miR876_vs_Placebo-upregulated-log_fold	AVG-miR876_vs_Placebo-upregulated-p_value	STDEV-miR876_vs_Placebo-upregulated-log_fold	STDEV-miR876_vs_Placebo-upregulated-p_value
GE.miR876_vs_Placebo-upregulated-fold1.2_rawp0.05-pictar.txt	pictar	hsa-miR-203	3	305	310	0.983607	98.3871	3.16896	0.0198685	1			NOVA1|RAPGEF4|TRAPPC8	0.324248	0.00710714	0.056242	0.00421072
GE.miR876_vs_Placebo-upregulated-fold1.2_rawp0.05-scRNAMelanoma.txt	scRNAMelanoma	Gene-Set Name	Number Changed	Number Measured	Number in Gene-Set	Percent Changed	Percent Present	Z Score	FisherExactP	AdjustedP
